# Supplementary material for: Single-cell transcriptome analysis of the zebrafish embryonic trunk
Source: PLoS One. 2021 Jul 7;16(7):e0254024. doi: 10.1371/journal.pone.0254024 (PMC8263256; doi:10.1371/journal.pone.0254024)
Supplement: S1 Table — (XLSX) [file pone.0254024.s001.xlsx]

## Sheet: skeletal muscle 1
Supplementary Table 1. Differential expression of marker genes in different cell clusters
Differential expression of marker genes in skeletal muscle 1 (cluster #0)
Gene	p_val	avg_logFC	pct.1	pct.2	p_val_adj
Column1	Column2	Column3	Column4	Column5	Column6
pvalb2	0	1.47789	1	0.887	0
mylz3	0	1.4728	1	0.896	0
tnnt3b	0	1.45932	0.992	0.569	0
tpma	0	1.43132	1	0.823	0
pvalb1	0	1.40098	1	0.928	0
ckmb	0	1.39974	1	0.775	0
atp2a1	0	1.39192	0.99	0.537	0
mylpfa	0	1.38827	1	0.954	0
tnnt3a	0	1.38826	1	0.752	0
myl1	0	1.36923	1	0.856	0
tnni2a.4	0	1.36644	1	0.843	0
acta1b	0	1.35713	0.998	0.697	0
mylpfb	0	1.33002	0.98	0.467	0
actc1b	0	1.32764	1	0.986	0
myhz1.1	0	1.29839	0.989	0.609	0
ckma	0	1.29054	1	0.763	0
si:ch73-367p23.2	0	1.24628	0.959	0.389	0
myhz1.3	0	1.2358	0.987	0.513	0
myoz1b	0	1.20054	0.855	0.232	0
tnni2b.1	0	1.19916	0.999	0.602	0
ak1	0	1.18779	0.999	0.703	0
tnnc2	0	1.18517	1	0.64	0
zgc:101853	0	1.16167	0.904	0.316	0
actc1a	0	1.14346	0.928	0.359	0
aldoab	0	1.11504	0.983	0.513	0
CABZ01078594.1	0	1.10844	0.799	0.206	0
pvalb3	0	1.10707	0.515	0.152	0
acta1a	0	1.06962	0.913	0.396	0
si:ch211-255p10.3	0	1.0673	0.779	0.236	0
gamt	0	1.05499	0.896	0.367	0
slc25a4	0	1.02602	0.709	0.176	0
gapdh	0	1.02051	0.982	0.549	0
mybphb	0	0.990601	0.75	0.198	0
cavin4a	0	0.986983	0.775	0.233	0
myhz1.2	0	0.978004	0.509	0.128	0
zgc:158296	0	0.977716	0.796	0.228	0
chac1	0	0.973553	0.806	0.296	0
cav3	0	0.970908	0.876	0.317	0
tmem38a	0	0.968776	0.844	0.289	0
ttn.2	0	0.967593	0.955	0.463	0
nme2b.2	0	0.962637	0.901	0.414	0
ttn.1	0	0.959705	0.961	0.474	0
tmod4	0	0.944247	0.758	0.217	0
casq2	0	0.940558	0.777	0.238	0
ldb3b	0	0.936963	0.79	0.25	0
myhz2	0	0.932296	0.607	0.207	0
pgam2	0	0.919953	0.83	0.287	0
hspb1	0	0.917638	0.846	0.319	0
neb	0	0.904945	0.811	0.278	0
eno3	0	0.895053	0.851	0.38	0
desma	0	0.892125	0.824	0.294	0
hacd1	0	0.874941	0.685	0.175	0
cavin4b	0	0.873606	0.759	0.229	0
myod1	0	0.869668	0.65	0.156	0
gatm	0	0.863344	0.672	0.168	0
srl	0	0.860201	0.81	0.284	0
pabpc4	0	0.85782	0.799	0.274	0
rbfox1l	0	0.844988	0.619	0.147	0
hhatla	0	0.825032	0.595	0.135	0
CABZ01072309.1	0	0.824467	0.774	0.264	0
zgc:92518	0	0.823973	0.656	0.175	0
actn3a	0	0.813562	0.677	0.194	0
fxr2	0	0.806499	0.689	0.201	0
txlnbb	0	0.791645	0.587	0.141	0
ldb3a	0	0.782941	0.646	0.173	0
actn3b	0	0.756942	0.718	0.231	0
smyd1a	0	0.756723	0.616	0.159	0
apobec2a	0	0.749669	0.583	0.143	0
hsp90aa1.1	0	0.74951	0.653	0.188	0
rtn2b	0	0.726774	0.494	0.099	0
casq1a	0	0.726224	0.538	0.116	0
si:dkey-211f22.5	0	0.717801	0.484	0.098	0
cox17	0	0.71368	0.773	0.307	0
si:ch211-156j16.1	0	0.709933	0.695	0.232	0
mybpc2b	0	0.706065	0.552	0.153	0
mdh1ab	0	0.695003	0.568	0.152	0
rtn4a	0	0.69277	0.793	0.381	0
tnnt2c	0	0.686944	0.835	0.388	0
myom1a	0	0.677064	0.586	0.162	0
ank1a.1	0	0.670876	0.518	0.122	0
myom2a	0	0.662726	0.519	0.126	0
eno1a	0	0.658786	0.559	0.164	0
calm3a.1	0	0.644749	0.474	0.117	0
cnbpb	0	0.643506	0.869	0.524	0
nexn	0	0.640783	0.523	0.134	0
fitm1	0	0.628869	0.482	0.116	0
stac3	0	0.625487	0.5	0.122	0
suclg1	0	0.617803	0.808	0.423	0
hrc	0	0.616109	0.386	0.083	0
lrrc20	0	0.613913	0.623	0.23	0
klhl31	0	0.612942	0.459	0.106	0
myoz2a	0	0.605516	0.398	0.079	0
cfl2	0	0.599404	0.528	0.15	0
si:ch211-131k2.3	0	0.588694	0.46	0.109	0
CR376766.2	0	0.577206	0.432	0.106	0
tpi1b	0	0.566315	0.659	0.264	0
capza1b	0	0.56156	0.721	0.352	0
nmrk2	0	0.549086	0.417	0.099	0
bin1b	0	0.543153	0.395	0.092	0
casq1b	0	0.53991	0.367	0.077	0
aimp1	0	0.539154	0.579	0.225	0
dhrs7cb	0	0.52991	0.347	0.066	0
CU659670.1	0	0.528209	0.401	0.097	0
sar1ab	0	0.526143	0.405	0.1	0
znf106a	0	0.519769	0.44	0.119	0
ryr3	0	0.517003	0.343	0.072	0
klhl41b	0	0.515254	0.409	0.102	0
cdnf	0	0.511023	0.345	0.069	0
cygb1	0	0.508651	0.425	0.128	0
mafaa	0	0.507392	0.36	0.076	0
cycsb	0	0.503919	0.968	0.699	0
si:dkey-16p21.8	0	0.501851	0.945	0.625	0
pmp22b	0	0.497166	0.548	0.193	0
CABZ01072309.2	0	0.493957	0.299	0.063	0
CU681836.1	0	0.489799	0.339	0.075	0
ntmt1	0	0.489733	0.408	0.111	0
prr33	0	0.48278	0.335	0.074	0
zgc:92287	0	0.479692	0.352	0.082	0
trdn	0	0.476021	0.354	0.085	0
dhrs7ca	0	0.47373	0.34	0.077	0
smyd2b	0	0.470055	0.316	0.065	0
chchd10	2.73674e-302	0.469409	0.606	0.244	5.43325e-298
tmem161a	0	0.467896	0.351	0.084	0
cckb	0	0.467814	0.429	0.123	0
unc45b	0	0.462092	0.334	0.079	0
nutf2	5.39824e-235	0.460373	0.679	0.354	1.07171e-230
mibp2	0	0.460342	0.966	0.783	0
si:ch211-266g18.10	0	0.446273	0.299	0.07	0
dcun1d2a	0	0.446044	0.383	0.102	0
ITGB1BP2	0	0.44468	0.309	0.066	0
tmem182a	0	0.443926	0.311	0.067	0
atp5f1b	9.78337e-253	0.44272	0.875	0.597	1.94229e-248
cox7a2a	8.13264e-290	0.435841	0.932	0.7	1.61457e-285
trim63a	0	0.435223	0.327	0.075	0
vdac3	1.14165e-205	0.425527	0.753	0.449	2.26652e-201
prx	0	0.424011	0.3	0.069	0
tmsb	3.42641e-187	0.423134	0.572	0.277	6.80245e-183
eif3jb	1.15817e-240	0.420876	0.46	0.179	2.29932e-236
eef2l2	0	0.417655	0.288	0.061	0
c1qbp	5.52456e-237	0.413174	0.484	0.194	1.09679e-232
jph2	0	0.407023	0.291	0.064	0
hspb8	9.13006e-262	0.406464	0.322	0.091	1.81259e-257
fxr1	5.8532e-288	0.401542	0.348	0.099	1.16204e-283
xirp2a	2.21053e-268	0.401528	0.315	0.086	4.38857e-264
dtnba	2.32388e-242	0.399182	0.354	0.115	4.6136e-238
slc1a4	6.05894e-276	0.398302	0.253	0.057	1.20288e-271
lims2	4.22629e-301	0.397371	0.29	0.069	8.39045e-297
nap1l4a	5.27434e-255	0.389905	0.37	0.12	1.04712e-250
ccng1	8.90098e-232	0.387996	0.941	0.715	1.76711e-227
usp13	8.28389e-290	0.38691	0.276	0.064	1.6446e-285
phex	0	0.386294	0.253	0.049	0
mdh2	3.21011e-189	0.381641	0.602	0.307	6.37303e-185
serbp1a	3.01533e-211	0.376917	0.917	0.715	5.98634e-207
igfn1.1	7.1265e-251	0.376902	0.263	0.066	1.41482e-246
tecrb	1.64595e-248	0.374729	0.305	0.087	3.2677e-244
ube2d3	7.14843e-213	0.373033	0.376	0.14	1.41918e-208
spegb	5.18912e-270	0.368626	0.264	0.062	1.0302e-265
cacng1a	1.05993e-262	0.367366	0.269	0.066	2.10427e-258
atp5meb	2.44485e-236	0.363514	0.917	0.688	4.85376e-232
myot	1.45084e-243	0.362252	0.279	0.075	2.88036e-239
mat1a	1.25624e-249	0.359877	0.268	0.069	2.49401e-245
pa2g4a	2.90546e-183	0.359407	0.535	0.254	5.76821e-179
ubap2b	1.67459e-198	0.359257	0.41	0.164	3.32456e-194
mef2ca	1.61105e-233	0.358268	0.298	0.086	3.19842e-229
atp5mc3b	0	0.354874	0.995	0.932	0
si:ch211-235e9.8	2.63595e-235	0.352907	0.415	0.149	5.23315e-231
asb5b	7.47911e-277	0.351958	0.254	0.057	1.48483e-272
lrrc39	1.14397e-241	0.349815	0.306	0.088	2.27112e-237
cox6a1	1.07008e-228	0.346878	0.958	0.778	2.12443e-224
synpo2la	1.13791e-268	0.346798	0.253	0.058	2.2591e-264
smdt1a	6.2702e-254	0.346676	0.258	0.064	1.24482e-249
cap2	1.18772e-241	0.343956	0.257	0.065	2.35798e-237
si:dkey-74k8.3	1.06528e-222	0.343265	0.289	0.085	2.11489e-218
adkb	1.37946e-231	0.336027	0.253	0.066	2.73864e-227
slirp	6.28562e-184	0.334563	0.546	0.257	1.24788e-179
nt5c3a	8.00726e-208	0.334153	0.269	0.08	1.58968e-203
chrna1	5.24688e-230	0.333611	0.254	0.066	1.04166e-225
ola1	1.61795e-158	0.331933	0.545	0.28	3.21211e-154
grem2b	2.78998e-214	0.326455	0.254	0.07	5.53894e-210
cox5aa	2.12714e-182	0.325049	0.92	0.681	4.22301e-178
hint1	1.43344e-149	0.323919	0.623	0.349	2.8458e-145
atf4a	2.63595e-154	0.323689	0.451	0.212	5.23314e-150
six1b	6.20061e-232	0.32319	0.265	0.071	1.23101e-227
glud1b	6.9631e-162	0.321161	0.449	0.205	1.38238e-157
smyd2a	6.33488e-205	0.320115	0.268	0.08	1.25766e-200
pdcd4a	3.10641e-181	0.316934	0.295	0.102	6.16716e-177
sdhdb	3.29732e-161	0.314368	0.561	0.283	6.54617e-157
atp5if1b	2.56644e-163	0.314155	0.706	0.392	5.09515e-159
eif4ebp1	1.11607e-137	0.311398	0.774	0.495	2.21573e-133
atp5f1e	3.127e-166	0.309978	0.917	0.712	6.20804e-162
ndufb3	1.01369e-138	0.309221	0.672	0.395	2.01247e-134
uqcrh	1.11097e-153	0.306442	0.889	0.666	2.20561e-149
zgc:194246	3.70487e-144	0.305719	0.478	0.236	7.35529e-140
FQ323156.1	3.81006e-171	0.305621	0.384	0.158	7.5641e-167
h1f0	4.97286e-149	0.305083	0.537	0.271	9.87263e-145
ldha	4.26359e-178	0.304204	0.262	0.084	8.46451e-174
cnbpa	8.77537e-129	0.301767	0.863	0.619	1.74217e-124
uqcrfs1	3.70325e-134	0.300685	0.705	0.431	7.35207e-130
mthfd2	5.27934e-181	0.293975	0.258	0.081	1.04811e-176
sucla2	4.43294e-182	0.288305	0.314	0.111	8.80072e-178
got2b	8.42498e-171	0.287268	0.35	0.136	1.67261e-166
ndufs3	3.52011e-148	0.286392	0.486	0.236	6.98847e-144
ndufs4	2.16375e-130	0.285804	0.573	0.315	4.2957e-126
minos1	1.09337e-131	0.285707	0.577	0.317	2.17066e-127
ACTC1	1.34571e-121	0.285053	0.283	0.115	2.67163e-117
eif4e2	1.07352e-176	0.283761	0.258	0.083	2.13125e-172
phb2b	8.42134e-138	0.278485	0.352	0.154	1.67189e-133
sdhb	1.95315e-148	0.278037	0.457	0.215	3.87759e-144
txn2	1.69371e-145	0.27027	0.393	0.176	3.36253e-141
mrps36	1.47949e-128	0.269355	0.552	0.297	2.93723e-124
COX5B	2.12701e-168	0.269045	0.949	0.809	4.22275e-164
ndufab1b	1.69344e-121	0.268733	0.699	0.427	3.36199e-117
uqcr10	4.32959e-126	0.267151	0.864	0.63	8.59553e-122
cyc1	1.35453e-124	0.266739	0.607	0.345	2.68916e-120
timm8a	3.53562e-137	0.265491	0.418	0.196	7.01927e-133
uqcrc1	1.26464e-134	0.26018	0.412	0.194	2.51069e-130
ndufb7	2.02095e-105	0.259958	0.71	0.457	4.01219e-101
vdac2	9.60178e-97	0.259016	0.801	0.576	1.90624e-92
rtn3	1.23845e-151	0.257635	0.296	0.111	2.45869e-147
dlst	8.4081e-136	0.257566	0.392	0.18	1.66926e-131
atp5f1c	7.3028e-106	0.252449	0.836	0.6	1.44982e-101
atp5fa1	1.17527e-99	0.252409	0.625	0.383	2.33326e-95
kars	6.99453e-128	0.251915	0.338	0.15	1.38862e-123

## Sheet: epidermis
Differential expression of marker genes in epidermis (cluster # 1)
Gene	p_val	avg_logFC	pct.1	pct.2	p_val_adj
Column1	Column2	Column3	Column4	Column5	Column6
s100a10b	0	2.40415	0.988	0.354	0
pfn1	0	2.38836	0.998	0.636	0
tmsb1	0	2.36606	0.995	0.416	0
cldni	0	2.28724	0.903	0.132	0
krt4	0	2.24937	0.99	0.582	0
cyt1	0	2.24158	0.958	0.293	0
cfl1l	0	2.22313	0.937	0.202	0
thy1	0	2.16009	0.835	0.154	0
cyt1l	0	2.13012	0.976	0.396	0
krtt1c19e	0	2.11613	0.663	0.1	0
ecrg4b	0	2.11015	0.796	0.101	0
aep1	0	2.00179	0.705	0.11	0
tmsb4x	0	1.8322	1	0.934	0
si:ch1073-406l10.2	0	1.62528	0.61	0.058	0
aqp3a	0	1.61554	0.585	0.053	0
cxcl14	0	1.57122	0.529	0.055	0
cotl1	0	1.55587	0.793	0.212	0
actb1	0	1.51658	0.971	0.632	0
flna	0	1.46357	0.851	0.342	0
epcam	0	1.46201	0.622	0.081	0
krt91	0	1.45364	0.442	0.054	0
spaca4l	0	1.44356	0.586	0.069	0
col18a1a	0	1.42449	0.64	0.134	0
ppt1	0	1.39301	0.883	0.395	0
krt5	0	1.38904	0.607	0.094	0
lgals3b	0	1.30787	0.515	0.06	0
si:dkey-102c8.3	0	1.28338	0.437	0.035	0
si:ch211-105c13.3	0	1.24578	0.429	0.035	0
anxa2a	0	1.23112	0.411	0.041	0
dnase1l4.1	0	1.22703	0.512	0.07	0
ywhaz	0	1.20094	0.772	0.322	0
myl12.1	0	1.13567	0.93	0.679	0
abracl	0	1.12556	0.69	0.232	0
serpinh1b	0	1.12445	0.858	0.432	0
zgc:175088	0	1.11978	0.468	0.09	0
arhgdig	0	1.10985	0.461	0.063	0
arpc4	0	1.10407	0.628	0.226	0
capns1a	0	1.07465	0.523	0.159	0
arpc5b	0	1.06911	0.476	0.089	0
myh9a	0	1.06868	0.406	0.044	0
sparc	0	1.0551	0.798	0.439	0
anxa1a	0	1.05357	0.39	0.047	0
si:rp71-77l1.1	0	1.05086	0.35	0.029	0
rbp4	0	1.04591	0.329	0.029	0
kera	0	1.04283	0.331	0.022	0
zgc:162730	0	1.03529	0.472	0.112	0
rac2	0	1.02819	0.389	0.04	0
col1a1b	0	1.00681	0.686	0.266	0
actb2	0	1.00397	0.987	0.848	0
s100v1	0	1.00233	0.354	0.043	0
col1a1a	0	1.00051	0.797	0.409	0
col1a2	0	0.99899	0.78	0.395	0
si:dkey-16l2.20	0	0.996244	0.393	0.057	0
apoeb	0	0.988099	0.331	0.042	0
cd99	0	0.978632	0.399	0.065	0
col2a1b	0	0.973023	0.498	0.152	0
col11a1a	0	0.972002	0.618	0.242	0
postnb	0	0.969799	0.59	0.207	0
p4hb	0	0.950221	0.949	0.635	0
arpc3	0	0.939867	0.709	0.376	0
cldn1	0	0.925823	0.324	0.019	0
krt8	0	0.910842	0.658	0.261	0
zgc:153867	0	0.90628	0.85	0.532	0
ahnak	0	0.901202	0.443	0.136	0
tagln2	0	0.892135	0.437	0.087	0
pak2a	0	0.869735	0.368	0.063	0
dcn	0	0.86378	0.331	0.052	0
tp63	0	0.82197	0.288	0.023	0
lrata	0	0.819173	0.282	0.021	0
arpc2	9.88809e-270	0.806661	0.562	0.253	1.96308e-265
txn	0	0.805984	0.302	0.052	0
dap1b	7.68657e-289	0.805966	0.656	0.333	1.52601e-284
pycard	0	0.802276	0.317	0.047	0
cd151l	0	0.793644	0.42	0.127	0
tmem238a	0	0.781112	0.279	0.028	0
si:dkey-16p21.8	0	0.780284	0.895	0.648	0
vaspb	0	0.779801	0.338	0.075	0
col4a6	0	0.7614	0.314	0.071	0
si:ch73-234b20.5	0	0.76042	0.321	0.055	0
pleca	2.65382e-229	0.760045	0.418	0.159	5.26863e-225
zgc:153675	6.45677e-279	0.757807	0.498	0.184	1.28186e-274
ppib	0	0.75757	0.829	0.549	0
cdh30	0	0.752997	0.309	0.045	0
zgc:101810	0	0.751083	0.266	0.017	0
tax1bp3	1.77116e-231	0.740805	0.455	0.181	3.51628e-227
si:ch73-86n18.1	1.75307e-282	0.731729	0.388	0.114	3.48038e-278
zgc:153284	0	0.718232	0.299	0.044	0
cav2	0	0.709406	0.266	0.047	0
slc35c2	0	0.703727	0.276	0.049	0
trim35-28	1.11281e-274	0.695386	0.342	0.092	2.20927e-270
capza1a	4.74143e-187	0.689383	0.567	0.319	9.41316e-183
lasp1	2.41055e-199	0.685839	0.458	0.198	4.78567e-195
sult2st1	0	0.679097	0.273	0.046	0
pdlim1	0	0.670949	0.279	0.051	0
capns1b	2.39974e-206	0.665578	0.423	0.166	4.7642e-202
ptmaa	6.13083e-303	0.658133	0.927	0.714	1.21715e-298
cst14a.2	2.10234e-203	0.651923	0.635	0.363	4.17378e-199
gapdhs	9.28055e-219	0.645306	0.348	0.111	1.84247e-214
zgc:92027	9.97671e-190	0.642411	0.4	0.161	1.98068e-185
carhsp1	1.64609e-196	0.634146	0.367	0.133	3.26799e-192
rap1b	9.35217e-170	0.628732	0.584	0.332	1.85669e-165
mbpb	0	0.624204	0.262	0.045	0
kctd5a	7.12064e-160	0.61485	0.384	0.166	1.41366e-155
jupa	3.41466e-220	0.594947	0.272	0.072	6.77913e-216
csrp1a	8.59308e-232	0.591112	0.294	0.078	1.70598e-227
anxa11b	1.79074e-198	0.586138	0.324	0.105	3.55515e-194
tmem263	9.98536e-178	0.585242	0.355	0.132	1.98239e-173
arpc4l	8.55185e-140	0.581326	0.411	0.198	1.6978e-135
sri	6.36866e-159	0.581175	0.379	0.159	1.26437e-154
pxna	1.40663e-218	0.576134	0.253	0.063	2.79259e-214
fkbp7	1.91459e-181	0.557343	0.429	0.171	3.80104e-177
glulb	1.30637e-137	0.552945	0.536	0.305	2.59354e-133
serp1	1.57922e-157	0.535918	0.547	0.288	3.13522e-153
asph	3.91053e-147	0.530882	0.318	0.12	7.76358e-143
si:dkeyp-94b4.1	1.08186e-160	0.517318	0.273	0.089	2.14782e-156
mtpn	4.86554e-106	0.512596	0.465	0.27	9.65956e-102
hdlbpa	3.49038e-95	0.511584	0.432	0.254	6.92945e-91
icn	2.13809e-190	0.509418	0.507	0.232	4.24474e-186
myl6	6.74078e-114	0.504979	0.468	0.254	1.33825e-109
prr13	2.63103e-207	0.503414	0.271	0.072	5.22339e-203
mcl1b	8.46376e-108	0.489688	0.497	0.285	1.68031e-103
plscr3b	2.83897e-128	0.488598	0.307	0.124	5.63621e-124
gmfb	4.6423e-108	0.484577	0.423	0.223	9.21636e-104
SERP1	1.38287e-115	0.474346	0.576	0.353	2.74541e-111
fkbp14	9.66419e-135	0.465583	0.311	0.12	1.91863e-130
arpc5a	4.11794e-113	0.455526	0.3	0.126	8.17535e-109
cope	3.22413e-95	0.423856	0.309	0.144	6.40086e-91
arhgdia	1.19978e-81	0.418921	0.424	0.247	2.38193e-77
dynll1	2.44155e-151	0.410518	0.913	0.824	4.84722e-147
ywhabl	1.16408e-84	0.394917	0.541	0.348	2.31105e-80
ost4	3.99757e-66	0.387644	0.469	0.307	7.93638e-62
sec61g	2.82947e-185	0.38684	0.946	0.869	5.61734e-181
fstl1b	3.491e-70	0.386636	0.355	0.197	6.93069e-66
txnipa	1.3503e-77	0.384509	0.295	0.145	2.68074e-73
pdia3	7.46239e-78	0.378079	0.525	0.335	1.48151e-73
gng5	2.81934e-69	0.365449	0.637	0.501	5.59723e-65
ier3ip1	3.8947e-59	0.36483	0.415	0.268	7.73214e-55
BX927308.1	8.25907e-51	0.363563	0.393	0.26	1.63967e-46
serf2	1.23239e-112	0.358215	0.854	0.742	2.44667e-108
gas1a	5.17478e-64	0.358132	0.277	0.144	1.02735e-59
calua	1.94115e-77	0.356419	0.262	0.121	3.85377e-73
rab2a	1.56029e-58	0.356096	0.447	0.294	3.09764e-54
sec61b	5.61247e-110	0.354257	0.79	0.64	1.11424e-105
selenow1	1.21819e-56	0.342772	0.511	0.359	2.41847e-52
ccng1	2.27987e-104	0.341403	0.853	0.738	4.52622e-100
cnn2	1.73732e-76	0.338114	0.314	0.157	3.4491e-72
ssr2	1.04006e-58	0.337337	0.553	0.4	2.06483e-54
kdelr2a	6.06665e-61	0.336105	0.327	0.184	1.20441e-56
ssr4	8.16777e-75	0.331419	0.694	0.551	1.62155e-70
manf	4.57701e-52	0.323759	0.32	0.186	9.08674e-48
tmem258	2.46792e-56	0.320835	0.529	0.372	4.89956e-52
sec61a1	6.17157e-51	0.319972	0.557	0.41	1.22524e-46
ctdsp2	5.19676e-61	0.308594	0.251	0.125	1.03171e-56
ppiab	6.12534e-99	0.298823	0.921	0.833	1.21606e-94
SMIM30	8.20513e-47	0.298002	0.315	0.188	1.62896e-42
tpm3	5.70346e-123	0.295355	0.658	0.428	1.13231e-118
kdelr2b	2.10341e-53	0.292609	0.274	0.147	4.1759e-49
oaz1a	5.74967e-47	0.285085	0.697	0.607	1.14148e-42
tpd52l2b	4.20256e-39	0.284697	0.338	0.223	8.34334e-35
zgc:77650	6.11836e-47	0.283677	0.422	0.277	1.21468e-42
CR318588.4	2.48022e-52	0.281641	0.61	0.463	4.92398e-48
tmed10	2.66943e-32	0.279071	0.401	0.293	5.29963e-28
cdc42l	2.14593e-38	0.273063	0.324	0.207	4.26031e-34
btg1	8.48386e-22	0.271886	0.299	0.22	1.6843e-17
tmed9	6.90429e-35	0.264991	0.375	0.26	1.37071e-30
dap	2.07379e-40	0.262493	0.274	0.162	4.11709e-36
tmed2	5.49302e-33	0.257661	0.449	0.333	1.09053e-28
tmem167a	5.65365e-29	0.250784	0.42	0.317	1.12242e-24

## Sheet: spinal cord
Differential expression of marker genes in spinal cord (cluster #2)
Gene	p_val	avg_logFC	pct.1	pct.2	p_val_adj
Column1	Column2	Column3	Column4	Column5	Column6
si:ch73-21g5.7	0	1.74107	0.708	0.18	0
mdka	0	1.57857	0.977	0.653	0
sox3	0	1.53062	0.723	0.139	0
her4.2.1	0	1.52501	0.532	0.101	0
sb:cb81	0	1.45921	0.677	0.125	0
gfap	0	1.40731	0.647	0.113	0
mdkb	0	1.38981	0.514	0.149	0
vim	0	1.38107	0.684	0.184	0
her15.1.1	0	1.37578	0.562	0.109	0
hmgn2	0	1.37185	0.996	0.935	0
her12	0	1.29541	0.517	0.108	0
si:ch211-251b21.1	0	1.29518	0.34	0.072	0
hmgb1b	0	1.29407	0.881	0.427	0
neurog1	0	1.28204	0.452	0.097	0
fabp7a	0	1.24828	0.701	0.223	0
hmgb2b	0	1.22455	0.98	0.697	0
id1	0	1.22226	0.963	0.739	0
sox11b	0	1.14519	0.502	0.116	0
hmga1a	0	1.14212	0.999	0.941	0
hmgb2a	0	1.13125	0.994	0.899	0
si:ch211-288g17.3	0	1.10277	0.867	0.461	0
dla	0	1.05475	0.316	0.055	0
ptmab	0	1.04367	0.999	0.886	0
seta	0	1.04177	0.796	0.41	0
tuba1a	0	1.03993	0.668	0.196	0
si:ch73-281n10.2	0	1.03219	0.995	0.894	0
stmn1a	0	1.00806	0.815	0.452	0
neurod4	1.72435e-274	1.00191	0.279	0.06	3.42335e-270
nova2	0	0.999749	0.488	0.105	0
dut	0	0.988715	0.601	0.255	0
si:ch211-222l21.1	0	0.988124	0.993	0.828	0
pcna	5.09955e-289	0.985251	0.631	0.309	1.01241e-284
slc1a3a	0	0.984658	0.427	0.116	0
si:ch73-265d7.2	0	0.979985	0.482	0.1	0
khdrbs1a	0	0.970796	0.883	0.579	0
her4.2	0	0.96753	0.293	0.039	0
her4.1	0	0.96127	0.31	0.049	0
hnrnpaba	0	0.955964	0.904	0.57	0
h3f3b.1	0	0.941334	0.916	0.643	0
tubb2b	0	0.932755	0.795	0.464	0
h2afvb	0	0.923474	0.938	0.693	0
sox19a	0	0.921425	0.375	0.046	0
sumo3a	0	0.919593	0.866	0.517	0
her8a	0	0.915286	0.395	0.059	0
lfng	0	0.908873	0.365	0.068	0
hoxa4a	0	0.904848	0.533	0.169	0
hmgn3	0	0.900376	0.734	0.341	0
sinhcafl.1	0	0.900084	0.464	0.134	0
hnrnpabb	0	0.899855	0.769	0.42	0
tuba1c	0	0.896981	0.559	0.156	0
si:dkey-42i9.4	0	0.896747	0.594	0.243	0
rrm2.1	2.15435e-235	0.890185	0.407	0.142	4.27704e-231
her4.4	0	0.886194	0.268	0.036	0
gas1b	0	0.885596	0.362	0.06	0
cdkn1ca	1.41334e-209	0.871304	0.421	0.163	2.80591e-205
btg2	0	0.866785	0.383	0.087	0
pou3f1	0	0.862241	0.336	0.043	0
marcksb	0	0.859852	0.665	0.303	0
msi1	0	0.859602	0.38	0.061	0
notch3	0	0.836976	0.351	0.061	0
tgif1	0	0.836866	0.531	0.184	0
ran	0	0.836444	0.932	0.693	0
snrpd1	0	0.8304	0.784	0.491	0
snrpf	0	0.82624	0.816	0.511	0
snrpe	0	0.825886	0.76	0.452	0
h3f3d	0	0.821023	0.987	0.857	0
si:ch211-137a8.4	0	0.798051	0.351	0.056	0
hnrnpa0b	0	0.797381	0.854	0.577	0
sumo3b	2.65329e-282	0.795008	0.764	0.457	5.26757e-278
rrm2	8.357e-156	0.784452	0.3	0.107	1.65911e-151
mex3b	0	0.778481	0.32	0.049	0
hsp90ab1	0	0.776695	0.989	0.857	0
si:ch73-1a9.3	0	0.770518	0.997	0.958	0
hnrnpa0l.1	0	0.769185	0.916	0.687	0
cbx3a	2.23645e-238	0.765823	0.633	0.332	4.44003e-234
nr2f6b	7.25025e-280	0.761922	0.396	0.117	1.43939e-275
anp32a	3.95582e-234	0.748211	0.62	0.316	7.85348e-230
cirbpa	0	0.739613	0.981	0.834	0
hmgn6	0	0.739358	0.96	0.851	0
rbm4.3	2.02088e-246	0.739355	0.647	0.337	4.01205e-242
sox11a	6.97099e-212	0.725834	0.418	0.155	1.38395e-207
h2afva	8.39899e-250	0.723491	0.621	0.295	1.66745e-245
cirbpb	0	0.722858	0.97	0.817	0
hmgn7	0	0.722146	0.903	0.693	0
BX511111.1	1.76462e-269	0.719252	0.314	0.077	3.50329e-265
ranbp1	1.0227e-221	0.715576	0.605	0.302	2.03037e-217
plp1a	0	0.715151	0.278	0.027	0
nr2f1a	8.56258e-306	0.714162	0.352	0.085	1.69993e-301
tubb4b	1.04591e-228	0.713753	0.724	0.442	2.07644e-224
tp53inp2	4.05798e-181	0.713286	0.394	0.154	8.05631e-177
hdac1	7.89197e-217	0.709915	0.459	0.185	1.56679e-212
ccnd1	6.10547e-188	0.706065	0.446	0.189	1.21212e-183
snrpd2	6.98241e-246	0.70551	0.737	0.46	1.38622e-241
nucks1a	9.44113e-244	0.703599	0.736	0.444	1.87435e-239
lrrn1	0	0.701057	0.267	0.036	0
srsf3b	3.50792e-219	0.700981	0.657	0.369	6.96427e-215
h3f3b.1.1	0	0.692856	0.859	0.616	0
zgc:114130	2.63248e-183	0.691625	0.327	0.109	5.22626e-179
hells	2.47812e-142	0.687692	0.314	0.122	4.91982e-138
slc6a9	3.0339e-91	0.684879	0.31	0.155	6.0232e-87
setb	7.55485e-194	0.677203	0.647	0.387	1.49986e-189
pnrc2	3.74462e-252	0.676493	0.816	0.617	7.43419e-248
hoxb8a	3.85886e-200	0.670074	0.382	0.135	7.661e-196
cdca7a	4.73515e-135	0.666678	0.33	0.136	9.40069e-131
snrpd3l	1.59131e-179	0.6623	0.489	0.228	3.15923e-175
nusap1	4.31439e-157	0.661831	0.277	0.091	8.56535e-153
srsf2a	1.09404e-161	0.650837	0.566	0.321	2.17199e-157
dnmt3ab	2.34356e-195	0.644121	0.332	0.106	4.65267e-191
tmeff1b	5.43322e-247	0.642776	0.477	0.171	1.07866e-242
sub1a	1.49243e-198	0.642773	0.741	0.495	2.96293e-194
pou3f3b	0	0.641099	0.251	0.032	0
hmgb1a	2.01528e-172	0.640058	0.551	0.288	4.00093e-168
pbx4	7.99598e-158	0.639008	0.741	0.529	1.58744e-153
h3f3c	0	0.638586	0.916	0.76	0
khsrp	3.97055e-197	0.636509	0.373	0.132	7.88274e-193
cks1b	8.74148e-153	0.636105	0.382	0.16	1.73545e-148
lsm7	9.9712e-173	0.635238	0.602	0.341	1.97958e-168
zbtb16a	5.86519e-251	0.632196	0.31	0.079	1.16442e-246
si:ch211-51e12.7	1.08081e-184	0.631752	0.623	0.351	2.14573e-180
si:ch73-386h18.1	1.18694e-279	0.630827	0.271	0.055	2.35643e-275
anp32b	8.93519e-168	0.630236	0.441	0.195	1.7739e-163
h3f3b.1.2	1.17157e-280	0.62914	0.864	0.668	2.32592e-276
pclaf	7.2079e-145	0.62454	0.337	0.133	1.43098e-140
syncrip	1.03933e-169	0.621492	0.532	0.273	2.06338e-165
hnrnpa0a	5.21408e-168	0.620974	0.497	0.237	1.03515e-163
ddx61	1.5414e-153	0.616838	0.495	0.253	3.06014e-149
tes	1.79646e-195	0.614239	0.252	0.066	3.56652e-191
chrac1	6.36634e-171	0.61401	0.418	0.177	1.26391e-166
ube2c	3.06289e-107	0.613349	0.353	0.168	6.08076e-103
srsf7a	9.92074e-158	0.611848	0.506	0.255	1.96956e-153
ube2ib	4.3801e-166	0.606731	0.522	0.26	8.69582e-162
tspan7	9.86531e-175	0.6024	0.392	0.154	1.95856e-170
ptmaa	1.13921e-305	0.601023	0.933	0.715	2.26167e-301
rbbp4	9.71056e-172	0.600122	0.351	0.129	1.92784e-167
smc1al	2.90919e-177	0.598957	0.367	0.136	5.77562e-173
banf1	2.93902e-125	0.598123	0.576	0.371	5.83483e-121
chd7	1.89888e-174	0.597092	0.334	0.119	3.76986e-170
ncalda	6.72868e-182	0.594703	0.293	0.09	1.33585e-177
si:ch211-212k18.5	0	0.592718	0.252	0.038	0
foxp4	1.4421e-150	0.590883	0.589	0.329	2.86301e-146
hmgb3a	1.88416e-146	0.589223	0.412	0.182	3.74063e-142
snrpc	4.76441e-142	0.587702	0.442	0.214	9.45878e-138
dpy30	1.10726e-142	0.587399	0.539	0.298	2.19825e-138
srsf6b	5.52959e-155	0.585983	0.383	0.161	1.09779e-150
inip	9.58425e-192	0.585385	0.37	0.131	1.90276e-187
magoh	3.14659e-141	0.584577	0.478	0.243	6.24693e-137
mki67	1.01909e-167	0.582367	0.281	0.089	2.02319e-163
srsf3a	1.8407e-137	0.577776	0.442	0.216	3.65435e-133
snrpb	1.07725e-160	0.576942	0.704	0.484	2.13866e-156
tuba8l4	6.61041e-139	0.575956	0.574	0.332	1.31236e-134
tspan3a	5.80652e-148	0.57391	0.323	0.124	1.15277e-143
hoxb3a	5.56979e-210	0.573404	0.291	0.08	1.10577e-205
arl4cb	8.40281e-202	0.573214	0.276	0.075	1.66821e-197
drap1	1.29324e-144	0.572128	0.506	0.264	2.56748e-140
meaf6	1.60826e-153	0.571387	0.45	0.209	3.19288e-149
cx43.4	1.87812e-165	0.57138	0.343	0.125	3.72863e-161
smarce1	1.91091e-143	0.569809	0.526	0.285	3.79372e-139
ap1s2	6.76169e-174	0.568845	0.405	0.159	1.3424e-169
prdx2	6.46245e-160	0.565831	0.666	0.411	1.28299e-155
phf5a	2.81841e-133	0.565583	0.473	0.247	5.59539e-129
lbr	2.86136e-145	0.563687	0.315	0.117	5.68065e-141
h2afx	1.56388e-112	0.563011	0.341	0.154	3.10477e-108
srsf11	4.03282e-127	0.555027	0.4	0.191	8.00635e-123
hnrnpk	2.17206e-132	0.549444	0.45	0.219	4.31219e-128
rpa2	7.9057e-124	0.544217	0.327	0.137	1.56952e-119
snrpg	7.32382e-134	0.541468	0.71	0.524	1.454e-129
lsm8	2.89411e-127	0.540177	0.433	0.213	5.74567e-123
sf3b5	7.46907e-128	0.538096	0.6	0.379	1.48283e-123
rbm8a	2.2329e-126	0.537119	0.615	0.402	4.43297e-122
marcksl1b	1.93773e-214	0.53641	0.818	0.527	3.84698e-210
wasf3b	8.88842e-189	0.53568	0.282	0.081	1.76462e-184
cbx5	6.16758e-137	0.533574	0.641	0.396	1.22445e-132
taf15	5.79278e-127	0.531913	0.353	0.154	1.15004e-122
meis1b	9.07962e-143	0.531797	0.317	0.121	1.80258e-138
ube2e3	2.43662e-121	0.531664	0.435	0.222	4.83743e-117
hnrnpa1b	8.75676e-114	0.529192	0.387	0.188	1.73848e-109
hes6	1.71932e-204	0.526638	0.284	0.076	3.41337e-200
sdc4	1.22555e-130	0.526402	0.587	0.341	2.43308e-126
hoxa9b	3.68099e-142	0.524491	0.326	0.126	7.30788e-138
smarcd1	5.05132e-167	0.522585	0.309	0.104	1.00284e-162
cdc25b	3.43054e-85	0.520336	0.279	0.128	6.81066e-81
lig1	8.3563e-145	0.518321	0.259	0.085	1.65898e-140
ubc	2.97832e-112	0.517076	0.536	0.314	5.91286e-108
hnrnph1l	3.99855e-131	0.515922	0.329	0.134	7.93833e-127
tuba8l	2.0338e-84	0.51277	0.43	0.25	4.03771e-80
top1l	7.52103e-77	0.510541	0.661	0.523	1.49315e-72
u2af1	6.36145e-107	0.510324	0.392	0.198	1.26294e-102
chd4b	1.22085e-124	0.509705	0.345	0.148	2.42375e-120
sub1b	6.10356e-148	0.507679	0.322	0.119	1.21174e-143
anp32e	9.70995e-96	0.507148	0.374	0.193	1.92772e-91
nkain1	4.83009e-158	0.505966	0.265	0.082	9.58917e-154
igf2bp1	1.55631e-85	0.505798	0.481	0.311	3.08975e-81
ddx39aa	4.88647e-136	0.504673	0.292	0.108	9.70112e-132
ube2v1	7.07096e-111	0.503556	0.589	0.383	1.4038e-106
selenoh	2.23178e-101	0.502842	0.595	0.399	4.43076e-97
tra2a	1.82816e-125	0.502253	0.345	0.147	3.62945e-121
morf4l1	4.02349e-119	0.501013	0.362	0.163	7.98783e-115
polr2d	5.1498e-111	0.500918	0.483	0.272	1.02239e-106
eif5a2	1.62127e-136	0.496099	0.695	0.453	3.21871e-132
srsf4	2.5697e-127	0.494968	0.334	0.138	5.10162e-123
arl14ep	1.64926e-143	0.494805	0.29	0.102	3.27428e-139
vdac1	1.43177e-112	0.493635	0.467	0.249	2.8425e-108
hoxa9a	2.11214e-141	0.490633	0.302	0.109	4.19322e-137
ddx39ab	9.71313e-101	0.490596	0.388	0.199	1.92835e-96
ewsr1b	1.22157e-131	0.487719	0.298	0.113	2.42519e-127
zc4h2	1.04793e-132	0.486311	0.336	0.134	2.08046e-128
fabp3	7.15378e-304	0.48626	0.991	0.951	1.42024e-299
si:dkey-110c1.10	9.28344e-168	0.48599	0.268	0.08	1.84304e-163
hp1bp3	3.14241e-96	0.485826	0.435	0.243	6.23862e-92
acin1a	7.49692e-92	0.484386	0.342	0.172	1.48836e-87
pin1	9.43e-82	0.478165	0.432	0.257	1.87214e-77
atrx	5.7789e-123	0.478007	0.295	0.115	1.14728e-118
rpa3	2.09064e-85	0.474085	0.316	0.154	4.15055e-81
hcfc1a	1.10121e-104	0.469792	0.299	0.129	2.18623e-100
zgc:55733	5.23407e-104	0.469036	0.324	0.147	1.03912e-99
cdc26	3.93783e-111	0.467997	0.292	0.12	7.81776e-107
lsm5	4.78506e-85	0.462692	0.49	0.308	9.49978e-81
hoxc3a	9.99869e-109	0.462482	0.307	0.131	1.98504e-104
med10	2.72014e-102	0.461572	0.348	0.166	5.4003e-98
zgc:56493	8.02198e-200	0.460603	0.91	0.794	1.5926e-195
fam76b	1.36185e-105	0.459607	0.277	0.113	2.70368e-101
fam168a	1.84273e-131	0.457302	0.275	0.098	3.65837e-127
srsf9	8.88478e-120	0.455367	0.335	0.142	1.76389e-115
sf3b6	3.92621e-91	0.455235	0.477	0.285	7.79471e-87
hnrnpl2	1.10113e-105	0.45207	0.253	0.098	2.18607e-101
fkbp3	3.17051e-69	0.450065	0.394	0.238	6.29441e-65
psph	1.85042e-113	0.449978	0.256	0.095	3.67364e-109
tma7	5.6853e-119	0.449725	0.764	0.62	1.1287e-114
si:dkey-276j7.1	3.01448e-157	0.447837	0.26	0.078	5.98464e-153
ppiaa	0	0.446463	0.994	0.967	0
elof1	6.55639e-83	0.446446	0.325	0.164	1.30164e-78
ssbp3b	1.46682e-112	0.445695	0.271	0.105	2.91207e-108
eny2	7.033e-93	0.445569	0.456	0.26	1.39626e-88
zgc:92664	6.59585e-120	0.443648	0.254	0.091	1.30947e-115
ube2d2	2.90802e-77	0.44202	0.484	0.307	5.7733e-73
arpp19b	8.12999e-84	0.43681	0.347	0.178	1.61405e-79
sap18	1.84456e-80	0.43438	0.513	0.332	3.66201e-76
ier5	5.53659e-114	0.434352	0.261	0.098	1.09918e-109
srsf10b	1.44954e-82	0.432469	0.295	0.14	2.87777e-78
pomp	1.31518e-90	0.432352	0.645	0.475	2.61104e-86
snrpa1	3.0195e-102	0.429109	0.253	0.099	5.99461e-98
sem1	2.70462e-81	0.428136	0.623	0.461	5.36949e-77
puf60a	2.47638e-102	0.426241	0.252	0.099	4.91635e-98
nutf2l	5.62928e-74	0.425917	0.4	0.228	1.11758e-69
psma3	3.40282e-71	0.42345	0.474	0.308	6.75562e-67
lsm6	1.00941e-66	0.421359	0.489	0.329	2.00398e-62
pole4	2.00933e-90	0.420254	0.258	0.109	3.98913e-86
bcl7a	2.14362e-103	0.420028	0.274	0.112	4.25572e-99
skp1	2.07502e-71	0.418257	0.477	0.309	4.11955e-67
pfn2l	1.77422e-97	0.417279	0.702	0.52	3.52236e-93
eif3m	1.53602e-76	0.415574	0.617	0.457	3.04946e-72
bcas2	1.19454e-73	0.414451	0.339	0.182	2.37152e-69
med28	3.44232e-96	0.414346	0.271	0.114	6.83403e-92
apex1	9.82122e-85	0.41321	0.264	0.117	1.94981e-80
rbmx	8.99988e-80	0.40944	0.308	0.152	1.78675e-75
nono	1.15595e-54	0.407966	0.472	0.318	2.29491e-50
ppih	4.94784e-91	0.406168	0.251	0.105	9.82294e-87
ctnnbip1	9.36073e-74	0.405535	0.304	0.154	1.85839e-69
polr2f	5.70931e-69	0.400883	0.337	0.184	1.13347e-64
lsm3	9.15811e-65	0.400521	0.347	0.198	1.81816e-60
ncbp2	3.32738e-82	0.399218	0.337	0.17	6.60585e-78
sf3a2	6.1756e-71	0.397631	0.317	0.167	1.22604e-66
alyref	2.82914e-79	0.395682	0.282	0.134	5.61669e-75
snrpa	7.94342e-78	0.39219	0.268	0.124	1.57701e-73
pcbp2	4.46828e-68	0.390275	0.365	0.206	8.87089e-64
psma4	3.75266e-55	0.38903	0.342	0.206	7.45016e-51
ptges3a	1.62264e-56	0.38738	0.314	0.18	3.22142e-52
ilf2	1.12626e-72	0.385547	0.269	0.129	2.23596e-68
bud31	1.27647e-59	0.384137	0.449	0.295	2.53417e-55
rad21a	2.55876e-83	0.382955	0.267	0.119	5.07991e-79
polr2h	1.00093e-74	0.382854	0.262	0.122	1.98716e-70
polr2l	4.14327e-63	0.380927	0.337	0.191	8.22564e-59
hoxd9a	7.33732e-73	0.380494	0.309	0.157	1.45668e-68
erh	3.65627e-75	0.379869	0.666	0.52	7.2588e-71
akirin1	1.15483e-61	0.379113	0.322	0.18	2.29269e-57
sumo1	1.59899e-61	0.376733	0.394	0.239	3.17447e-57
supt4h1	4.33026e-69	0.375058	0.327	0.174	8.59686e-65
paip2b	5.44823e-59	0.374286	0.548	0.398	1.08164e-54
nme2b.1	1.18897e-189	0.372931	0.97	0.918	2.36045e-185
txnl4a	7.52035e-59	0.37046	0.289	0.156	1.49302e-54
lsm4	9.26027e-50	0.365582	0.425	0.286	1.83844e-45
psmb7	2.1141e-54	0.364869	0.573	0.436	4.19712e-50
psma6a	6.0032e-47	0.364448	0.337	0.211	1.19182e-42
emc6	2.20081e-54	0.364307	0.373	0.232	4.36927e-50
psma8	8.65078e-56	0.363591	0.48	0.333	1.71744e-51
atf7ip	3.18142e-70	0.36243	0.261	0.124	6.31608e-66
ube2e1	5.59796e-55	0.36085	0.352	0.211	1.11136e-50
psmb3	1.02205e-51	0.360798	0.325	0.194	2.02908e-47
calm3a	9.60882e-89	0.359141	0.781	0.678	1.90764e-84
jpt1b	2.57315e-54	0.3561	0.548	0.39	5.10847e-50
zmat2	2.77947e-55	0.35586	0.342	0.202	5.51809e-51
si:ch211-286b5.5	4.79155e-55	0.354614	0.44	0.291	9.51267e-51
ccni	1.38553e-56	0.35351	0.448	0.293	2.7507e-52
h2afy2	3.99957e-51	0.353417	0.369	0.228	7.94035e-47
prmt1	6.72865e-40	0.352237	0.345	0.223	1.33584e-35
mbd3a	1.53215e-57	0.351152	0.269	0.142	3.04179e-53
cbx1a	5.05451e-56	0.348741	0.349	0.204	1.00347e-51
srsf5a	4.23805e-47	0.347396	0.578	0.456	8.41379e-43
psmb1	1.36583e-45	0.347066	0.432	0.299	2.71159e-41
ddx5	5.13768e-51	0.345069	0.294	0.166	1.01998e-46
pdap1a	9.87289e-52	0.344899	0.342	0.205	1.96006e-47
zgc:111986	3.27059e-54	0.344161	0.334	0.196	6.49311e-50
eif3d	1.29222e-43	0.344011	0.395	0.267	2.56544e-39
CR383676.1	4.61869e-272	0.343843	0.992	0.998	9.16948e-268
vamp3	3.53654e-50	0.340432	0.476	0.331	7.0211e-46
eif3ja	4.28358e-44	0.339382	0.347	0.222	8.5042e-40
tnrc6c1	9.13244e-57	0.335458	0.26	0.135	1.81306e-52
histh1l	9.29319e-26	0.334685	0.698	0.667	1.84498e-21
ing4	7.00361e-59	0.332527	0.258	0.131	1.39043e-54
si:ch73-46j18.5	1.96988e-52	0.3316	0.292	0.164	3.9108e-48
adh5	6.22373e-44	0.33025	0.327	0.204	1.2356e-39
psma5	1.87263e-40	0.326657	0.403	0.279	3.71773e-36
gabarapb	7.01633e-49	0.326546	0.557	0.414	1.39295e-44
psma1	1.17551e-43	0.325769	0.412	0.28	2.33373e-39
eif3ba	6.5714e-39	0.323967	0.496	0.377	1.30462e-34
EIF1B	4.86383e-41	0.323961	0.516	0.389	9.65616e-37
sumo2b	7.04563e-60	0.322259	0.658	0.523	1.39877e-55
eif3ea	2.26538e-42	0.314669	0.549	0.427	4.49745e-38
mdh1aa	5.77783e-74	0.314368	0.398	0.219	1.14707e-69
taf9	2.58291e-46	0.310777	0.251	0.138	5.12784e-42
eif4h	3.43724e-41	0.310405	0.312	0.194	6.82395e-37
lmnb1	4.09554e-45	0.308692	0.276	0.159	8.13088e-41
psmd8	5.83221e-37	0.307194	0.26	0.157	1.15787e-32
ptges3b	3.23452e-28	0.301779	0.386	0.287	6.4215e-24
cdkn2aipnl	7.5924e-40	0.300353	0.286	0.174	1.50732e-35
si:dkey-195m11.8	3.64389e-45	0.297268	0.309	0.184	7.23422e-41
ppid	6.0875e-34	0.296355	0.256	0.158	1.20855e-29
lmnb2	3.59544e-18	0.294359	0.499	0.432	7.13802e-14
ppiab	3.21466e-104	0.293888	0.933	0.832	6.38207e-100
naca	6.8973e-137	0.292202	0.972	0.934	1.36932e-132
csnk2a1	2.04073e-36	0.291685	0.305	0.194	4.05147e-32
si:ch211-286o17.1	2.98251e-54	0.291436	0.309	0.17	5.92118e-50
smndc1	2.15546e-36	0.290786	0.253	0.152	4.27924e-32
rgcc	1.11805e-29	0.290549	0.289	0.191	2.21967e-25
psma2	7.04949e-35	0.287071	0.358	0.245	1.39954e-30
pabpc1a	1.80095e-47	0.285819	0.603	0.444	3.57543e-43
golga7	7.68316e-40	0.285624	0.365	0.238	1.52534e-35
gnb1b	9.66879e-45	0.280795	0.419	0.278	1.91955e-40
rhoaa	3.25789e-34	0.279512	0.401	0.283	6.46788e-30
smim15	1.58332e-31	0.275488	0.348	0.24	3.14337e-27
pabpn1	2.37964e-30	0.273601	0.368	0.26	4.7243e-26
zgc:91910	4.92888e-33	0.273463	0.532	0.418	9.7853e-29
ywhaqa	1.5197e-32	0.270417	0.271	0.17	3.01706e-28
ywhabl	8.01987e-45	0.269882	0.511	0.353	1.59218e-40
psmb2	5.04012e-27	0.269564	0.316	0.22	1.00061e-22
ppp1caa	2.04645e-20	0.268156	0.372	0.288	4.06281e-16
max	3.48392e-35	0.267916	0.316	0.203	6.91664e-31
csnk2b	1.74595e-35	0.266716	0.533	0.42	3.46623e-31
psmb4	5.01579e-29	0.266522	0.281	0.185	9.95785e-25
rap1aa	6.49541e-32	0.263607	0.337	0.229	1.28953e-27
pgrmc1	3.40463e-40	0.263227	0.253	0.144	6.75921e-36
zgc:77849	2.54162e-29	0.258649	0.282	0.186	5.04589e-25
eif3s6ip	1.07352e-25	0.258624	0.296	0.204	2.13126e-21
znf346	8.81151e-25	0.256306	0.309	0.218	1.74935e-20
ube2d1b	1.7029e-31	0.25465	0.322	0.215	3.38076e-27
hsbp1b	8.53482e-32	0.254609	0.513	0.398	1.69442e-27
eif1b	5.63684e-31	0.25452	0.578	0.48	1.11908e-26
gtf2h5	7.04996e-25	0.253818	0.294	0.205	1.39963e-20
dynlrb1	1.20802e-35	0.253738	0.477	0.346	2.39828e-31
eif4a1a	9.27415e-19	0.25192	0.679	0.636	1.8412e-14
taf13	2.31661e-24	0.250397	0.39	0.295	4.59916e-20

## Sheet: fibroblast like
Differential expression of marker genes in fibroblast like (cluster #3)
Gene	p_val	avg_logFC	pct.1	pct.2	p_val_adj
Column1	Column2	Column3	Column4	Column5	Column6
vwde	0	1.92449	0.76	0.146	0
pmp22a	0	1.7755	0.885	0.281	0
tnn	0	1.60985	0.56	0.13	0
tgfbi	0	1.58973	0.598	0.143	0
cxcl12b	0	1.52031	0.427	0.076	0
cthrc1a	0	1.4873	0.428	0.038	0
mfap2	0	1.47707	0.723	0.172	0
col1a1b	0	1.35737	0.771	0.267	0
nkx3-1	0	1.35495	0.427	0.035	0
col1a2	0	1.31832	0.856	0.397	0
meox1	0	1.28939	0.421	0.047	0
tcf15	0	1.27988	0.463	0.062	0
fkbp7	0	1.27	0.63	0.156	0
col5a1	0	1.25261	0.563	0.18	0
col1a1a	0	1.23494	0.816	0.416	0
rbp5	0	1.17022	0.504	0.108	0
tpm4a	0	1.16945	0.645	0.215	0
cd82a	0	1.14942	0.509	0.142	0
serpinh1b	0	1.10112	0.843	0.443	0
fmoda	5.16324e-204	1.05241	0.29	0.079	1.02506e-199
marcksl1a	0	1.04039	0.622	0.227	0
fkbp11	0	1.02204	0.402	0.073	0
myl9b	0	1.01283	0.504	0.144	0
col11a1b	0	1.0029	0.373	0.047	0
hapln1a	3.10123e-232	0.995016	0.435	0.154	6.15687e-228
tnc	0	0.965245	0.386	0.092	0
col5a2a	0	0.960685	0.376	0.059	0
ssr3	0	0.940367	0.795	0.49	0
stmn4	0	0.915354	0.28	0.024	0
selenom	1.22054e-302	0.906161	0.509	0.172	2.42314e-298
zgc:153675	0	0.898302	0.544	0.187	0
serp1	1.25322e-249	0.886409	0.615	0.287	2.48802e-245
fkbp14	0	0.885595	0.434	0.111	0
si:ch211-286o17.1	3.58946e-210	0.841091	0.428	0.16	7.12616e-206
ssr4	2.3611e-277	0.837712	0.794	0.544	4.68748e-273
sec61g	0	0.836571	0.971	0.868	0
ssr2	8.24868e-219	0.826339	0.678	0.391	1.63761e-214
kdelr2b	5.83074e-229	0.818458	0.411	0.136	1.15758e-224
marcksl1b	1.13175e-258	0.810846	0.817	0.532	2.24686e-254
zfp36l2	1.42745e-307	0.806891	0.337	0.073	2.83391e-303
postnb	6.29062e-206	0.803607	0.524	0.223	1.24888e-201
sec61b	1.87747e-296	0.802523	0.863	0.635	3.72733e-292
rbp7b	1.61267e-223	0.789805	0.345	0.101	3.20163e-219
colec12	0	0.782849	0.281	0.031	0
zgc:77650	1.37139e-214	0.780122	0.567	0.265	2.72263e-210
SERP1	2.33477e-211	0.743545	0.651	0.351	4.63522e-207
id3	4.17438e-98	0.730217	0.398	0.208	8.28741e-94
ppib	1.13922e-251	0.7268	0.824	0.556	2.2617e-247
ostc	5.68509e-147	0.714671	0.542	0.3	1.12866e-142
twist1a	2.71574e-247	0.697123	0.326	0.079	5.39156e-243
cnn2	1.18249e-164	0.689211	0.393	0.152	2.3476e-160
dad1	2.75465e-201	0.677347	0.848	0.722	5.46881e-197
gulp1a	0	0.673803	0.265	0.034	0
pdia3	2.60285e-169	0.671836	0.607	0.331	5.16744e-165
kdelr2a	2.24648e-139	0.670801	0.405	0.179	4.45994e-135
calua	1.51214e-196	0.668469	0.357	0.114	3.00206e-192
spcs1	1.97561e-142	0.667489	0.624	0.401	3.92218e-138
cd81a	4.60331e-157	0.650326	0.642	0.396	9.13896e-153
serf2	6.91749e-259	0.644497	0.892	0.741	1.37333e-254
krtcap2	1.52821e-116	0.640607	0.453	0.238	3.03395e-112
matn4	1.58472e-163	0.63982	0.308	0.101	3.14615e-159
sept2	5.28502e-168	0.635453	0.393	0.151	1.04924e-163
asph	4.17082e-167	0.620484	0.349	0.121	8.28033e-163
tmem263	5.3896e-162	0.61279	0.368	0.136	1.07e-157
krt18	7.61494e-208	0.600234	0.528	0.218	1.5118e-203
tmem258	1.32926e-124	0.598546	0.594	0.369	2.63899e-120
sparc	2.65419e-159	0.587668	0.719	0.456	5.26937e-155
rcn1	3.06453e-125	0.585949	0.288	0.105	6.08402e-121
selenof	4.47908e-117	0.585366	0.652	0.465	8.89231e-113
sec11a	2.19985e-102	0.577026	0.421	0.22	4.36736e-98
tmed2	1.36343e-99	0.575102	0.524	0.328	2.70682e-95
CR847566.1	1.07335e-136	0.572197	0.301	0.106	2.13092e-132
tuba1b	2.4898e-115	0.561496	0.269	0.098	4.943e-111
tuba8l3	2.45221e-147	0.561305	0.306	0.103	4.86838e-143
p4hb	3.30948e-110	0.560582	0.822	0.656	6.5703e-106
lrrc59	1.09464e-113	0.545269	0.298	0.117	2.17319e-109
nutf2l	1.47014e-105	0.542135	0.44	0.227	2.91867e-101
ier3ip1	2.96222e-89	0.535509	0.459	0.267	5.88089e-85
fstl1b	2.8505e-113	0.528734	0.414	0.195	5.65911e-109
tram1	1.44235e-121	0.527942	0.294	0.11	2.8635e-117
ckap4	5.26726e-140	0.516769	0.262	0.082	1.04571e-135
pcna	4.65583e-92	0.515262	0.54	0.323	9.24322e-88
tmem167a	3.65731e-80	0.51391	0.49	0.312	7.26087e-76
sdc4	8.10271e-99	0.513863	0.571	0.347	1.60863e-94
tuba8l	5.6026e-72	0.504679	0.431	0.252	1.11228e-67
tuba8l4	6.39178e-91	0.497135	0.552	0.338	1.26896e-86
ost4	1.04469e-84	0.496743	0.499	0.307	2.07402e-80
ifi30	9.19104e-128	0.493748	0.274	0.094	1.8247e-123
cbx5	1.62548e-92	0.47785	0.611	0.403	3.22707e-88
tmed9	8.365e-67	0.476959	0.422	0.257	1.6607e-62
si:dkey-195m11.8	8.90044e-87	0.467512	0.362	0.18	1.767e-82
ube2c	5.94223e-47	0.458766	0.304	0.176	1.17971e-42
emp2	1.745e-69	0.455612	0.304	0.152	3.46436e-65
calr	2.56656e-94	0.450499	0.308	0.134	5.09539e-90
clic4	1.35477e-60	0.44998	0.494	0.321	2.68962e-56
rpn1	8.11469e-79	0.446588	0.297	0.139	1.61101e-74
si:ch73-86n18.1	1.68685e-49	0.437942	0.254	0.134	3.3489e-45
manf	2.54324e-60	0.43722	0.34	0.187	5.04909e-56
ccnd1	5.13745e-84	0.435144	0.39	0.199	1.01994e-79
mgst3b	1.28218e-66	0.434992	0.411	0.241	2.54551e-62
si:ch73-281n10.2	1.72975e-181	0.434049	0.979	0.897	3.43407e-177
emd	4.27124e-96	0.425734	0.262	0.102	8.47968e-92
cfl1	2.52667e-153	0.425204	0.982	0.882	5.01619e-149
hmgb2a	1.56057e-162	0.415658	0.981	0.901	3.09821e-158
pfn2l	5.89265e-71	0.415531	0.674	0.526	1.16987e-66
h3f3b.1	4.86379e-105	0.413618	0.828	0.656	9.65608e-101
spcs3	1.09958e-59	0.413289	0.358	0.203	2.183e-55
rac1a	3.16707e-59	0.411955	0.482	0.314	6.28758e-55
cmpk	7.79176e-64	0.410752	0.312	0.162	1.5469e-59
myl6	8.73988e-71	0.409811	0.45	0.261	1.73513e-66
wls	2.4691e-84	0.408028	0.264	0.11	4.9019e-80
lin28a	1.2857e-99	0.407947	0.326	0.138	2.55249e-95
zgc:153867	2.88733e-106	0.403509	0.764	0.548	5.73222e-102
lasp1	7.9709e-74	0.403289	0.395	0.211	1.58246e-69
cope	2.93081e-65	0.397535	0.299	0.149	5.81854e-61
msna	2.88201e-73	0.392098	0.28	0.129	5.72165e-69
sec61a1	3.02912e-49	0.387804	0.563	0.413	6.01371e-45
anp32a	5.69435e-61	0.386854	0.509	0.332	1.1305e-56
h2afx	7.07731e-53	0.380543	0.3	0.161	1.40506e-48
arpc1a	8.79345e-49	0.379112	0.352	0.214	1.74576e-44
cks1b	1.22611e-48	0.369457	0.306	0.172	2.43419e-44
pgrmc1	1.83274e-58	0.369313	0.283	0.143	3.63855e-54
cbx1a	2.06207e-53	0.365048	0.355	0.205	4.09382e-49
sumo3b	6.78295e-64	0.360581	0.654	0.474	1.34662e-59
zgc:92066	1.23022e-105	0.358161	0.81	0.616	2.44236e-101
anp32b	2.96835e-48	0.356986	0.353	0.208	5.89306e-44
pclaf	1.73573e-46	0.354048	0.269	0.144	3.44595e-42
mgst3a	1.09671e-41	0.35322	0.348	0.219	2.1773e-37
rer1	2.9991e-44	0.3526	0.316	0.186	5.95412e-40
tubb4b	2.8099e-53	0.349266	0.62	0.457	5.57849e-49
rab2a	1.85274e-45	0.34596	0.445	0.298	3.67824e-41
hmgn7	1.30719e-84	0.344418	0.824	0.705	2.59517e-80
sumo2b	4.81563e-53	0.339225	0.661	0.525	9.56047e-49
cirbpb	8.3636e-113	0.338631	0.92	0.824	1.66043e-108
lmnb2	7.37592e-35	0.338482	0.551	0.427	1.46434e-30
col2a1b	1.41555e-64	0.334694	0.34	0.176	2.8103e-60
smim15	2.07178e-34	0.334071	0.359	0.241	4.1131e-30
id1	1.3912e-55	0.330377	0.824	0.757	2.76196e-51
rhoaa	1.72101e-41	0.327187	0.422	0.283	3.41672e-37
ap2m1b	8.02606e-44	0.326885	0.326	0.193	1.59341e-39
nme2b.1	3.27487e-125	0.325602	0.963	0.919	6.5016e-121
jpt2	3.35016e-40	0.323042	0.36	0.229	6.65107e-36
cdca7a	1.14163e-34	0.318142	0.254	0.147	2.26648e-30
tubb2b	1.71709e-58	0.317603	0.663	0.483	3.40894e-54
banf1	2.01839e-35	0.316714	0.508	0.381	4.00712e-31
copz1	3.11079e-38	0.308062	0.347	0.219	6.17586e-34
dut	5.08584e-42	0.301386	0.431	0.278	1.00969e-37
cx43.4	2.28611e-44	0.300441	0.259	0.138	4.53862e-40
h2afvb	9.6251e-80	0.299799	0.849	0.706	1.91087e-75
qkia	4.14766e-29	0.29766	0.432	0.324	8.23435e-25
hnrnpa0b	6.09248e-50	0.295525	0.722	0.595	1.20954e-45
pfn2	8.20013e-51	0.293006	0.637	0.466	1.62797e-46
hmgb2b	3.59205e-104	0.290029	0.896	0.71	7.13131e-100
rpa2	5.15624e-42	0.288836	0.267	0.147	1.02367e-37
actb2	2.89758e-113	0.286436	0.957	0.855	5.75256e-109
marcksb	4.8302e-48	0.28589	0.501	0.326	9.58939e-44
sub1a	3.69587e-44	0.285806	0.648	0.509	7.33742e-40
dap	2.89335e-37	0.285692	0.282	0.164	5.74417e-33
selenoh	2.03767e-36	0.284987	0.544	0.407	4.04539e-32
h2afy2	3.45616e-36	0.284049	0.36	0.231	6.86152e-32
ppiaa	6.17029e-121	0.276824	0.99	0.968	1.22499e-116
hmgb1a	1.85192e-30	0.276788	0.428	0.305	3.67662e-26
taf13	1.26936e-22	0.274207	0.393	0.296	2.52007e-18
eif4ebp2	1.55771e-25	0.27239	0.481	0.375	3.09252e-21
rap1aa	1.95815e-25	0.268828	0.332	0.231	3.88752e-21
pdap1a	7.04959e-23	0.268539	0.307	0.211	1.39956e-18
cd63	3.4264e-46	0.266446	0.269	0.143	6.80242e-42
si:dkey-28b4.7	1.39725e-35	0.265964	0.315	0.193	2.77396e-31
ak2	2.85757e-28	0.264727	0.364	0.251	5.67313e-24
rhoab	5.1047e-23	0.264375	0.297	0.206	1.01344e-18
si:ch211-51e12.7	1.56918e-34	0.260977	0.51	0.367	3.11529e-30
ppiab	1.75411e-64	0.259656	0.918	0.835	3.48244e-60
lsm7	8.99737e-27	0.257607	0.475	0.358	1.78625e-22
hnrnpa0l.1	8.60404e-52	0.256646	0.815	0.701	1.70816e-47
h3f3b.1.1	1.02863e-43	0.255739	0.741	0.632	2.04214e-39
selenow1	1.45784e-28	0.254919	0.484	0.366	2.89424e-24
hmgn2	1.23828e-139	0.251596	0.988	0.936	2.45835e-135
snrpd1	2.57206e-34	0.250285	0.634	0.511	5.10632e-30

## Sheet: skeletal muscle 2
Differential expression of marker genes in skeletal muscle 2 (cluster #4)
Gene	p_val	avg_logFC	pct.1	pct.2	p_val_adj
Column1	Column2	Column3	Column4	Column5	Column6
tmsb	1.58837e-63	0.590193	0.46	0.311	3.1534e-59
hspb1	3.46084e-87	0.522048	0.581	0.385	6.87082e-83
myl1	4.76329e-221	0.52179	0.999	0.867	9.45655e-217
tnni2b.1	3.14704e-178	0.512428	0.917	0.64	6.24782e-174
mylpfa	1.95799e-212	0.489575	1	0.958	3.8872e-208
pvalb2	8.50437e-217	0.473497	0.993	0.896	1.68837e-212
tnnc2	5.36267e-172	0.456647	0.956	0.671	1.06465e-167
mylz3	4.18536e-208	0.456146	0.998	0.904	8.3092e-204
myhz2	5.3851e-40	0.445606	0.381	0.26	1.0691e-35
tpma	2.57648e-197	0.435145	0.993	0.837	5.11509e-193
tnnt3a	5.41866e-183	0.434875	0.983	0.772	1.07577e-178
actc1b	7.1191e-205	0.426143	1	0.987	1.41336e-200
tnni2a.4	7.39995e-188	0.425952	0.992	0.855	1.46911e-183
zgc:101853	1.82918e-65	0.410848	0.585	0.392	3.63146e-61
acta1b	2.36028e-175	0.410428	0.958	0.723	4.68587e-171
ckma	1.11047e-161	0.397262	0.982	0.783	2.20461e-157
hsp90aa1.1	1.47716e-23	0.384496	0.336	0.255	2.9326e-19
cav3	4.22069e-55	0.383755	0.558	0.39	8.37933e-51
tnnt2c	3.02992e-67	0.383094	0.629	0.443	6.0153e-63
myhz1.3	2.97699e-118	0.380533	0.831	0.564	5.91021e-114
gamt	4.92627e-53	0.374095	0.593	0.437	9.78012e-49
ckmb	1.16726e-154	0.372683	0.983	0.793	2.31737e-150
actc1a	3.3787e-69	0.371785	0.64	0.431	6.70773e-65
ak1	1.29305e-122	0.365397	0.935	0.731	2.56709e-118
gapdh	5.92224e-85	0.354934	0.817	0.598	1.17574e-80
zgc:92518	5.70328e-27	0.35487	0.335	0.244	1.13227e-22
aldoab	3.35231e-92	0.353372	0.817	0.564	6.65534e-88
pabpc4	1.34936e-35	0.346928	0.464	0.347	2.67888e-31
tnnt3b	3.62148e-121	0.346534	0.869	0.613	7.18972e-117
rbfox1l	1.78646e-21	0.345251	0.293	0.215	3.54667e-17
srl	3.53395e-37	0.335126	0.484	0.356	7.01596e-33
mylpfb	1.73566e-88	0.333718	0.769	0.526	3.4458e-84
zgc:158296	6.07368e-27	0.332455	0.407	0.31	1.20581e-22
acta1a	1.51384e-49	0.315642	0.636	0.463	3.00543e-45
desma	1.13439e-32	0.311889	0.488	0.368	2.2521e-28
tmem38a	2.194e-32	0.304912	0.491	0.366	4.35574e-28
si:ch73-367p23.2	4.3731e-65	0.297934	0.682	0.459	8.68192e-61
mybphb	7.14525e-21	0.291066	0.36	0.278	1.41855e-16
pvalb1	1.47549e-154	0.289182	0.991	0.934	2.92929e-150
atp2a1	3.13125e-89	0.288933	0.821	0.588	6.21648e-85
gatm	9.33409e-15	0.287397	0.304	0.243	1.8531e-10
hacd1	8.82988e-15	0.275969	0.313	0.251	1.753e-10
cox17	3.30789e-16	0.270611	0.442	0.375	6.56715e-12
ldb3b	1.71737e-24	0.26813	0.431	0.327	3.4095e-20
myod1	1.83653e-09	0.263722	0.273	0.231	3.64607e-05
myoz1b	1.14754e-21	0.262402	0.421	0.322	2.27821e-17
mdh1ab	4.40577e-10	0.258001	0.26	0.215	8.74677e-06
tmod4	2.97584e-13	0.257089	0.359	0.298	5.90794e-09
c1qbp	3.99407e-05	0.251115	0.258	0.238	0.792942

## Sheet: slow muscle
Differential expression of marker genes in slow muscle (cluster #5)
Gene	p_val	avg_logFC	pct.1	pct.2	p_val_adj
Column1	Column2	Column3	Column4	Column5	Column6
myl13	0	3.08311	0.999	0.559	0
myl10	0	3.01761	0.999	0.458	0
pvalb4	0	2.71333	0.961	0.364	0
tnnc1b	0	2.67746	0.949	0.215	0
tnni4b.2	0	2.53601	0.87	0.116	0
tpm2	0	2.51515	0.93	0.189	0
smyhc1	0	2.32284	0.788	0.097	0
tnnt2d	0	2.17938	0.712	0.072	0
tpm3	0	1.71493	0.882	0.413	0
tnni1c	0	1.58429	0.48	0.035	0
mustn1b	0	1.43649	0.511	0.102	0
ppdpfa	0	1.15916	0.481	0.156	0
tnnt2c	0	1.15807	0.848	0.423	0
asb12a	1.5034e-280	1.14601	0.423	0.132	2.98471e-276
hhatlb	0	1.08467	0.28	0.02	0
mybpc3	0	1.07069	0.267	0.017	0
nme2b.2	3.57025e-284	0.933089	0.808	0.462	7.08802e-280
atp5mc1	0	0.925739	0.944	0.771	0
ACTC1	1.74047e-223	0.881557	0.381	0.119	3.45536e-219
cycsb	0	0.809279	0.922	0.725	0
chchd10	7.25002e-146	0.77362	0.518	0.282	1.43935e-141
atp5meb	3.10421e-231	0.727319	0.867	0.711	6.16279e-227
rtn1a	1.07974e-88	0.710346	0.364	0.192	2.1436e-84
pgam2	1.06436e-160	0.708045	0.628	0.35	2.11308e-156
hspe1	2.99403e-161	0.706698	0.721	0.522	5.94404e-157
gapdh	7.72483e-228	0.681152	0.891	0.593	1.53361e-223
aldoaa	2.97735e-68	0.656684	0.474	0.336	5.91092e-64
atp5if1b	3.06575e-107	0.655074	0.609	0.427	6.08644e-103
uqcr10	2.86104e-166	0.638768	0.807	0.655	5.68002e-162
fmoda	1.54187e-126	0.631196	0.258	0.083	3.06108e-122
ndufv3	9.72315e-72	0.62849	0.486	0.343	1.93034e-67
atp5l	1.67822e-176	0.626106	0.839	0.718	3.33177e-172
cox5aa	1.76228e-192	0.625516	0.853	0.706	3.49865e-188
eno3	7.05648e-122	0.607937	0.657	0.436	1.40092e-117
si:ch211-235e9.8	9.90092e-66	0.597308	0.323	0.18	1.96563e-61
atp5f1d	7.42483e-144	0.594877	0.773	0.636	1.47405e-139
cox7a3	2.27808e-54	0.569642	0.43	0.304	4.52267e-50
actn3b	7.47388e-80	0.558127	0.478	0.293	1.48379e-75
atp5f1e	2.22736e-157	0.558078	0.859	0.734	4.42197e-153
uqcrh	5.78893e-136	0.556889	0.808	0.691	1.14928e-131
aldoab	2.45959e-168	0.556757	0.859	0.562	4.88302e-164
sdhc	1.95731e-49	0.554867	0.336	0.213	3.88584e-45
cox17	5.62842e-91	0.554734	0.557	0.365	1.11741e-86
ATP5MD	1.13166e-77	0.553826	0.603	0.479	2.24668e-73
tpi1b	5.67911e-61	0.546119	0.459	0.315	1.12747e-56
ndufab1b	4.31652e-70	0.54482	0.585	0.46	8.56959e-66
COX5B	2.13885e-181	0.544483	0.902	0.825	4.24625e-177
mdh2	3.16932e-55	0.543854	0.469	0.343	6.29206e-51
NDUFC1	1.58018e-46	0.534526	0.415	0.297	3.13714e-42
cox7a2a	1.96909e-141	0.533542	0.849	0.727	3.90923e-137
srl	3.05362e-89	0.520522	0.56	0.35	6.06236e-85
ndufb4	1.75931e-70	0.516165	0.614	0.504	3.49275e-66
mpc1	4.87643e-50	0.514503	0.5	0.392	9.68118e-46
ndufb3	4.51009e-56	0.507843	0.537	0.43	8.95388e-52
aco2	3.70446e-41	0.506411	0.288	0.179	7.35446e-37
ndufab1a	1.11128e-48	0.502898	0.498	0.392	2.20623e-44
cox7b	4.588e-152	0.493481	0.889	0.815	9.10856e-148
cs	1.3314e-36	0.485678	0.271	0.17	2.64322e-32
ndufb7	2.36619e-65	0.483737	0.605	0.487	4.69759e-61
cox8a	6.48953e-115	0.482613	0.828	0.746	1.28837e-110
ndufa7	5.94721e-32	0.481962	0.34	0.247	1.1807e-27
acta1a	5.12059e-95	0.466179	0.688	0.459	1.01659e-90
cox6b2	6.07016e-144	0.465776	0.912	0.863	1.20511e-139
ndufb9	1.93918e-40	0.465676	0.503	0.414	3.84986e-36
si:ch1073-325m22.2	1.61927e-126	0.46451	0.872	0.797	3.21474e-122
ndufs7	4.73312e-40	0.463727	0.486	0.394	9.39666e-36
uqcrfs1	9.33068e-49	0.463473	0.563	0.467	1.85242e-44
uqcrq	1.82357e-67	0.463464	0.668	0.571	3.62033e-63
ndufs5	1.17929e-55	0.462776	0.587	0.489	2.34124e-51
mrpl12	7.00398e-31	0.461387	0.307	0.212	1.3905e-26
sdhdb	3.35913e-36	0.457959	0.417	0.319	6.66889e-32
cyc1	3.42309e-40	0.454833	0.475	0.378	6.79587e-36
slirp	2.61726e-36	0.454291	0.399	0.294	5.19605e-32
atp5mf	2.23415e-78	0.453231	0.722	0.616	4.43545e-74
mrps36	2.29644e-36	0.452508	0.426	0.329	4.55912e-32
timm13	2.77876e-31	0.451676	0.304	0.21	5.51668e-27
ndufa8	1.07614e-42	0.44932	0.495	0.395	2.13645e-38
si:dkey-17e16.10	2.48417e-32	0.445144	0.37	0.276	4.93182e-28
suclg1	6.91739e-55	0.444517	0.595	0.474	1.37331e-50
cox6a1	1.46182e-119	0.4435	0.877	0.8	2.90215e-115
ttn.1	5.25309e-105	0.443349	0.772	0.531	1.0429e-100
cox7c	1.03e-94	0.443076	0.814	0.734	2.04485e-90
vwde	8.62091e-91	0.442478	0.386	0.186	1.71151e-86
ndufa5	2.35782e-28	0.441373	0.43	0.355	4.68099e-24
chchd1	7.16329e-26	0.439879	0.288	0.205	1.42213e-21
ndufa11	2.01677e-34	0.43579	0.487	0.408	4.00389e-30
atp5pd	4.10983e-68	0.432496	0.718	0.63	8.15924e-64
ttn.2	8.24828e-95	0.431809	0.747	0.522	1.63753e-90
ndufb10	1.72493e-48	0.431322	0.562	0.474	3.42449e-44
desma	6.18358e-57	0.430874	0.532	0.365	1.22763e-52
pmp22b	4.68394e-37	0.42979	0.353	0.24	9.29903e-33
timm8a	3.44048e-28	0.429579	0.314	0.223	6.83039e-24
smim4	2.03121e-24	0.429208	0.255	0.174	4.03256e-20
atp5f1b	5.6026e-64	0.428327	0.718	0.634	1.11228e-59
atp5pf	5.78948e-66	0.425297	0.723	0.647	1.14939e-61
ndufa12	6.68438e-32	0.41768	0.449	0.367	1.32705e-27
ndufb8	7.4524e-54	0.413619	0.64	0.555	1.47952e-49
cckb	5.7164e-33	0.41345	0.261	0.163	1.13488e-28
col5a1	8.54018e-38	0.406337	0.322	0.206	1.69548e-33
cox6c	2.08568e-53	0.405947	0.669	0.603	4.14071e-49
eif4ebp1	7.71637e-47	0.405823	0.62	0.532	1.53193e-42
c1qbp	1.71962e-26	0.405258	0.321	0.232	3.41396e-22
timm8b	1.53054e-25	0.40221	0.396	0.316	3.03859e-21
ndufa2	8.18013e-25	0.397657	0.406	0.334	1.624e-20
qkia	3.19474e-27	0.394956	0.405	0.328	6.34252e-23
si:dkey-88p24.11	3.71126e-19	0.390766	0.261	0.192	7.36796e-15
ndufb6	9.86302e-25	0.39003	0.417	0.346	1.95811e-20
cox5ab	2.49058e-35	0.388242	0.58	0.524	4.94455e-31
ndufb2	4.2725e-22	0.387943	0.423	0.362	8.48219e-18
atp5po	5.82347e-39	0.387511	0.582	0.509	1.15613e-34
mrpl54	3.98713e-22	0.385782	0.348	0.272	7.91565e-18
casq2	4.97411e-45	0.384949	0.459	0.312	9.8751e-41
atp5f1c	3.90886e-55	0.384668	0.698	0.632	7.76027e-51
zgc:193541	4.47357e-60	0.383828	0.768	0.71	8.88138e-56
mrpl36	5.82694e-27	0.375604	0.443	0.366	1.15682e-22
atp5mc3a	8.51577e-53	0.374782	0.693	0.622	1.69064e-48
timm9	6.51891e-18	0.372728	0.315	0.249	1.2942e-13
cav3	1.22281e-50	0.368792	0.564	0.391	2.42764e-46
ndufa3	3.59136e-22	0.365986	0.435	0.374	7.12992e-18
mrpl33	1.96063e-19	0.36346	0.383	0.322	3.89244e-15
neb	1.9902e-47	0.362714	0.51	0.349	3.95114e-43
mpc2	2.20128e-14	0.36174	0.35	0.301	4.3702e-10
apobec2a	1.73733e-21	0.361262	0.286	0.206	3.44912e-17
mrpl14	1.53988e-16	0.360308	0.252	0.188	3.05712e-12
atp5mc3b	4.5899e-140	0.357658	0.972	0.94	9.11233e-136
ndufa6	1.90082e-34	0.352733	0.614	0.571	3.7737e-30
actn3a	9.98635e-30	0.351308	0.37	0.262	1.98259e-25
minos1	5.17756e-20	0.351022	0.414	0.353	1.0279e-15
ndufa1	8.63126e-18	0.344417	0.41	0.355	1.71356e-13
sdhb	4.13948e-13	0.34244	0.3	0.249	8.21811e-09
ndufs6	1.66191e-18	0.339319	0.399	0.339	3.29939e-14
ndufs3	9.28706e-15	0.338915	0.327	0.271	1.84376e-10
atp5if1a	9.54431e-34	0.335577	0.615	0.548	1.89483e-29
slc25a5	4.84774e-175	0.334439	0.999	0.994	9.62421e-171
slc25a3b	1.76937e-54	0.33203	0.748	0.685	3.51272e-50
mdh1ab	3.78156e-20	0.330567	0.292	0.212	7.50753e-16
fabp3	6.23727e-124	0.330362	0.99	0.952	1.23829e-119
larp4ab	2.5912e-17	0.329832	0.273	0.202	5.14431e-13
ak1	1.41014e-104	0.326157	0.939	0.732	2.79956e-100
tomm7	1.85451e-11	0.325483	0.354	0.315	3.68177e-07
ndufs4	2.19947e-14	0.323904	0.395	0.353	4.3666e-10
atp5pb	2.47301e-28	0.320124	0.596	0.546	4.90966e-24
atp5fa1	1.94863e-17	0.319117	0.461	0.418	3.86861e-13
ndufb5	7.75849e-09	0.315774	0.305	0.273	0.000154029
ndufc2	5.56888e-13	0.31472	0.436	0.409	1.10559e-08
mrps14	3.56281e-09	0.313648	0.29	0.253	7.07326e-05
tmem38a	3.07573e-34	0.313028	0.501	0.366	6.10624e-30
myom1a	1.113e-16	0.31113	0.297	0.224	2.20964e-12
dlst	3.27039e-10	0.310811	0.254	0.21	6.49271e-06
romo1	4.93064e-24	0.310653	0.565	0.521	9.7888e-20
ldhba	1.45862e-10	0.309134	0.327	0.288	2.8958e-06
cox4i1	7.90078e-41	0.30913	0.728	0.682	1.56854e-36
vdac2	7.72284e-33	0.308508	0.652	0.608	1.53321e-28
mrps18c	2.14583e-11	0.306606	0.288	0.241	4.26012e-07
mdh1aa	2.75577e-22	0.305314	0.318	0.231	5.47103e-18
mrpl34	3.69346e-13	0.304995	0.36	0.313	7.33262e-09
mrps6	5.62368e-09	0.304349	0.26	0.22	0.000111647
ldb3b	4.27478e-33	0.301068	0.461	0.325	8.48672e-29
mt-co1	1.43696e-50	0.296865	0.849	0.822	2.85281e-46
actc1a	4.20074e-48	0.293093	0.622	0.434	8.33972e-44
tomm20b	2.28758e-14	0.288056	0.468	0.437	4.54153e-10
mt-nd5	6.76962e-09	0.287963	0.332	0.297	0.000134397
cavin4a	6.72056e-23	0.281186	0.41	0.311	1.33423e-18
eif4ebp3l	2.14127e-09	0.276004	0.338	0.301	4.25106e-05
mrps24	6.29157e-07	0.269402	0.255	0.222	0.0124906
coa6	2.27951e-06	0.267973	0.292	0.266	0.0452551
tomm5	3.21714e-11	0.266435	0.482	0.469	6.38698e-07
cavin4b	2.43442e-21	0.263553	0.402	0.305	4.83306e-17
glrx5	1.19977e-05	0.262022	0.252	0.226	0.238191
mt-nd3	4.73004e-09	0.261707	0.48	0.473	9.39054e-05
uqcrc1	1.65061e-06	0.260977	0.256	0.226	0.0327696
smyd1a	5.19811e-10	0.253773	0.279	0.227	1.03198e-05
ckma	4.2579e-92	0.252744	0.974	0.785	8.45321e-88

## Sheet: lateral mesoderm
Differential expression of marker genes in lateral mesoderm (cluster #6)
Gene	p_val	avg_logFC	pct.1	pct.2	p_val_adj
Column1	Column2	Column3	Column4	Column5	Column6
cfd	0	1.62452	0.567	0.066	0
hand2	0	1.50682	0.459	0.021	0
pcolcea	0	1.30151	0.45	0.028	0
tmem88b	0	1.25026	0.43	0.033	0
crabp1b	0	1.24681	0.408	0.044	0
twist1a	2.80056e-298	1.09394	0.423	0.084	5.55995e-294
astn1	0	1.07465	0.268	0.024	0
pitx1	0	1.05565	0.349	0.016	0
pmp22a	1.27416e-282	1.04317	0.774	0.313	2.52959e-278
nos1apa	0	0.984152	0.306	0.027	0
osr1	0	0.932006	0.287	0.011	0
si:ch211-197h24.9	1.60741e-276	0.749468	0.27	0.035	3.19119e-272
sall4	5.8048e-102	0.721749	0.354	0.129	1.15243e-97
myl6	5.50731e-127	0.709435	0.577	0.261	1.09337e-122
CR847566.1	7.02722e-116	0.666287	0.342	0.112	1.39511e-111
rnd3b	1.84368e-228	0.665736	0.254	0.038	3.66025e-224
mfap2	1.53676e-115	0.640447	0.501	0.208	3.05092e-111
jun	1.11789e-113	0.614389	0.306	0.093	2.21935e-109
cxcl12b	1.33925e-97	0.587409	0.301	0.098	2.65882e-93
si:ch211-286o17.1	6.6899e-88	0.582025	0.405	0.172	1.32815e-83
zgc:77517	7.66456e-127	0.571622	0.279	0.072	1.52164e-122
stmn1a	4.89792e-91	0.57118	0.73	0.477	9.72384e-87
selenoh	3.97478e-81	0.569583	0.654	0.407	7.89112e-77
cbx5	1.49125e-96	0.566805	0.684	0.407	2.96059e-92
sept15	1.78872e-111	0.565113	0.3	0.091	3.55115e-107
tuba8l4	5.21126e-72	0.563417	0.587	0.345	1.03459e-67
sumo3b	1.64541e-88	0.550927	0.731	0.477	3.26664e-84
BX927308.1	3.79058e-61	0.549806	0.467	0.264	7.52544e-57
marcksl1a	1.3562e-83	0.543913	0.511	0.25	2.69246e-79
snrpd1	3.0123e-85	0.53272	0.735	0.511	5.98032e-81
pabpc1a	8.00685e-78	0.520929	0.685	0.449	1.5896e-73
hsp90ab1	1.36724e-139	0.519409	0.974	0.866	2.71437e-135
zgc:56493	2.25687e-122	0.512558	0.92	0.8	4.48056e-118
cnn2	2.79774e-67	0.509528	0.365	0.164	5.55435e-63
s100v2	1.94838e-78	0.509215	0.266	0.091	3.86811e-74
lmnb2	1.09563e-50	0.498036	0.626	0.428	2.17516e-46
sub1a	1.78342e-69	0.497799	0.711	0.511	3.54062e-65
hmgb2a	5.23892e-137	0.497512	0.985	0.905	1.04008e-132
rac1a	1.76983e-51	0.489216	0.52	0.319	3.51365e-47
akap12b	1.07611e-45	0.48807	0.309	0.155	2.13641e-41
ranbp1	5.31459e-65	0.486038	0.554	0.322	1.05511e-60
eif5a2	4.22056e-67	0.485752	0.689	0.467	8.37908e-63
hmgn7	1.42076e-92	0.483853	0.859	0.708	2.82063e-88
si:ch211-51e12.7	1.033e-55	0.477787	0.576	0.369	2.05082e-51
ran	6.79744e-100	0.470208	0.876	0.71	1.3495e-95
zgc:153867	6.15789e-78	0.469382	0.781	0.556	1.22253e-73
hmgb2b	7.29305e-115	0.462077	0.928	0.716	1.44789e-110
snu13b	9.44519e-40	0.460325	0.513	0.343	1.87515e-35
tpm4a	1.25126e-55	0.451706	0.454	0.244	2.48413e-51
wls	1.8741e-67	0.451349	0.292	0.115	3.72065e-63
naca	2.79339e-147	0.445693	0.984	0.936	5.54572e-143
pfn2l	4.78619e-64	0.444585	0.722	0.529	9.50202e-60
klf6a	7.99827e-59	0.442209	0.254	0.1	1.5879e-54
cbx1a	1.13339e-40	0.425677	0.374	0.211	2.25012e-36
si:dkey-195m11.8	7.13106e-49	0.419217	0.363	0.188	1.41573e-44
seta	4.8382e-54	0.415586	0.658	0.44	9.60529e-50
marcksl1b	1.01636e-60	0.413892	0.762	0.547	2.01778e-56
cirbpa	1.37811e-89	0.413312	0.954	0.844	2.73595e-85
pcna	2.38792e-46	0.409925	0.538	0.333	4.74073e-42
hells	1.77591e-47	0.408757	0.292	0.135	3.52572e-43
npm1a	1.58337e-21	0.407016	0.41	0.297	3.14347e-17
nap1l1	7.20286e-52	0.404114	0.262	0.111	1.42998e-47
hmga1a	2.19795e-133	0.404048	0.99	0.945	4.36358e-129
rpa2	4.72485e-48	0.401216	0.315	0.149	9.38025e-44
cd81a	2.72773e-43	0.400903	0.588	0.41	5.41536e-39
glrx5	7.03141e-38	0.400031	0.379	0.22	1.39595e-33
snrpf	1.05899e-52	0.396898	0.716	0.535	2.10241e-48
polr2d	1.50002e-35	0.396644	0.45	0.286	2.97798e-31
nutf2l	3.79883e-41	0.393523	0.413	0.237	7.54181e-37
ak2	5.76884e-38	0.392422	0.42	0.253	1.14529e-33
rbp5	9.91777e-66	0.392387	0.328	0.135	1.96897e-61
ppiaa	1.30033e-140	0.388988	0.987	0.969	2.58154e-136
emd	1.08213e-55	0.388471	0.266	0.108	2.14835e-51
eny2	3.66123e-38	0.388234	0.443	0.272	7.26865e-34
cfl1	7.77945e-85	0.386329	0.969	0.887	1.54445e-80
id3	3.04677e-44	0.386298	0.398	0.216	6.04876e-40
pin1	2.61863e-43	0.385285	0.449	0.266	5.19876e-39
si:ch73-281n10.2	2.29744e-103	0.384463	0.985	0.9	4.56112e-99
banf1	2.21365e-39	0.384348	0.563	0.383	4.39476e-35
eif3k	7.53446e-30	0.382945	0.518	0.376	1.49582e-25
ccnd1	1.02047e-38	0.382124	0.372	0.208	2.02593e-34
hnrnpa0b	1.91131e-49	0.380056	0.762	0.598	3.79453e-45
cdca7a	1.31762e-39	0.377283	0.298	0.149	2.61588e-35
snrpe	3.17452e-38	0.373885	0.638	0.476	6.30237e-34
snrpd2	2.68796e-38	0.372858	0.641	0.481	5.33641e-34
snrpb	2.52409e-36	0.370357	0.641	0.5	5.01107e-32
cbx3a	8.93527e-38	0.367302	0.539	0.355	1.77392e-33
anp32a	2.75127e-36	0.362864	0.516	0.339	5.46209e-32
h3f3d	1.72098e-94	0.362672	0.963	0.866	3.41667e-90
nucks1a	1.15621e-35	0.361093	0.633	0.467	2.29542e-31
ube2ib	3.61942e-32	0.354978	0.442	0.279	7.18564e-28
hnrnpa0l.1	2.31646e-55	0.352822	0.841	0.704	4.59886e-51
actb2	1.05693e-96	0.352763	0.975	0.858	2.09833e-92
cirbpb	3.24291e-83	0.351826	0.931	0.828	6.43815e-79
gtpbp4	1.72413e-28	0.351678	0.29	0.163	3.42292e-24
dut	3.50454e-41	0.349331	0.475	0.282	6.95756e-37
pabpn1	9.71562e-29	0.346351	0.41	0.263	1.92884e-24
eif3ba	1.14863e-28	0.343147	0.531	0.382	2.28038e-24
setb	1.35753e-27	0.340731	0.554	0.407	2.6951e-23
hnrnpabb	3.77957e-36	0.340585	0.625	0.448	7.50359e-32
polr2h	1.2164e-32	0.336055	0.257	0.131	2.41491e-28
eif4ebp3l	7.97353e-24	0.334877	0.425	0.297	1.58298e-19
sumo3a	2.72407e-47	0.334321	0.744	0.544	5.4081e-43
khdrbs1a	1.55276e-48	0.334082	0.767	0.603	3.0827e-44
sumo2b	2.59473e-32	0.332638	0.653	0.531	5.15131e-28
ctdsp2	2.65974e-35	0.331258	0.265	0.132	5.28038e-31
nop10	1.77941e-19	0.327637	0.501	0.389	3.53267e-15
pfn2	5.39877e-41	0.326846	0.667	0.472	1.07182e-36
aldh9a1a.1	5.6314e-27	0.325927	0.29	0.165	1.118e-22
cdkn2aipnl	5.98858e-27	0.324338	0.306	0.179	1.18891e-22
rsl24d1	5.83088e-44	0.324274	0.791	0.695	1.15761e-39
ube2c	1.67109e-21	0.324176	0.296	0.182	3.31762e-17
lsm7	1.39039e-27	0.324087	0.51	0.361	2.76034e-23
tubb4b	2.91293e-33	0.323714	0.645	0.462	5.78304e-29
h2afvb	1.14508e-55	0.322456	0.846	0.712	2.27333e-51
ppiab	3.97043e-61	0.321867	0.915	0.839	7.88249e-57
rps27l	1.62326e-15	0.321741	0.4	0.298	3.22267e-11
mgst3b	1.48599e-28	0.320912	0.396	0.249	2.95013e-24
hnrnpa1b	6.30833e-23	0.319724	0.324	0.203	1.25239e-18
dpy30	6.30429e-27	0.318653	0.463	0.316	1.25159e-22
snrpc	6.57205e-28	0.313794	0.374	0.231	1.30475e-23
ncl	1.35945e-17	0.312183	0.284	0.186	2.69892e-13
adh5	1.2562e-22	0.311342	0.332	0.211	2.49394e-18
eif3m	9.53855e-25	0.309444	0.588	0.468	1.89369e-20
jpt2	5.43855e-29	0.309166	0.382	0.233	1.07972e-24
rpa3	2.11978e-27	0.309073	0.292	0.164	4.2084e-23
eif3f	2.57982e-39	0.307295	0.79	0.685	5.12172e-35
eef1db	5.10478e-24	0.307017	0.632	0.514	1.01345e-19
prmt1	1.8149e-17	0.306858	0.337	0.23	3.60312e-13
srsf3b	1.40594e-28	0.305	0.55	0.392	2.79121e-24
h3f3b.1.1	1.14788e-36	0.30311	0.761	0.635	2.27889e-32
lsm8	2.23268e-23	0.302155	0.361	0.23	4.43254e-19
fstl1b	2.24341e-30	0.299767	0.357	0.207	4.45385e-26
sap18	1.40325e-17	0.293557	0.463	0.345	2.78587e-13
pclaf	1.22621e-30	0.293325	0.281	0.148	2.43439e-26
lsm3	5.41049e-23	0.288891	0.332	0.207	1.07415e-18
h3f3b.1	1.80356e-46	0.28884	0.829	0.663	3.58061e-42
srsf2a	8.09313e-21	0.287978	0.472	0.34	1.60673e-16
rap1b	7.98906e-24	0.287032	0.495	0.354	1.58607e-19
cdc42	2.48071e-21	0.286682	0.415	0.286	4.92495e-17
snrpg	1.43462e-23	0.285224	0.643	0.539	2.84815e-19
nedd8	1.9792e-20	0.285159	0.326	0.211	3.92931e-16
gng5	7.47525e-22	0.285056	0.626	0.511	1.48406e-17
supt4h1	2.02205e-26	0.283451	0.313	0.183	4.01438e-22
anp32b	4.04272e-30	0.278825	0.366	0.213	8.026e-26
si:ch211-22i13.2	1.22832e-20	0.278456	0.283	0.173	2.43859e-16
polr2l	1.52107e-20	0.276268	0.315	0.2	3.01979e-16
gmfb	8.74423e-23	0.276192	0.372	0.239	1.73599e-18
rbm4.3	1.6291e-25	0.275145	0.518	0.363	3.23425e-21
vamp3	2.66946e-22	0.273383	0.475	0.339	5.29968e-18
hmgb1b	1.89956e-45	0.272853	0.694	0.464	3.77119e-41
nhp2	5.82449e-17	0.272372	0.303	0.203	1.15634e-12
si:ch211-288g17.3	3.64171e-39	0.271817	0.696	0.494	7.22989e-35
chrac1	6.94122e-24	0.271787	0.324	0.197	1.37804e-19
pbx4	6.74119e-27	0.271062	0.693	0.544	1.33833e-22
myl9b	4.72907e-25	0.269322	0.297	0.171	9.38862e-21
cst14a.2	1.25848e-32	0.268067	0.571	0.384	2.49847e-28
rbbp4	3.28126e-22	0.267367	0.257	0.147	6.51428e-18
copz1	9.86234e-23	0.266762	0.354	0.224	1.95797e-18
arpp19b	7.0305e-21	0.264072	0.307	0.19	1.39576e-16
nop53	7.42931e-13	0.263272	0.315	0.226	1.47494e-08
h2afy2	1.59338e-22	0.262777	0.368	0.236	3.16335e-18
pnrc2	1.20291e-23	0.261447	0.719	0.634	2.38814e-19
nsa2	1.50874e-12	0.259852	0.399	0.31	2.99531e-08
zgc:92066	1.74644e-33	0.259309	0.782	0.625	3.4672e-29
rps18	3.60974e-85	0.258011	0.995	0.988	7.16641e-81
eef1a1l1	7.74655e-79	0.256979	0.999	0.999	1.53792e-74
tbca	6.77963e-18	0.255302	0.503	0.384	1.34596e-13
rpl10a	1.34188e-100	0.253167	0.996	0.994	2.66404e-96
phf5a	1.6591e-17	0.253153	0.38	0.265	3.29381e-13
hoxb8a	4.55755e-22	0.252878	0.269	0.156	9.04811e-18
ptges3b	1.58602e-16	0.252322	0.404	0.292	3.14873e-12
h3f3c	8.18522e-37	0.25167	0.854	0.772	1.62501e-32
cd151l	1.28273e-19	0.25157	0.261	0.155	2.5466e-15
khsrp	2.16791e-25	0.251529	0.273	0.152	4.30395e-21
syncrip	1.12453e-19	0.251315	0.424	0.294	2.23253e-15
srsf7a	5.13674e-20	0.250627	0.406	0.275	1.0198e-15

## Sheet: ionocytes
Differential expression of marker genes in ionocytes (cluster #7)
Gene	p_val	avg_logFC	pct.1	pct.2	p_val_adj
Column1	Column2	Column3	Column4	Column5	Column6
si:dkey-33i11.4	0	3.36002	0.963	0.084	0
ndrg1a	0	2.29762	0.674	0.064	0
icn	0	1.94891	0.941	0.233	0
si:dkey-193p11.2	0	1.86362	0.487	0.022	0
icn2	0	1.72176	0.617	0.072	0
tmsb1	3.59457e-306	1.47511	0.932	0.463	7.13629e-302
atp1b1b	0	1.43606	0.384	0.01	0
ppt1	1.8938e-180	1.41616	0.801	0.436	3.75975e-176
s100a10b	1.20143e-219	1.36322	0.821	0.41	2.3852e-215
krt4	1.19529e-275	1.29133	0.965	0.614	2.37301e-271
zgc:109934	8.75923e-193	1.29089	0.307	0.055	1.73897e-188
pfn1	9.92685e-201	1.28697	0.924	0.667	1.97078e-196
si:ch211-195b11.3	0	1.27147	0.608	0.08	0
atp6v1g1	7.72318e-162	1.25806	0.639	0.273	1.53328e-157
cfl1l	3.27982e-255	1.25569	0.747	0.266	6.51142e-251
cyt1	1.00376e-285	1.23331	0.863	0.347	1.99276e-281
flna	5.41647e-153	1.17148	0.735	0.386	1.07533e-148
cldni	2.57547e-243	1.17127	0.662	0.201	5.11308e-239
prr13	0	1.16806	0.491	0.077	0
agr2	1.85366e-93	1.15125	0.311	0.099	3.68008e-89
atp1a1a.2	0	1.13391	0.297	0.009	0
pvalb8	0	1.12516	0.376	0.046	0
zgc:153284	0	1.11513	0.443	0.057	0
BX000438.2	0	1.08513	0.276	0.013	0
tmsb4x	3.53373e-135	1.08462	0.961	0.941	7.01552e-131
ca15a	0	1.08137	0.268	0.003	0
cyt1l	1.86701e-228	1.08013	0.874	0.445	3.70657e-224
atp6v0ca	1.07468e-151	1.05693	0.523	0.182	2.13356e-147
aep1	4.47752e-189	1.05007	0.543	0.162	8.88922e-185
ecrg4b	2.63853e-217	1.02966	0.582	0.163	5.23828e-213
cldnh	0	1.02069	0.354	0.025	0
epcam	1.85487e-246	1.01719	0.533	0.126	3.68248e-242
ppdpfb	6.80815e-177	0.979929	0.878	0.601	1.35162e-172
thy1	6.75636e-170	0.974051	0.602	0.216	1.34134e-165
spaca4l	1.65224e-217	0.970499	0.48	0.113	3.2802e-213
ywhaz	4.18566e-145	0.956379	0.701	0.36	8.30979e-141
atp6v1e1b	2.57444e-166	0.952788	0.37	0.088	5.11104e-162
epdl1	0	0.940097	0.275	0.006	0
actb1	1.06478e-121	0.905097	0.847	0.663	2.1139e-117
s100v2	5.94958e-208	0.896027	0.407	0.087	1.18117e-203
rnaseka	9.29306e-154	0.892141	0.406	0.111	1.84495e-149
myh9a	1.24861e-188	0.853035	0.359	0.074	2.47886e-184
cotl1	3.55665e-129	0.848288	0.61	0.264	7.06102e-125
abracl	2.39354e-125	0.836037	0.608	0.27	4.75189e-121
dnase1l4.1	4.92961e-171	0.817522	0.426	0.108	9.78675e-167
col18a1a	7.80189e-115	0.81659	0.479	0.18	1.54891e-110
si:ch1073-406l10.2	1.01055e-152	0.800568	0.412	0.109	2.00625e-148
cd9b	3.89458e-198	0.776601	0.316	0.056	7.73192e-194
postnb	7.21449e-76	0.762329	0.498	0.24	1.43229e-71
si:dkey-102c8.3	4.24863e-164	0.756651	0.333	0.07	8.4348e-160
krt8	2.07754e-127	0.755677	0.653	0.291	4.12454e-123
lgals3b	2.36882e-138	0.748922	0.377	0.101	4.70283e-134
capns1a	1.29993e-95	0.738537	0.465	0.19	2.58074e-91
selenow1	1.15417e-83	0.73617	0.632	0.366	2.29137e-79
arhgdig	1.92515e-134	0.733704	0.365	0.098	3.822e-130
krtt1c19e	1.14985e-138	0.725308	0.475	0.152	2.2828e-134
myl12.1	8.07289e-111	0.707365	0.868	0.701	1.60271e-106
ndrg3a	4.89671e-135	0.700062	0.274	0.059	9.72145e-131
mcl1b	2.48098e-84	0.698986	0.58	0.298	4.92549e-80
trim35-28	2.71202e-114	0.682466	0.368	0.11	5.38418e-110
aqp3a	2.64152e-127	0.668205	0.374	0.102	5.2442e-123
si:ch211-39k3.2	1.39395e-118	0.664053	0.273	0.065	2.76741e-114
ahnak	8.62248e-77	0.658829	0.395	0.162	1.71182e-72
arpc5b	8.00339e-92	0.652973	0.363	0.124	1.58891e-87
cav2	1.43877e-128	0.647424	0.281	0.063	2.85639e-124
zgc:92066	1.28335e-91	0.646511	0.852	0.624	2.54784e-87
krt91	7.42666e-125	0.641059	0.341	0.088	1.47442e-120
sri	9.48165e-52	0.639555	0.369	0.177	1.88239e-47
arpc4	3.60112e-66	0.638094	0.504	0.263	7.1493e-62
krt5	2.31288e-111	0.634081	0.427	0.141	4.59176e-107
f11r.1	2.73106e-141	0.618183	0.251	0.048	5.42198e-137
col4a6	4.14333e-84	0.611237	0.29	0.09	8.22576e-80
mpc1	1.59036e-53	0.60771	0.597	0.393	3.15734e-49
p4hb	1.45609e-89	0.598225	0.874	0.662	2.89077e-85
cdh30	1.43471e-120	0.590011	0.282	0.066	2.84834e-116
actb2	1.12224e-89	0.589944	0.938	0.861	2.22798e-85
s100v1	1.19998e-123	0.586912	0.295	0.07	2.38231e-119
apoeb	2.59449e-118	0.579665	0.281	0.066	5.15083e-114
cxcl14	1.00194e-87	0.577209	0.321	0.101	1.98915e-83
pleca	7.8203e-57	0.571635	0.384	0.18	1.55256e-52
glrx	9.95465e-52	0.568292	0.375	0.18	1.9763e-47
zgc:175088	4.46228e-83	0.562891	0.355	0.124	8.85897e-79
arpc3	2.65497e-53	0.558691	0.615	0.405	5.27092e-49
nupr1b	5.80807e-47	0.556229	0.326	0.151	1.15308e-42
rap1b	5.17672e-44	0.540633	0.549	0.353	1.02773e-39
pak2a	5.56111e-77	0.537431	0.281	0.09	1.10405e-72
si:dkey-16l2.20	4.87107e-80	0.524217	0.283	0.087	9.67053e-76
cst14a.2	2.15348e-62	0.520085	0.633	0.384	4.27531e-58
zgc:162730	3.21621e-63	0.510186	0.355	0.145	6.38514e-59
vaspb	2.06517e-70	0.507808	0.287	0.097	4.09998e-66
zgc:110339	9.44236e-60	0.506505	0.296	0.113	1.87459e-55
krt18	4.96396e-76	0.503982	0.514	0.236	9.85496e-72
atp5if1b	8.22421e-50	0.503816	0.645	0.433	1.63275e-45
si:ch73-234b20.5	8.87964e-74	0.499437	0.256	0.078	1.76287e-69
tagln2	7.16968e-65	0.493039	0.32	0.119	1.4234e-60
zgc:153867	1.54223e-46	0.483722	0.712	0.562	3.0618e-42
dap1b	1.53235e-41	0.482357	0.553	0.363	3.04217e-37
si:ch211-105c13.3	3.45191e-91	0.481074	0.268	0.072	6.85309e-87
capns1b	2.26868e-48	0.478634	0.386	0.187	4.50402e-44
jupa	1.11234e-68	0.470231	0.266	0.087	2.20833e-64
anxa11b	4.03623e-55	0.465213	0.306	0.123	8.01312e-51
col1a1b	2.14218e-54	0.458671	0.559	0.304	4.25287e-50
arpc2	1.18767e-37	0.455079	0.47	0.28	2.35788e-33
chmp1b	1.09216e-50	0.454569	0.279	0.112	2.16827e-46
mtpn	1.3003e-36	0.452462	0.467	0.285	2.58149e-32
zgc:194246	2.27595e-28	0.448322	0.425	0.268	4.51844e-24
zgc:92027	2.996e-33	0.442683	0.341	0.182	5.94795e-29
si:ch73-86n18.1	5.48676e-41	0.428266	0.304	0.139	1.08929e-36
lasp1	3.99465e-36	0.424938	0.4	0.22	7.93058e-32
histh1l	8.71366e-47	0.422369	0.808	0.664	1.72992e-42
col11a1a	5.73542e-39	0.41712	0.468	0.277	1.13865e-34
plscr3b	3.16821e-37	0.406796	0.294	0.138	6.28985e-33
calm1a	9.95127e-36	0.406176	0.338	0.174	1.97563e-31
si:dkey-16p21.8	3.17135e-48	0.404021	0.861	0.668	6.29609e-44
cd99	2.07733e-53	0.401366	0.263	0.097	4.12413e-49
atp5mf	1.13056e-30	0.391731	0.754	0.619	2.2445e-26
serpinh1b	1.01606e-44	0.388098	0.677	0.472	2.01719e-40
arpc5a	7.88335e-32	0.386005	0.283	0.14	1.56508e-27
arpc4l	1.75774e-30	0.38226	0.377	0.215	3.48963e-26
atp5mc1	2.57555e-46	0.382104	0.893	0.781	5.11323e-42
prdx5	4.70536e-21	0.377951	0.376	0.245	9.34156e-17
mdh1aa	3.56274e-22	0.377096	0.372	0.233	7.07311e-18
cd151l	5.67118e-36	0.376947	0.315	0.154	1.1259e-31
capza1a	1.1878e-22	0.373178	0.474	0.342	2.35813e-18
cox5ab	2.1973e-21	0.37303	0.638	0.524	4.36231e-17
carhsp1	4.54716e-30	0.372853	0.297	0.154	9.02748e-26
col2a1b	2.72094e-31	0.369832	0.344	0.185	5.40187e-27
ndufv3	9.27958e-20	0.357575	0.487	0.35	1.84228e-15
hdlbpa	1.2519e-20	0.35341	0.405	0.269	2.48539e-16
tax1bp3	9.43996e-25	0.349141	0.35	0.206	1.87412e-20
asph	1.69489e-32	0.348468	0.283	0.136	3.36487e-28
col1a2	1.08454e-39	0.343888	0.644	0.431	2.15314e-35
btg1	3.16154e-22	0.336277	0.359	0.223	6.27661e-18
fam32a	1.01688e-15	0.335778	0.485	0.363	2.01882e-11
prdx2	2.4399e-21	0.335745	0.583	0.432	4.84393e-17
SMIM30	1.38977e-22	0.330357	0.331	0.197	2.7591e-18
ppifb	4.69433e-25	0.326438	0.267	0.14	9.31965e-21
atp5l	3.99243e-30	0.322571	0.828	0.724	7.92616e-26
kctd5a	3.13102e-16	0.320029	0.293	0.187	6.21602e-12
uqcrq	2.23773e-23	0.319897	0.713	0.574	4.44256e-19
cox7a2a	1.99142e-29	0.312482	0.841	0.733	3.95357e-25
atp5pf	1.2053e-20	0.311288	0.738	0.65	2.39288e-16
ptmaa	3.50163e-34	0.311012	0.849	0.733	6.95179e-30
col1a1a	2.77802e-34	0.307271	0.636	0.446	5.5152e-30
ost4	7.6944e-21	0.306841	0.467	0.319	1.52757e-16
COX5B	1.65153e-30	0.306417	0.903	0.828	3.27879e-26
pdcd6	1.30679e-23	0.30035	0.259	0.137	2.59436e-19
zgc:165573	7.15791e-18	0.298118	0.259	0.15	1.42106e-13
zgc:193541	2.61576e-27	0.296943	0.833	0.71	5.19308e-23
txnipa	1.29467e-26	0.294643	0.296	0.156	2.5703e-22
vdac2	4.45103e-19	0.289747	0.707	0.608	8.83663e-15
sparc	1.11192e-23	0.287884	0.624	0.474	2.2075e-19
ap1s1	2.08569e-15	0.279944	0.273	0.171	4.14072e-11
arpp19b	1.38953e-17	0.279098	0.311	0.191	2.75863e-13
BX927308.1	1.81825e-12	0.27642	0.37	0.271	3.60978e-08
arpc1a	2.59271e-16	0.275939	0.342	0.222	5.1473e-12
gmfb	1.65341e-17	0.275185	0.37	0.241	3.28251e-13
cox7a3	5.57903e-12	0.273962	0.412	0.31	1.1076e-07
zgc:153675	2.02565e-20	0.271377	0.355	0.215	4.02153e-16
ppib	3.36679e-21	0.265833	0.706	0.576	6.68409e-17
atp5po	7.61612e-16	0.265065	0.632	0.51	1.51203e-11
cox7c	1.14849e-17	0.263375	0.81	0.738	2.2801e-13
cmpk	2.20078e-17	0.263241	0.286	0.171	4.36921e-13
dpm2	2.10309e-18	0.261965	0.261	0.15	4.17526e-14
lamtor5	1.35956e-19	0.257993	0.263	0.148	2.69914e-15
gapdhs	3.238e-22	0.255703	0.254	0.133	6.42839e-18
atp5f1d	2.95815e-16	0.254473	0.742	0.644	5.87281e-12
myl6	4.25609e-16	0.253704	0.402	0.273	8.44962e-12
oaz1b	5.36858e-16	0.253668	0.636	0.504	1.06582e-11

## Sheet: neurons 1
Differential expression of marker genes in neurons 1 (cluster #8)
Gene	p_val	avg_logFC	pct.1	pct.2	p_val_adj
Column1	Column2	Column3	Column4	Column5	Column6
stmn1b	0	1.97329	0.654	0.069	0
elavl3	0	1.88095	0.592	0.074	0
cplx2l	0	1.8551	0.448	0.028	0
nsg2	0	1.79501	0.512	0.023	0
gng2	0	1.54752	0.564	0.087	0
gng3	0	1.49615	0.441	0.034	0
snap25a	0	1.47689	0.366	0.027	0
tmeff1b	0	1.44953	0.658	0.184	0
rnasekb	0	1.40956	0.523	0.073	0
lin28a	1.15487e-266	1.37671	0.545	0.139	2.29275e-262
nova2	9.95417e-260	1.31127	0.527	0.13	1.9762e-255
hnrnpa0a	3.23571e-167	1.28117	0.591	0.251	6.42386e-163
onecut1	0	1.2381	0.383	0.015	0
tuba1c	4.62011e-275	1.23675	0.641	0.181	9.1723e-271
elavl4	0	1.22864	0.257	0.017	0
hmgb3a	1.75054e-189	1.21688	0.558	0.192	3.47534e-185
mllt11	0	1.20196	0.345	0.035	0
stmn2b	0	1.19601	0.298	0.025	0
stx1b	0	1.18578	0.314	0.023	0
atpv0e2	0	1.17331	0.352	0.032	0
si:dkeyp-75h12.5	0	1.16053	0.376	0.048	0
ckbb	9.75291e-245	1.11917	0.352	0.058	1.93625e-240
si:dkey-276j7.1	3.69017e-240	1.11884	0.416	0.084	7.32609e-236
hes6	1.95913e-142	1.07443	0.342	0.088	3.88945e-138
jpt1b	3.17079e-145	1.05679	0.708	0.394	6.29498e-141
tuba1a	1.76443e-194	1.03854	0.641	0.23	3.50293e-190
rbfox1	3.23294e-299	1.03428	0.276	0.029	6.41836e-295
ywhag2	3.88353e-117	1.02928	0.384	0.13	7.70996e-113
epb41a	1.72961e-288	1.00167	0.305	0.037	3.4338e-284
draxin	3.44866e-273	1.00106	0.318	0.042	6.84662e-269
zc4h2	4.61751e-156	1.00079	0.456	0.143	9.16715e-152
sox11b	2.86327e-88	0.997343	0.382	0.148	5.68445e-84
calm3a	5.02567e-152	0.975212	0.862	0.682	9.97747e-148
gabarapb	2.8212e-114	0.95686	0.681	0.418	5.60092e-110
hoxa9a	5.21979e-144	0.956257	0.402	0.118	1.03628e-139
cnrip1a	0	0.951336	0.278	0.011	0
myt1b	0	0.930604	0.274	0.013	0
h2afx1	2.04163e-149	0.922319	0.874	0.708	4.05325e-145
gabarapl2	6.84411e-154	0.917486	0.399	0.111	1.35876e-149
si:ch211-222l21.1	3.19692e-117	0.905097	0.94	0.841	6.34685e-113
tubb2b	6.70233e-124	0.894887	0.781	0.487	1.33061e-119
ywhah	2.19819e-121	0.890239	0.364	0.112	4.36408e-117
ptmab	1.31259e-200	0.867157	0.988	0.894	2.60588e-196
hmgn6	1.5022e-178	0.853913	0.96	0.858	2.98233e-174
oaz1b	7.50694e-102	0.847648	0.727	0.501	1.49035e-97
hnrnpaba	6.41648e-135	0.844254	0.834	0.596	1.27386e-130
pbx4	3.63239e-91	0.833926	0.782	0.542	7.21138e-87
h3f3d	1.91942e-191	0.831913	0.966	0.867	3.81063e-187
calm2a	1.89795e-81	0.827087	0.597	0.357	3.76801e-77
st8sia1	6.55247e-194	0.821098	0.27	0.042	1.30086e-189
ptmaa	3.20313e-135	0.804027	0.929	0.73	6.35918e-131
rtn1a	4.01156e-83	0.785461	0.442	0.196	7.96415e-79
hoxa9b	4.42686e-95	0.771856	0.38	0.137	8.78864e-91
calm1a	1.49629e-59	0.767444	0.367	0.173	2.97058e-55
hoxd9a	4.35571e-81	0.763865	0.396	0.164	8.64739e-77
tp53inp2	1.146e-73	0.760402	0.399	0.17	2.27515e-69
ctnnbip1	2.19641e-83	0.751612	0.396	0.16	4.36053e-79
tmsb	3.74847e-73	0.751255	0.572	0.314	7.44184e-69
vim	9.18988e-63	0.748416	0.464	0.229	1.82447e-58
cdkn1ca	9.75915e-52	0.74825	0.37	0.183	1.93748e-47
fundc1	5.62806e-62	0.743468	0.431	0.223	1.11734e-57
pcbp2	2.29833e-82	0.731577	0.462	0.213	4.56287e-78
marcksb	1.43719e-88	0.731456	0.608	0.331	2.85326e-84
tubb5	4.21793e-130	0.730021	0.258	0.054	8.37385e-126
hoxa11b	2.22399e-74	0.72791	0.304	0.108	4.4153e-70
hmgn3	7.5372e-79	0.719504	0.618	0.373	1.49636e-74
si:dkey-56m19.5	2.41476e-109	0.718489	0.305	0.084	4.79403e-105
cirbpb	6.90964e-120	0.716135	0.928	0.829	1.37177e-115
pdzd11	6.72262e-101	0.70531	0.282	0.078	1.33464e-96
gnb1b	2.63616e-64	0.70253	0.508	0.284	5.23356e-60
fam168a	3.87214e-79	0.68625	0.312	0.109	7.68735e-75
hoxb9a	3.1175e-86	0.684192	0.306	0.1	6.18918e-82
ap1s2	1.7343e-77	0.671803	0.415	0.176	3.44311e-73
hoxc3a	3.5876e-68	0.665031	0.346	0.141	7.12246e-64
ube2d1b	6.36325e-60	0.663761	0.429	0.218	1.2633e-55
si:ch211-133n4.4	3.65923e-96	0.661383	0.302	0.089	7.26466e-92
cox6b1	2.88092e-45	0.65061	0.274	0.12	5.71949e-41
nr2f1a	1.74578e-71	0.647298	0.299	0.106	3.4659e-67
hist2h2l	3.03084e-36	0.638715	0.423	0.265	6.01713e-32
zgc:100920	2.30577e-104	0.636273	0.254	0.062	4.57764e-100
nkain1	3.16387e-84	0.634431	0.294	0.094	6.28122e-80
srsf9	2.70292e-68	0.633874	0.367	0.154	5.36611e-64
si:ch211-288g17.3	6.54952e-77	0.630621	0.72	0.495	1.30028e-72
vdac1	9.90198e-47	0.624874	0.453	0.265	1.96584e-42
smarce1	5.21254e-48	0.624529	0.497	0.303	1.03485e-43
ssbp3b	7.33356e-60	0.622132	0.294	0.116	1.45593e-55
hoxa4a	5.71338e-59	0.619665	0.415	0.199	1.13428e-54
si:ch211-51e12.7	2.82478e-59	0.617703	0.587	0.371	5.60804e-55
ddx5	6.17462e-55	0.616121	0.369	0.172	1.22585e-50
cirbpa	9.07454e-102	0.603967	0.951	0.846	1.80157e-97
map1lc3b	2.44377e-57	0.59815	0.3	0.122	4.85161e-53
ing4	4.11544e-46	0.59658	0.303	0.138	8.17038e-42
tmem33	1.03217e-64	0.596532	0.289	0.107	2.04916e-60
bcl2l10	4.10857e-44	0.58975	0.265	0.115	8.15675e-40
erh	1.6783e-54	0.586335	0.665	0.531	3.33193e-50
si:dkey-110c1.10	2.2339e-59	0.578776	0.259	0.093	4.43497e-55
sumo3a	5.08237e-64	0.576326	0.736	0.547	1.009e-59
rab2a	9.63481e-39	0.574165	0.475	0.305	1.9128e-34
hoxb8a	8.44316e-37	0.573062	0.31	0.155	1.67622e-32
si:dkey-28b4.7	1.89405e-34	0.566799	0.351	0.198	3.76026e-30
ube2g1a	8.37732e-45	0.565648	0.325	0.156	1.66315e-40
hnrnpa0l.1	2.87942e-70	0.560286	0.833	0.706	5.71651e-66
pop7	2.166e-63	0.559625	0.252	0.086	4.30016e-59
ube2e2	2.37697e-61	0.556233	0.307	0.12	4.71901e-57
nono	3.05964e-34	0.55555	0.498	0.328	6.0743e-30
gnb1a	2.31761e-32	0.553926	0.378	0.227	4.60115e-28
khdrbs1a	2.54132e-66	0.553777	0.775	0.605	5.04528e-62
ptp4a1	1.36115e-36	0.553117	0.435	0.27	2.70229e-32
hmgb1b	1.94449e-68	0.552623	0.714	0.466	3.86039e-64
neurog1	6.99356e-33	0.543604	0.271	0.13	1.38843e-28
midn	6.70905e-38	0.542407	0.306	0.152	1.33195e-33
nucks1a	3.32817e-50	0.53199	0.661	0.468	6.60741e-46
rbm4.3	2.6019e-44	0.529477	0.556	0.363	5.16555e-40
hoxb10a	4.6335e-46	0.523935	0.253	0.102	9.19889e-42
vma21	4.19657e-34	0.522928	0.342	0.188	8.33146e-30
tnrc6c1	8.19426e-32	0.520245	0.277	0.143	1.62681e-27
sox11a	1.22122e-23	0.520126	0.3	0.178	2.42449e-19
meaf6	1.79442e-34	0.515939	0.389	0.229	3.56246e-30
cited4b	2.27851e-41	0.510624	0.254	0.109	4.52353e-37
elocb	8.99768e-33	0.508876	0.516	0.372	1.78631e-28
hmgb1a	5.64866e-32	0.497587	0.47	0.31	1.12143e-27
bsg	1.6391e-30	0.49577	0.51	0.365	3.25411e-26
casc4	5.7165e-22	0.488315	0.27	0.156	1.1349e-17
ptges3a	9.48943e-23	0.487152	0.307	0.189	1.88394e-18
hnrnpa0b	4.75388e-56	0.486491	0.757	0.6	9.43788e-52
h3f3b.1.2	2.40973e-49	0.482959	0.78	0.686	4.78404e-45
brk1	8.30168e-27	0.482306	0.475	0.341	1.64813e-22
ube2d2	2.33848e-28	0.478152	0.461	0.32	4.64258e-24
rab14	4.80853e-47	0.477152	0.272	0.113	9.54638e-43
ccni	1.36683e-26	0.474015	0.443	0.304	2.71358e-22
bud31	2.221e-21	0.470706	0.428	0.307	4.40935e-17
mlf2	7.75378e-32	0.469589	0.254	0.124	1.53936e-27
ube2e3	2.77143e-25	0.467223	0.375	0.24	5.50211e-21
ptp4a2a	1.01523e-43	0.466864	0.254	0.106	2.01553e-39
srsf3b	4.22948e-31	0.466085	0.541	0.394	8.39679e-27
gapdhs	4.50628e-25	0.461741	0.252	0.133	8.94631e-21
calm3b	9.82961e-30	0.4603	0.63	0.512	1.95147e-25
h3f3c	1.51609e-61	0.458432	0.85	0.773	3.00989e-57
zgc:111986	1.19813e-21	0.449998	0.326	0.206	2.37865e-17
atf6	3.59241e-22	0.449443	0.274	0.158	7.132e-18
akirin1	3.87955e-26	0.448808	0.324	0.19	7.70207e-22
smarcd1	1.94423e-34	0.4472	0.258	0.121	3.85989e-30
ywhae1	4.96393e-27	0.446844	0.618	0.495	9.85489e-23
id2a	3.42889e-32	0.445461	0.305	0.157	6.80738e-28
cdc42	1.06509e-24	0.443647	0.425	0.287	2.11452e-20
dynlrb1	6.25327e-26	0.443414	0.491	0.354	1.24146e-21
mapre1b	2.38219e-32	0.443387	0.269	0.132	4.72937e-28
dynlt3	3.38885e-26	0.442916	0.405	0.265	6.72789e-22
si:dkey-42i9.4	3.61403e-13	0.442616	0.365	0.277	7.17493e-09
txnl4a	6.39743e-29	0.439581	0.302	0.165	1.27008e-24
hnrnpabb	2.07138e-32	0.438234	0.603	0.451	4.11231e-28
skp1	6.92446e-24	0.436673	0.452	0.322	1.37471e-19
selenot1a	5.45309e-25	0.435566	0.267	0.147	1.0826e-20
hsp90ab1	1.86248e-53	0.435037	0.947	0.868	3.69758e-49
golga7	4.56382e-26	0.429004	0.389	0.245	9.06055e-22
ywhabl	1.24847e-27	0.427763	0.516	0.364	2.47859e-23
drap1	2.98231e-24	0.42774	0.422	0.285	5.92078e-20
eif1b	8.58572e-25	0.426119	0.585	0.486	1.70452e-20
h2afva	7.47991e-25	0.425992	0.468	0.325	1.48499e-20
h3f3b.1.1	3.32674e-40	0.425213	0.744	0.638	6.60458e-36
chd4b	2.67866e-23	0.424796	0.286	0.164	5.31795e-19
bcl7a	1.89588e-29	0.420721	0.252	0.124	3.76389e-25
ywhaqb	3.29477e-20	0.419497	0.289	0.175	6.54111e-16
grcc10	2.75226e-36	0.418074	0.266	0.123	5.46405e-32
ilf2	1.57317e-23	0.41767	0.254	0.139	3.12321e-19
pfn2l	4.15761e-35	0.417306	0.671	0.534	8.2541e-31
h3f3b.1	2.3362e-43	0.416941	0.806	0.667	4.63806e-39
sumo1	1.76013e-21	0.412783	0.378	0.25	3.49439e-17
LEPROTL1	9.36752e-25	0.405247	0.283	0.156	1.85973e-20
si:ch73-1a9.3	1.06819e-61	0.405028	0.993	0.961	2.12068e-57
sumo2b	4.57592e-25	0.404455	0.63	0.534	9.08458e-21
hp1bp3	1.04347e-20	0.401384	0.382	0.259	2.07159e-16
CR383676.1	9.87122e-120	0.399495	1	0.998	1.95973e-115
oaz1a	4.95011e-30	0.395004	0.696	0.614	9.82745e-26
ube2v1	2.76911e-22	0.393358	0.525	0.4	5.49751e-18
syncrip	1.85805e-19	0.390339	0.418	0.296	3.68878e-15
rab11a	4.36157e-19	0.383823	0.251	0.146	8.65903e-15
ube2e1	2.53098e-17	0.372561	0.331	0.222	5.02475e-13
si:ch211-196l7.4	1.82014e-12	0.368591	0.325	0.24	3.61353e-08
arl6ip1	7.67341e-15	0.365587	0.412	0.313	1.5234e-10
clta	1.12737e-17	0.362974	0.357	0.24	2.23817e-13
fam32a	2.55247e-16	0.361213	0.468	0.364	5.06742e-12
taf12	2.86709e-11	0.359074	0.325	0.244	5.69203e-07
med10	1.12625e-16	0.357489	0.284	0.181	2.23595e-12
ubc	1.27855e-16	0.356972	0.452	0.333	2.5383e-12
marcksl1b	1.05429e-30	0.356713	0.696	0.553	2.09308e-26
zfand5b	2.84625e-12	0.352312	0.383	0.294	5.65067e-08
h2afy2	1.20432e-12	0.350246	0.33	0.24	2.39094e-08
hdac1	2.58693e-19	0.344373	0.33	0.21	5.13584e-15
mmgt1	5.52176e-11	0.342867	0.272	0.193	1.09624e-06
fkbp1aa	1.45432e-56	0.342384	0.931	0.912	2.88727e-52
zgc:91910	9.25404e-14	0.333136	0.509	0.427	1.8372e-09
fabp3	1.32474e-73	0.33309	0.991	0.954	2.63001e-69
emc6	4.52969e-14	0.329693	0.343	0.243	8.99279e-10
zgc:55733	1.18195e-13	0.325335	0.252	0.163	2.34652e-09
bzw1a	1.93277e-12	0.325322	0.683	0.62	3.83713e-08
tra2a	4.97964e-14	0.322207	0.257	0.165	9.88608e-10
psma3	1.44115e-12	0.316585	0.413	0.322	2.86112e-08
zmat2	3.65554e-12	0.316475	0.302	0.213	7.25734e-08
srsf11	6.03707e-13	0.314785	0.303	0.209	1.19854e-08
ppp2cb	2.75324e-12	0.313395	0.279	0.19	5.46601e-08
zgc:77849	8.8508e-12	0.312727	0.278	0.193	1.75715e-07
trappc1	2.24305e-10	0.312126	0.343	0.261	4.45312e-06
sf3b6	5.21656e-13	0.309699	0.398	0.302	1.03564e-08
selenot2	1.09647e-11	0.305049	0.322	0.235	2.17683e-07
fam133b	4.1199e-11	0.304383	0.42	0.338	8.17923e-07
mdkb	5.07082e-25	0.302243	0.327	0.182	1.00671e-20
sap18	6.28446e-12	0.300646	0.437	0.348	1.24765e-07
elof1	1.84586e-13	0.299241	0.271	0.178	3.66458e-09
atf4b	7.63273e-09	0.298801	0.264	0.194	0.000151533
lamtor2	2.75198e-11	0.298104	0.256	0.175	5.46351e-07
ywhabb	1.87228e-13	0.294102	0.404	0.299	3.71704e-09
pin1	7.64508e-10	0.293669	0.352	0.273	1.51778e-05
lsm6	9.90693e-10	0.293362	0.418	0.343	1.96682e-05
psmb1	1.54766e-11	0.292628	0.398	0.31	3.07258e-07
acin1a	3.58463e-12	0.29007	0.274	0.187	7.11656e-08
cct8	8.44451e-11	0.28984	0.338	0.252	1.67649e-06
cfl1	8.06744e-33	0.289244	0.954	0.888	1.60163e-28
rnf7	5.07588e-09	0.288682	0.398	0.331	0.000100771
ppiab	2.6071e-24	0.285465	0.882	0.841	5.17587e-20
snrpd2	8.1212e-11	0.28071	0.556	0.487	1.6123e-06
srsf3a	1.27735e-08	0.279679	0.31	0.237	0.000253592
seta	1.70134e-15	0.27926	0.558	0.447	3.37767e-11
dynll1	1.30322e-22	0.277621	0.878	0.832	2.58729e-18
rab5if	1.79612e-06	0.273705	0.353	0.299	0.0356584
rer1	1.36263e-11	0.273145	0.283	0.194	2.70523e-07
psmb6	8.99659e-11	0.271295	0.461	0.383	1.78609e-06
rbm8a	7.93549e-09	0.270805	0.489	0.423	0.000157543
snrnp27	1.53645e-06	0.266463	0.294	0.235	0.0305032
top1l	7.30587e-08	0.265906	0.596	0.536	0.00145043
pabpn1	1.56379e-08	0.26412	0.342	0.268	0.00031046
supt4h1	4.94163e-09	0.263842	0.263	0.187	9.81061e-05
sf3a2	4.16827e-09	0.263501	0.254	0.18	8.27526e-05
psmb7	1.3973e-06	0.262548	0.488	0.449	0.0277407
sf3b5	6.26262e-11	0.261768	0.479	0.399	1.24332e-06
psmb3	6.17315e-09	0.261437	0.278	0.205	0.000122556
eif3m	5.78509e-08	0.258711	0.522	0.472	0.00114851
csnk1a1	3.29224e-05	0.252201	0.267	0.22	0.653608

## Sheet: melanocytes
Differential expression of marker genes in melanocytes (cluster #9)
Gene	p_val	avg_logFC	pct.1	pct.2	p_val_adj
Column1	Column2	Column3	Column4	Column5	Column6
dct	0	2.95001	0.756	0.027	0
tyrp1b	0	2.71326	0.682	0.022	0
qdpra	0	2.48344	0.795	0.082	0
tspan36	0	2.28412	0.732	0.077	0
pmela	0	2.2063	0.604	0.018	0
gstp1	0	2.18584	0.767	0.192	0
smim29	0	2.17188	0.712	0.103	0
pnp4a	0	1.84263	0.531	0.023	0
atp6v1g1	5.40974e-292	1.8416	0.79	0.271	1.074e-287
si:ch211-243a20.3	0	1.82328	0.524	0.012	0
atp6v0ca	0	1.77181	0.697	0.18	0
slc45a2	0	1.71316	0.487	0.012	0
pcbd1	0	1.70224	0.6	0.071	0
tmem243a	0	1.59654	0.482	0.029	0
id2a	2.46996e-267	1.59319	0.61	0.148	4.9036e-263
mtbl	0	1.54292	0.438	0.017	0
zgc:91968	0	1.54128	0.408	0.01	0
CR318588.3	2.1214e-238	1.5119	0.338	0.046	4.21161e-234
gpr143	0	1.47828	0.441	0.023	0
tmem243b	0	1.45877	0.454	0.041	0
slc37a2	0	1.41619	0.451	0.056	0
rabl6b	0	1.34785	0.416	0.02	0
tyrp1a	0	1.32024	0.317	0.005	0
akr1b1	0	1.25751	0.473	0.061	0
gstt1a	5.12904e-225	1.22927	0.409	0.072	1.01827e-220
ckbb	2.46095e-270	1.13893	0.411	0.059	4.88572e-266
pah	0	1.13363	0.295	0.013	0
pttg1ipb	0	1.11416	0.353	0.035	0
tfap2e	0	1.08715	0.304	0.013	0
rab32a	0	1.08116	0.346	0.021	0
ctsba	2.88042e-249	1.07972	0.396	0.06	5.71849e-245
rnaseka	6.94295e-149	1.07134	0.431	0.113	1.37838e-144
si:dkey-21a6.5	0	1.06149	0.338	0.022	0
gch2	9.76288e-211	1.0593	0.811	0.373	1.93823e-206
mitfa	0	1.04236	0.294	0.011	0
lamtor5	3.9323e-104	0.964725	0.426	0.144	7.8068e-100
zgc:165573	1.802e-111	0.943807	0.44	0.145	3.57751e-107
gmps	1.46866e-119	0.933806	0.327	0.077	2.91572e-115
cst14a.2	4.02861e-87	0.923324	0.662	0.386	7.998e-83
pitpnaa	4.90108e-172	0.917937	0.272	0.04	9.7301e-168
si:zfos-943e10.1	1.45127e-195	0.914258	0.28	0.038	2.8812e-191
slc3a2a	0	0.912321	0.271	0.016	0
agtrap	0	0.894738	0.275	0.013	0
canx	7.35663e-65	0.885135	0.467	0.229	1.46051e-60
si:dkey-204f11.64	1.94959e-112	0.878879	0.285	0.063	3.87051e-108
atox1	6.90884e-73	0.857102	0.645	0.418	1.37161e-68
degs1	9.30123e-96	0.850144	0.326	0.091	1.84657e-91
atp6v1e1b	1.45308e-121	0.848307	0.362	0.091	2.88479e-117
abracl	7.59482e-85	0.823696	0.581	0.274	1.5078e-80
ctsd	2.48374e-93	0.82204	0.338	0.098	4.93096e-89
gdi1	6.52668e-128	0.818665	0.285	0.056	1.29574e-123
rab1ab	2.82758e-70	0.817287	0.487	0.231	5.61359e-66
gpd1b	2.41635e-100	0.814758	0.259	0.057	4.79717e-96
vma21	2.82066e-69	0.808039	0.432	0.186	5.59986e-65
rab7	2.63191e-121	0.792515	0.274	0.055	5.22514e-117
CR318588.4	1.52218e-56	0.782753	0.697	0.472	3.02198e-52
vps26a	8.95924e-125	0.781557	0.274	0.054	1.77868e-120
vamp5	1.33139e-105	0.780701	0.275	0.061	2.64321e-101
ucp2	5.28599e-73	0.773344	0.317	0.102	1.04943e-68
atp6ap2	4.2266e-104	0.760269	0.274	0.061	8.39108e-100
gphna	2.56544e-79	0.759637	0.326	0.102	5.09316e-75
atp6v1ba	4.4334e-104	0.758528	0.272	0.061	8.80164e-100
pfn2	1.53137e-68	0.753427	0.715	0.475	3.04023e-64
LEPROTL1	2.19707e-56	0.749575	0.365	0.155	4.36184e-52
lamtor2	2.11083e-51	0.746302	0.374	0.171	4.19063e-47
ctsla	7.1337e-73	0.738395	0.353	0.124	1.41625e-68
sh3glb2b	2.38408e-138	0.710846	0.259	0.043	4.73311e-134
rab5c	2.80486e-51	0.704999	0.336	0.141	5.56849e-47
bloc1s6	1.13063e-90	0.692956	0.272	0.067	2.24463e-86
pafah1b3.1	9.12319e-63	0.691636	0.317	0.113	1.81123e-58
xbp1	8.7342e-48	0.691086	0.592	0.393	1.734e-43
arl6ip1	4.80676e-46	0.681287	0.519	0.31	9.54286e-42
snx3	1.11895e-51	0.675901	0.324	0.131	2.22145e-47
ldhba	1.53542e-31	0.656971	0.449	0.286	3.04827e-27
prdx6	2.16689e-46	0.637061	0.3	0.123	4.30192e-42
bzw1a	2.07057e-54	0.62846	0.791	0.617	4.11071e-50
dynlrb1	7.63355e-43	0.62372	0.546	0.354	1.51549e-38
inka1a	4.76886e-114	0.62369	0.259	0.05	9.46762e-110
sec61b	4.09209e-60	0.622178	0.799	0.652	8.12403e-56
npc2	2.30382e-38	0.611927	0.329	0.156	4.57377e-34
impdh1b	9.19352e-70	0.592787	0.312	0.099	1.82519e-65
rab14	5.28733e-43	0.590815	0.283	0.114	1.04969e-38
ptp4a1	1.71721e-35	0.587148	0.455	0.271	3.40918e-31
marcksl1b	4.95263e-49	0.585835	0.744	0.552	9.83246e-45
tmem50a	5.05513e-51	0.585554	0.333	0.135	1.00359e-46
cd164	7.75944e-36	0.579171	0.298	0.136	1.54048e-31
adi1	2.9958e-45	0.579045	0.295	0.119	5.94756e-41
npm1a	5.29568e-31	0.576237	0.473	0.298	1.05135e-26
tuba8l3	6.58692e-42	0.572603	0.288	0.117	1.3077e-37
mcl1b	2.47461e-31	0.564099	0.489	0.304	4.91285e-27
prdx2	1.09147e-41	0.562331	0.627	0.432	2.1669e-37
rab5if	7.58811e-26	0.55684	0.444	0.296	1.50647e-21
zgc:77650.1	1.02329e-36	0.554292	0.266	0.112	2.03155e-32
cited4b	9.04928e-35	0.547835	0.26	0.111	1.79655e-30
fkbp2	1.22111e-25	0.540144	0.323	0.177	2.42428e-21
serp1	2.32835e-30	0.534959	0.493	0.312	4.62247e-26
eif4a1a	2.68558e-47	0.533636	0.804	0.635	5.33168e-43
dap	2.50419e-34	0.528584	0.341	0.169	4.97158e-30
eif5	9.76795e-29	0.523981	0.355	0.198	1.93923e-24
manf	1.0552e-21	0.523518	0.333	0.197	2.09489e-17
fxyd1	1.5423e-40	0.514604	0.263	0.102	3.06193e-36
dynlt3	4.23354e-25	0.510301	0.419	0.266	8.40485e-21
ost4	1.91965e-21	0.489276	0.457	0.321	3.81107e-17
zgc:92066	3.88018e-36	0.488786	0.784	0.629	7.70332e-32
chmp5b	3.44153e-28	0.476348	0.251	0.115	6.83247e-24
si:dkey-13i19.8	2.78366e-16	0.472863	0.435	0.332	5.52641e-12
dctn3	2.50889e-24	0.468684	0.263	0.133	4.98089e-20
atf6	1.56925e-25	0.465566	0.303	0.158	3.11543e-21
pdcd6	2.43243e-24	0.463062	0.272	0.138	4.8291e-20
pfn2l	7.10469e-29	0.458255	0.668	0.536	1.41049e-24
cfl1	1.99226e-66	0.455034	0.979	0.888	3.95523e-62
SMIM30	5.31765e-27	0.453118	0.358	0.197	1.05571e-22
lman2	3.00071e-24	0.45141	0.271	0.138	5.95731e-20
ssr3	1.78686e-30	0.450963	0.654	0.515	3.54746e-26
p4hb	9.62133e-47	0.447569	0.866	0.665	1.91012e-42
lamtor4	1.25808e-23	0.443906	0.26	0.132	2.49767e-19
atp6v0e1	5.99088e-46	0.442427	0.825	0.748	1.18937e-41
sec61g	2.45035e-53	0.435299	0.932	0.876	4.86468e-49
vps29	5.24138e-20	0.426355	0.282	0.158	1.04057e-15
gnb1a	4.28758e-16	0.425204	0.344	0.23	8.51214e-12
ap2m1b	1.52352e-15	0.421153	0.317	0.202	3.02464e-11
ywhaqa	2.27137e-17	0.421024	0.295	0.177	4.50936e-13
hspe1	2.37263e-22	0.420792	0.648	0.536	4.71038e-18
gdi2	2.3374e-19	0.420621	0.28	0.159	4.64044e-15
calm2a	4.68117e-17	0.412269	0.487	0.363	9.29353e-13
gnb1b	4.91621e-17	0.411196	0.416	0.289	9.76016e-13
ssr2	1.66087e-21	0.408956	0.548	0.414	3.29732e-17
llph	6.69815e-13	0.40426	0.251	0.158	1.32978e-08
glulb	2.92461e-19	0.404195	0.46	0.327	5.80622e-15
ufm1	7.2464e-19	0.402411	0.277	0.156	1.43863e-14
ptges3b	1.0492e-15	0.400947	0.409	0.294	2.08297e-11
mrps21	1.19808e-19	0.400696	0.266	0.146	2.37854e-15
vamp3	2.1116e-16	0.396387	0.458	0.343	4.19216e-12
sec61a1	1.8117e-18	0.392819	0.551	0.422	3.59676e-14
gmfb	1.5449e-16	0.38972	0.368	0.242	3.06709e-12
ssr4	2.53512e-24	0.389687	0.683	0.563	5.03297e-20
pdia3	3.14307e-16	0.389104	0.481	0.353	6.23994e-12
oaz1b	9.07573e-22	0.387474	0.63	0.506	1.80181e-17
prelid3b	1.69331e-15	0.386864	0.263	0.156	3.36173e-11
cdv3	6.31876e-14	0.376784	0.356	0.243	1.25446e-09
dpm2	7.48681e-15	0.373353	0.254	0.151	1.48636e-10
tmed10	4.7815e-11	0.359788	0.394	0.302	9.49271e-07
nme2b.1	1.93475e-43	0.356831	0.939	0.923	3.84105e-39
krtcap2	3.15387e-12	0.352834	0.358	0.255	6.26138e-08
zgc:56493	7.00366e-34	0.344913	0.877	0.804	1.39044e-29
ube2d2	4.01303e-13	0.338638	0.437	0.322	7.96707e-09
eif5a2	1.99845e-15	0.334688	0.584	0.476	3.96751e-11
denr	2.01194e-09	0.334615	0.382	0.299	3.99431e-05
pfdn4	1.97217e-10	0.322901	0.53	0.449	3.91536e-06
sdc4	2.29689e-13	0.32262	0.487	0.364	4.56002e-09
tmem258	1.90466e-09	0.321678	0.467	0.388	3.78131e-05
bccip	9.37759e-07	0.318991	0.307	0.239	0.0186173
ywhabb	2.57244e-10	0.312811	0.399	0.301	5.10707e-06
mmgt1	5.8915e-11	0.312139	0.288	0.194	1.16964e-06
dbi	1.59817e-10	0.308545	0.524	0.454	3.17285e-06
reep5	5.35936e-12	0.307238	0.263	0.167	1.06399e-07
tomm5	1.82959e-11	0.301322	0.548	0.468	3.63228e-07
zgc:77650	1.10623e-09	0.300215	0.39	0.29	2.19619e-05
dad1	1.52288e-22	0.299313	0.814	0.731	3.02337e-18
prelid1a	5.19332e-09	0.298495	0.265	0.183	0.000103103
atp1b1a	2.05911e-13	0.296407	0.272	0.17	4.08795e-09
arhgdia	4.52062e-11	0.29099	0.37	0.264	8.97479e-07
rer1	1.77322e-09	0.290093	0.285	0.195	3.52038e-05
id3	8.45504e-05	0.286345	0.282	0.224	1
ostc	6.59771e-07	0.277254	0.393	0.32	0.0130984
mcts1	2.96542e-06	0.274838	0.251	0.186	0.0588724
gabarapb	2.66125e-11	0.274631	0.521	0.426	5.28337e-07
abcf1	1.76606e-07	0.273303	0.288	0.212	0.00350615
hist2h2l	2.32628e-05	0.272692	0.326	0.27	0.461837
EIF1B	1.79059e-08	0.272249	0.478	0.4	0.000355487
pdap1a	3.42805e-07	0.271277	0.292	0.218	0.0068057
emc6	9.67282e-05	0.269753	0.297	0.246	1
rhoab	1.36675e-06	0.267524	0.283	0.212	0.0271341
max	3.44409e-10	0.266466	0.307	0.212	6.83756e-06
sap30l	1.33529e-05	0.26151	0.32	0.253	0.265096
selenoh	1.99093e-10	0.259103	0.516	0.417	3.9526e-06
psma1	1.76907e-06	0.25904	0.362	0.292	0.0351213
mrpl34	4.01949e-05	0.257679	0.368	0.315	0.797989
copz1	5.94695e-07	0.257265	0.304	0.229	0.0118065
selenok	5.64101e-08	0.25618	0.279	0.198	0.00111991
aldoaa	2.06533e-06	0.253884	0.412	0.346	0.0410029
tmed9	1.83235e-05	0.252066	0.332	0.271	0.363777
elocb	6.24736e-06	0.251303	0.438	0.376	0.124029

[truncated: 12 more sheets: vascular endothelium, xanthophores, floor plate, red blood cells, periderm, notochord, macrophages, endoderm + pronephros, mucous cells, somites, neurons 2, blood - unknown]
