# Supplementary material for: Single-cell transcriptome analysis of the zebrafish embryonic trunk
Source: PLoS One. 2021 Jul 7;16(7):e0254024. doi: 10.1371/journal.pone.0254024 (PMC8263256; doi:10.1371/journal.pone.0254024)
Supplement: S2 Table — (XLSX) [file pone.0254024.s002.xlsx]

## Sheet: Average gene expression
Supplementary Table 2. Average gene expression in different cell clusters
	0 skeletal muscle 1	1 epidermis	2 spinal cord	3 fibroblast like	4 skeletal muscle 2	5 slow muscle	6 lateral mesoderm	7 ionocytes	8 neurons 1	9 melanocytes	10 vascular endothelium	11 xanthophores	12 floor plate	13 red blood cells	14 periderm	15 notochord	16 macrophages	17 endoderm + pronephros	18 mucous cells	19 somites	20 neurons 2	21 blood - unknown
ptpn12	0.000	0.001	0.0012	0.0003	0.0004	0.0005	0.0006	0.0007	0.0008	0.004	0.0009	0.00010	0.00011	0.00012	0.00013	0.00014	0.00015	0.00016	0.00017	0.00018	0.00019	0.00020
CU856344.1	0	0	0.000726988	0	0	0	0	0	0	0	0	0	0	0	0	0	0	0	0	0	0	0
dusp16	0.0466738	0.0166777	0.0207938	0.0139197	0.0329993	0.0301986	0.00929142	0.0174319	0.0152353	0.0264823	0.0258616	0.00348637	0.0345498	0.0598875	0.0163368	0.00277364	0.0297754	0.0114258	0.0129587	0.11134	0.017161	0.0102357
crebl2	0.00517485	0.00927836	0.00752676	0.0153229	0.0045819	0.00195091	0.00687612	0.00571974	0.0205313	0.0190901	0.0141668	0.012603	0.0049294	0	0.0207651	0.0188472	0	0.0192966	0.00889196	0.0121602	0.0387362	0.0236582
gpr19	0.00203613	0.0078664	0.0117989	0.00327891	0.00578052	0.00091921	0.00587705	0.00480441	0.04287	0.00332785	0.00688847	0.00936669	0.00463986	0	0	0.00359547	0	0.00669148	0	0	0.0345233	0
tbk1	0.00463348	0.0196338	0.0107379	0.00691339	0.00600788	0.00927764	0.00898886	0.0290422	0.0265609	0.0434761	0.0317684	0.0377244	0.00575383	0.0013953	0.0291889	0	0.0306929	0.0128782	0.0244465	0.00182967	0.017354	0.0404858
eps8a	0.000385262	0.00461068	0	0	0	0.00251815	0.00816217	0.00699684	0.00302419	0.00485477	0	0	0.0178874	0	0.00748349	0.00589336	0	0.00508256	0	0	0	0
ptpro	0	0	0	0	0	0	0	0	0	0	0.00434518	0	0	0	0	0	0	0	0	0	0	0
ptpro.1	0.000563585	0	0.0048635	0.00149521	0.00114281	0.00163856	0.00335082	0.00274199	0.00173381	0	0	0	0	0.00448162	0	0	0	0	0	0	0	0
si:ch73-252i11.1	0	0	0	0	0	0	0	0	0	0	0	0	0	0.00143516	0.0051615	0	0	0	0	0	0	0
msgn1	0	0	0.00142599	0.00408754	0.00276181	0.00403289	0.00208268	0.00114197	0	0.00347367	0	0	0	0.00389385	0	0	0	0.00245464	0.00953773	0	0	0
si:ch211-51e12.7	0.273873	0.572596	1.30616	0.978278	0.581997	0.476465	1.17903	0.599954	1.2816	0.725008	0.672549	0.547043	1.01666	0.459515	0.498544	0.52256	0.611838	0.774681	0.568025	0.410032	0.759676	0.626544
mrps10	0.341934	0.217115	0.173773	0.212288	0.26216	0.294897	0.270105	0.266087	0.239148	0.281126	0.222148	0.272421	0.209366	0.236806	0.176947	0.233214	0.2751	0.279061	0.198703	0.556159	0.204159	0.290479
tulp4a	0.000327019	0.000940585	0	0	0.0019106	0	0	0	0	0.00283659	0	0	0	0	0	0	0.00675478	0	0	0.00441536	0	0
tmem181	0.000951656	0.00347778	0.00467632	0.00845224	0.00173947	0.006357	0.00970478	0.0138699	0.00534926	0.00705279	0.00629042	0.0127213	0.00573766	0.00113067	0.00186366	0.0148039	0	0	0.0109419	0.00153039	0.00374052	0
dynlt1	0.00314535	0.00894125	0.0213566	0.026299	0.00479064	0.00672662	0.0234151	0.00534868	0.0226609	0.0134114	0.0094752	0.00536173	0.0816716	0.00845038	0.0325616	0	0	0.0104008	0	0	0.0440947	0
rpl18a	4.2439	4.2162	4.27369	4.37819	4.29431	4.21232	4.41411	4.17465	4.20065	4.30977	4.31065	4.22255	4.12953	4.14755	4.17292	4.2173	4.25209	4.49044	4.14321	4.34121	4.21831	4.48823
pthlha	0	0	0	0.00056708	0	0	0	0	0	0	0	0	0.00528987	0	0	0	0	0	0	0	0	0
xpot	0.0137086	0.0136903	0.0315755	0.020308	0.0149315	0.00902662	0.0216328	0.0120802	0.0211019	0.0221576	0.0119967	0.0142733	0.035635	0.0107353	0.020408	0.00337099	0.00355951	0.0056169	0.0242986	0.0412133	0.00680717	0.056896
rtcb	0.0566313	0.0260395	0.0220663	0.0319115	0.03701	0.0304493	0.0302654	0.0189303	0.0278421	0.0550807	0.0275476	0.0475178	0.0372871	0.0533939	0.0415519	0.0278507	0.0444352	0.0226687	0	0.0518071	0.0377218	0.0248671
fbxo7	0.00446214	0.00814129	0.0155884	0.0034095	0.00504847	0.00782206	0.00877722	0.00641925	0.0110202	0.0143175	0.00519032	0.00356563	0.0193678	0.00297164	0	0.0103542	0	0.0114824	0.0055193	0.00600107	0	0.0193909
CU855889.2	0.00725007	0.00876996	0.0193635	0.0102286	0.00751778	0.00544869	0.00953486	0.003311	0.016207	0.0117199	0.0100992	0.00372889	0.0155309	0	0.00585268	0.0113892	0.013967	0.0200009	0.00321034	0.0136127	0.00464015	0
ost4	0.328876	0.88407	0.411917	0.975949	0.354507	0.441031	0.556941	0.856111	0.386427	0.941977	0.44085	0.678423	0.62547	0.405028	0.528263	0.959907	0.563258	0.351244	0.940376	0.506364	0.41961	0.562816
agbl5	0.00430147	0.00722442	0.00693045	0.0107295	0.00392603	0.00281813	0.00698813	0.00697671	0.0049569	0.0178784	0.0192741	0.0160276	0.019083	0.00425572	0	0.0115494	0	0.00731089	0	0.00683459	0.00841693	0
tmem214	0.0778566	0.104295	0.0499495	0.108238	0.0536688	0.0571166	0.0387668	0.0673632	0.049651	0.0926698	0.0473197	0.0681748	0.078273	0.0476417	0.0628912	0.13635	0.0829712	0.0913871	0.0627664	0.0881891	0.0797635	0.0300356
mapre3b	0.0273147	0.0192331	0.0044242	0.00581227	0.0194214	0.0152091	0.0130517	0.0627273	0.0320934	0.0145374	0.00901384	0.00943719	0.01847	0.0156733	0.0250187	0.0327885	0.00456961	0.0369522	0.0159496	0.0576053	0.0239879	0
dpysl5b	0.0136257	0.00687138	0.00469138	0.00348778	0.0169201	0.0167973	0.00369315	0.0104727	0.088566	0.00598629	0.00450625	0	0.0065904	0.0154903	0.00417922	0	0.00637122	0.0143132	0.0135024	0.0579176	0.026139	0
sobpb	0	0	0.000563758	0	0	0	0	0.00163507	0	0	0	0	0	0	0	0	0	0	0	0.00148779	0	0
si:ch211-152c2.3	0.283548	0.0617686	0.0175026	0.0847331	0.116406	0.0945037	0.116231	0.0696105	0.0826127	0.0669978	0.0858316	0.0652412	0.0575233	0.115199	0.157202	0.0922851	0.0904463	0.159141	0.131858	0.327661	0.0860807	0.168284
crybg1b	0.00109297	0.0309022	0.000373056	0.00334219	0.00119941	0.0042869	0.00284438	0.0537459	0	0	0	0.0049182	0	0	0.0133832	0.0256698	0	0.0330082	0.0183013	0	0	0
ripply2	0	0.00271612	0	0.00568732	0.00320523	0.00236478	0.0018029	0	0.00149782	0.00334726	0.00826322	0	0	0	0	0	0	0.00405301	0.00593543	0	0	0.0261986
atp23	0.0410596	0.0350147	0.0480821	0.0283809	0.030599	0.0397475	0.0351505	0.0399562	0.057839	0.0596265	0.0329716	0.0439495	0.0604284	0.0341627	0.0355033	0.0402133	0.0462973	0.0563017	0.0201684	0.0645967	0.0348104	0.0685602
rpap3	0.0243258	0.0212758	0.047865	0.0305281	0.0165495	0.0232172	0.042603	0.0279193	0.0294325	0.024838	0.0297241	0.0242709	0.0472264	0.0211823	0.0245904	0.0217245	0.0140728	0.0453931	0.0148133	0.0619485	0.0397964	0.0755217
naga	0.00795379	0.0331305	0.0236776	0.0225032	0.014681	0.0178835	0.0346391	0.110356	0.027303	0.245626	0.147931	0.179742	0.0523855	0.0347261	0.0882828	0.00492832	0.257343	0.0624446	0.0603789	0.00406871	0.0123008	0.0657821
FAM180A	0	0	0.000470526	0.000975117	0	0.00116463	0.00208844	0	0	0.0035774	0	0	0	0	0	0	0	0	0	0	0	0
mtpn	0.277626	0.871627	0.492573	0.56115	0.324042	0.374875	0.587462	0.865803	0.306682	0.489707	0.498517	0.563503	0.41522	0.341437	0.521351	0.521136	0.729064	0.505581	0.450413	0.398072	0.408841	0.50454
ptn	0.000403163	0.00162031	0	0.002916	0.00108441	0.00122251	0	0	0.00870157	0.00203709	0.00934308	0	0.140684	0	0	0	0.00507012	0	0	0	0.0245763	0
CABZ01068469.1	0.00058676	0	0.000944677	0.000356634	0	0	0	0	0	0	0	0	0	0	0	0	0	0	0	0	0	0
zmp:0000000711	0.00491822	0.00343114	0.011355	0.0121224	0.00587271	0.0057092	0.0109796	0.00308422	0.00428526	0.00384467	0.0182046	0.00584439	0.0260358	0	0.0114995	0.00801169	0	0.00230582	0	0	0.00682397	0
slc38a4	0.0572302	0.0506352	0.0573659	0.0356555	0.0364013	0.0671811	0.0433622	0.0455449	0.0435253	0.0309964	0.0111162	0.0216278	0.0396057	0.0315903	0.0653974	0.080419	0.0578595	0.0868552	0.0508278	0.215762	0.0333805	0
slc38a2	0.0224885	0.00777236	0.020042	0.0132542	0.0139011	0.0127944	0.00686303	0.00692625	0.055484	0.0118049	0.00919809	0.0203549	0.0269638	0.0452615	0.0162942	0.238531	0.0203132	0.00475647	0.030415	0.0727404	0.0572632	0.076526
scaf11	0.0236718	0.0229183	0.0397764	0.0322989	0.018673	0.0239909	0.0323461	0.0241151	0.0227235	0.041671	0.0426228	0.0557498	0.0385357	0.031197	0.0511965	0.0120572	0.0340792	0.050643	0.0258	0.0809474	0.0400235	0.0162217
arid2	0.00528113	0.0165898	0.0558995	0.0236485	0.0177367	0.0156947	0.0528721	0.0164979	0.0601779	0.0122222	0.0255959	0.0128338	0.0423455	0.013783	0.0189495	0.0234787	0.0096602	0.065654	0.0124909	0.0181512	0.0444711	0.0372495
CR847994.1	0.00189106	0.00435288	0.00564515	0.00206249	0.00270832	0.00452229	0.00618794	0.00124023	0.0024812	0.0020049	0.00590978	0.00141842	0.00862221	0	0	0.00712949	0	0	0.00707653	0	0.00344011	0
fgfr1op2	0.0519556	0.0821182	0.108939	0.0906576	0.065193	0.052779	0.0878954	0.103442	0.117905	0.0960607	0.107291	0.103501	0.145033	0.0872577	0.0871486	0.085453	0.0555756	0.0961086	0.120952	0.0637028	0.122985	0.110759
tm7sf3	0.00813448	0.0125238	0.0254676	0.0185605	0.0126698	0.00777386	0.0176133	0.0104429	0.0100119	0.0886447	0.0315939	0.0644332	0.0161876	0.0108658	0.0226512	0.0167275	0.0137771	0	0.0318319	0.0348554	0.0375323	0
med21	0.0754172	0.120607	0.230472	0.139914	0.116748	0.0887206	0.206255	0.110141	0.175578	0.105737	0.179055	0.122493	0.182612	0.13072	0.0998914	0.142908	0.105491	0.141656	0.112189	0.129959	0.183369	0.0753429
pmpcb	0.043581	0.0310097	0.034753	0.0294234	0.040236	0.0479872	0.0409968	0.0413253	0.0341253	0.0541989	0.0184433	0.0282535	0.0226057	0.0486393	0.0349185	0.0214524	0.0316486	0.0226633	0.0415198	0.069267	0.0486161	0.0538675
dnajc2	0.0255119	0.0124161	0.0226507	0.0151962	0.0191061	0.0137232	0.013626	0.0168135	0.013303	0.0249993	0.0130141	0.0283643	0.00826311	0.0161688	0.00443807	0.0235176	0.0109372	0.015384	0	0.0222159	0.058314	0
nudt4b	0	0.000915981	0.00100441	0	0	0	0	0	0.00238762	0	0	0	0.00414849	0	0	0	0	0	0	0	0	0
ube2nb	0.113959	0.237371	0.335374	0.253291	0.176645	0.153697	0.3721	0.269588	0.34485	0.26333	0.199679	0.274992	0.271955	0.154983	0.213525	0.163037	0.250955	0.332046	0.233349	0.163604	0.315945	0.287187
mrpl42	0.189894	0.109467	0.18823	0.115132	0.172842	0.243762	0.167724	0.196743	0.159805	0.192241	0.129829	0.143144	0.151156	0.139019	0.147741	0.121272	0.127505	0.29524	0.1644	0.290461	0.151807	0.283298
pwp1	0.0688599	0.0498778	0.0547335	0.0470618	0.0555403	0.0491406	0.0551671	0.0424128	0.0365619	0.0622351	0.0525573	0.0827238	0.0162874	0.0689072	0.0437282	0.0621272	0.048843	0.127923	0.0179982	0.102848	0.0656348	0.105826
CU571163.1	0	0	0.00111302	0.00116706	0	0	0.0011569	0	0.00246205	0	0	0	0	0	0.00306822	0	0	0	0	0	0	0
ano6	0.000976296	0.000346051	0.00248306	0	0.00130151	0	0.00647038	0.010347	0	0.00312821	0.00864161	0	0	0.00239063	0	0	0.00840856	0	0	0	0	0.0102357
si:dkey-97m3.1	0.00350734	0.0177516	0	0.00237161	0	0.00326654	0.00247026	0.0120454	0.00371081	0.0024642	0.00176828	0	0	0	0	0.00726145	0	0	0.00555881	0.011187	0.0121858	0
cpsf6	0.100478	0.151296	0.399229	0.235274	0.166793	0.13453	0.307209	0.161541	0.324208	0.190813	0.164851	0.175398	0.322784	0.151882	0.133149	0.155931	0.156121	0.203083	0.0913002	0.157601	0.298445	0.264483
yeats4	0.0536739	0.109693	0.292837	0.218688	0.102504	0.120753	0.23893	0.125405	0.271579	0.153269	0.146655	0.123152	0.156488	0.0975638	0.0916997	0.158361	0.191598	0.165743	0.138777	0.0655503	0.129622	0.110668
kcnc2	0.000542197	0	0	0	0.00103555	0	0	0	0	0	0.00210103	0	0	0	0	0	0	0	0	0	0	0
frs2a	0	0	0.000682888	0.000691133	0	0.000766763	0.00127838	0.00211909	0	0	0	0	0	0	0	0.00558333	0	0.00224943	0	0	0	0
si:ch73-278m9.1	0.000651931	0	0	0	0.00116729	0.00047122	0.00199673	0	0	0	0	0	0.00449108	0	0	0	0	0	0	0	0	0.00781022
cmah	0	0.00148528	0	0.00252098	0.000992525	0.00120824	0	0.00180299	0	0	0.00190056	0.00202355	0	0	0.0334717	0	0	0	0.0153355	0	0	0
glipr1a	0.0002232	0.000736	0	0	0	0	0	0	0	0	0	0	0	0	0	0	0.0560644	0	0	0	0	0.0333085
krr1	0.0418034	0.0262848	0.0429437	0.0268283	0.0204379	0.0333302	0.0553398	0.0283644	0.0374978	0.0388034	0.0260783	0.0335894	0.0454452	0.00108112	0.0460477	0.0206712	0.0387292	0.06002	0	0.0463034	0.0269532	0.067786
si:ch73-89b15.3	0	0	0.000533771	0	0	0	0	0	0	0.00134978	0	0	0	0	0	0	0	0	0	0	0	0
phlda1	0.0185781	0.010553	0.00921082	0.00767742	0.0244724	0.0252749	0.0198164	0.00704644	0.0510363	0.244841	0.0239566	0.076307	0.00542397	0.0279261	0.0303899	0	0.0161784	0	0.0322411	0.0414144	0.0213867	0.0306646
nap1l1	0.0660868	0.130993	0.356207	0.290356	0.133554	0.130872	0.417267	0.0966735	0.151298	0.146336	0.236069	0.218947	0.226347	0.148844	0.18505	0.139217	0.186688	0.363246	0.0938204	0.105716	0.185464	0.15058
OSBPL8	0.000233915	0	0.000790541	0.000456916	0	0	0	0.00165161	0.00144037	0.000978118	0	0	0	0	0	0	0	0	0	0	0	0
zdhhc17	0	0	0.000859278	0.00114126	0.00110069	0.00106357	0.000961781	0	0.00275878	0.00780705	0	0	0	0	0	0	0	0	0	0	0	0
csrp2	0.00244366	0.0138462	0.000872206	0.0143643	0.00208911	0.012962	0.00901952	0.0172879	0.00768953	0.0238151	0.168001	0.0148597	0.0233497	0	0.0675248	0.00668767	0.0110453	0	0.0154127	0.00181576	0	0.0534787
e2f7	0.00255116	0.00550708	0.0294937	0.0132907	0.0045276	0.00616702	0.00806295	0.00526485	0.00115027	0.00271934	0.00573175	0.00995153	0.0243804	0.00729115	0.00447964	0.00464307	0.0158655	0.0121111	0.00662864	0.00388518	0	0
cog5	0.00244239	0.0080707	0.00255767	0.00752108	0.00243853	0.00520824	0.00746173	0.012548	0.00767118	0.00965065	0.0110274	0	0	0.00448162	0	0.0070336	0.00708052	0.00236838	0	0.00679538	0.0104667	0
gpr22a	0.000920646	0.00102821	0.0010618	0.00199514	0	0	0.00108924	0.00100812	0.0179786	0	0	0	0	0	0	0	0	0	0	0	0.0248897	0
dus4l	0.0119336	0.00910819	0.0177142	0.0116215	0.011392	0.00778372	0.0199532	0.0162358	0.0120644	0.0337566	0.00903685	0.0311906	0.00362598	0.0214429	0	0.0127385	0.0096112	0.0198825	0.00580384	0.0293661	0.0289364	0.0320106
bcap29	0.00191944	0.00224937	0.00345316	0.00115872	0.000642724	0.00244281	0.00175017	0.00175019	0	0.006364	0.00162619	0.00163452	0.00680857	0.00368811	0.018203	0	0	0	0	0	0.00600613	0
slco1c1	0.000895902	0.00885028	0	0	0.00188825	0.00292137	0	0.00603597	0.00275914	0.0212978	0	0.00530475	0	0.00686041	0	0	0	0	0.0093287	0	0	0
pde3a	0.0011199	0	0	0.00580977	0	0	0	0.00458824	0	0.00348572	0	0	0	0	0	0	0	0	0.00290407	0	0	0
aebp2	0.0180825	0.0263195	0.139146	0.059298	0.0451184	0.0364444	0.0693113	0.0316005	0.0910834	0.0549804	0.0639892	0.0401027	0.0944094	0.0279953	0.0341835	0.0388968	0.0213001	0.0530721	0.0798646	0.0189903	0.0472792	0.088917
plekha5	0.0466842	0.0200648	0.00504928	0.00851261	0.019278	0.0295423	0.016294	0.0281527	0.0315874	0.0361469	0.0118678	0.0249846	0.0207625	0.0195145	0.0216526	0.0416958	0.0242484	0.0208089	0.0331505	0.182484	0	0.0205869
fgd4b	0	0	0.000286449	0.00110582	0	0	0	0	0	0	0.00199484	0	0	0	0	0	0.00703205	0	0	0	0	0
pik3cg	0.000237185	0.00135275	0	0	0	0.00259271	0	0.00279922	0.00145386	0.00865517	0.0186137	0.0165524	0	0.00768976	0	0	0.0189373	0	0.0105096	0.00139233	0	0.0671003
sypl1	0	0	0	0.000379659	0	0.00111082	0	0	0	0.000948792	0.00299495	0	0	0	0	0	0	0	0	0	0	0
atxn7l1	0	0	0	0	0.000628584	0	0	0	0	0	0	0	0	0.00205327	0	0	0	0	0	0	0	0
znf800b	0.000894284	0.00842108	0.0069301	0.00672221	0.00421087	0.00333303	0.017673	0.0101846	0.00248202	0.0101238	0.0180863	0.0260146	0.00531161	0	0.0167666	0.00762889	0.0142031	0.00405301	0.00787659	0	0	0
grm8a	0	0	0	0	0	0	0	0	0.00115996	0	0	0	0	0	0	0	0	0	0	0	0	0
gpr37b	0	0.00132892	0	0	0.00101005	0	0	0	0	0	0	0	0	0	0	0	0	0	0	0	0	0
waslb	0.0147126	0.177726	0.0402229	0.0576142	0.0200924	0.0195698	0.0473367	0.187186	0.0203645	0.0357105	0.0394789	0.0393915	0.0340522	0.00429107	0.112965	0.0654962	0.0151801	0.0592526	0.137338	0.01823	0	0
CT009596.1	0	0.0003785	0	0	0	0	0	0	0	0	0	0	0	0	0	0	0	0.00419307	0	0	0	0
CR293509.1	0.00319916	0.0093199	0.020329	0.0112188	0.0132209	0.00961001	0.0182354	0.0172177	0.0255512	0.0149415	0.022548	0.00192577	0.011976	0.0130353	0.0125459	0.00883536	0	0.0182195	0	0.0128664	0.0399618	0.00781022
smkr1	0.00421646	0.0179308	0.0375571	0.00672116	0.0155212	0.0117327	0.0188312	0.0199872	0.0404647	0.0134919	0	0.00768438	0.652804	0.0135877	0.0755241	0.0166266	0.0159994	0.0191922	0.0708355	0.00405335	0.0333765	0
cd9b	0.0248963	0.395266	0.00814815	0.0265385	0.0265641	0.0254611	0.0521215	0.547296	0.0655396	0.030719	0.0213015	0.0410495	0.0207316	0.028176	0.539431	0.0806771	0.0250896	0.61011	0.302336	0.011408	0.0627551	0.0377721
ano2	0	0.00117548	0	0	0	0	0	0	0	0	0	0	0	0	0	0	0	0	0.00946463	0	0	0
CU468826.3	0.000503966	0.0223468	0.00169721	0.00428574	0.00119165	0.00166571	0.00634623	0.00282052	0.00130719	0	0.00366409	0	0	0	0.00720456	0	0	0	0	0	0	0
ntf3	0.000556398	0.0284623	0.000277096	0.00696236	0.00105689	0.00417071	0.0105553	0.0233835	0.00259305	0.00117193	0	0.0379244	0	0.00579648	0.00161269	0	0.00690789	0	0	0	0	0
tbc1d30	0.000199756	0.000519285	0	0	0	0	0	0	0.00613091	0	0	0	0	0	0	0	0	0	0	0	0	0
gnsa	0.00227081	0.00740935	0.0162937	0.0141078	0.0139483	0.00527702	0.0122471	0.0174662	0.0374611	0.0109606	0.0426155	0.0231156	0.0224552	0.0114209	0.0090063	0.0154047	0.0147169	0.00789485	0	0.00747376	0.0313273	0
zgc:194209	0.000379994	0.00128084	0	0	0	0	0.0048871	0.00209808	0	0.00169115	0	0	0	0	0	0	0	0	0	0.002221	0	0.0184911
rassf3	0.0011931	0.000827225	0	0	0	0	0	0.000929997	0.00215839	0.00348572	0	0	0	0	0	0	0	0	0.00625545	0.00173442	0	0
CABZ01020840.1	0.00228018	0.0112141	0.000637503	0.00664072	0.00332304	0.00574549	0.00821018	0.00817183	0.00237623	0.00599314	0.0372584	0.00427458	0.00960394	0.00962997	0.00329276	0	0.0476208	0.0212543	0	0.00386339	0.0150095	0
creb3l2	0.00455279	0.0903304	0.0172264	0.0980625	0.0106378	0.0176056	0.0308469	0.0743289	0.0149032	0.0300464	0.0307484	0.0172456	0.0354346	0.0203252	0.0530867	0.0738836	0.021508	0.0168531	0.0096438	0.00419767	0.0247253	0
ssbp1	0.12964	0.08927	0.164465	0.100535	0.136078	0.148292	0.1602	0.0815526	0.0913723	0.12816	0.14293	0.124384	0.0750116	0.0495426	0.113214	0.0591044	0.151484	0.200339	0.123123	0.236512	0.0932609	0.11699
si:ch211-258f14.2	0	0	0.000364375	0	0	0.0008301	0	0	0.00634426	0	0	0	0.0036491	0	0	0	0	0	0	0	0	0
zgc:162331	0	0	0.00114312	0	0	0	0	0	0.00248477	0	0	0	0	0	0.00469242	0	0	0.00943568	0	0	0	0
slc13a4	0	0.000886772	0	0.00129607	0	0	0	0	0	0.00349179	0	0	0	0	0.00689233	0	0	0.00508256	0	0	0	0
coa6	0.650341	0.376603	0.284935	0.25101	0.443751	0.559036	0.326272	0.557804	0.389799	0.440557	0.357579	0.37031	0.341021	0.374687	0.439006	0.334708	0.426907	0.48004	0.337559	1.02027	0.394087	0.509725
ptprz1b	0.00196314	0.00433856	0.0521238	0.00588143	0.00713195	0.00521812	0.00449334	0.00214627	0.00703175	0.0124915	0	0.0305051	0.0240835	0	0.0021573	0.0268195	0	0	0.0107392	0.0102365	0.0112513	0
ndufa5	0.849706	0.510694	0.470262	0.402947	0.605135	0.886807	0.471325	0.747687	0.574886	0.563575	0.533609	0.64088	0.513015	0.538127	0.639034	0.535853	0.652839	0.506931	0.535738	1.05037	0.6135	0.532182
CU468917.1	0.00180774	0.0044432	0.00167124	0.00280846	0.00205739	0.00110204	0.000628684	0	0.0092073	0.00293896	0.00416299	0	0.00282312	0	0	0.00448508	0.00369372	0	0.00805476	0	0.00809587	0
CU468915.1	0.0358285	0.0178483	0.036179	0.0332988	0.0425227	0.0201995	0.0719449	0.0168749	0.0105458	0.0263807	0.0190207	0.021403	0.00972646	0.0148455	0.0213405	0.0387526	0.0202951	0.0876892	0.0706893	0.0936927	0.0158238	0.124169
strip2	0.0228376	0.00877501	0.00475334	0.00658938	0.0125109	0.0162614	0.00202605	0.00329829	0.0011334	0.00320085	0.0113766	0.0143685	0.0106682	0.0160731	0.00818219	0	0.0102473	0	0.0215673	0.116095	0	0.0214777
ahcyl2	0.00743452	0.00989631	0.0285112	0.0106686	0.00519258	0.00784867	0.00822215	0.00691872	0.0371723	0.00752878	0.00748411	0.00183311	0.0421765	0.0196063	0.0147593	0.0128306	0.0039489	0.029936	0.00598115	0.0203732	0.0106424	0
tmem209	0.000420021	0.00165371	0.00458061	0.000922621	0	0	0	0	0.00221363	0.00258933	0.00319308	0.00493864	0	0	0	0	0.00869744	0	0	0	0	0
ccnd2b	0	0	0	0.000601939	0	0	0.00150163	0	0	0	0	0	0	0	0	0	0	0.00437936	0	0	0	0
tigarb	0.0198253	0.0104	0.00863073	0.0118526	0.011737	0.0236565	0.00805308	0.0216908	0.010302	0.035011	0.00785455	0.0251105	0.00976212	0.0185227	0.00566983	0.00707237	0.00951637	0.0245233	0.0245927	0.0314963	0.0114752	0
rad51ap1	0.00210813	0.0160566	0.0450787	0.0260843	0.0225216	0.00748846	0.0327113	0.00383906	0.0166042	0.00664633	0.00992993	0.00262802	0.0346201	0.0153744	0.0180189	0.00337099	0.0527681	0.00512847	0.010402	0.00178522	0.0509242	0.0109289
galnt8b.1	0	0.000799176	0	0	0	0.000859125	0	0	0	0	0	0	0	0	0	0.00508504	0	0	0.00441152	0	0	0
galnt8b.2	0	0	0	0	0	0.000768812	0	0	0	0	0	0	0	0	0	0	0	0	0.00875913	0	0	0
atp6v1e1b	0.0533477	0.11061	0.0895308	0.0999289	0.0779411	0.0704083	0.107272	0.706517	0.448001	0.698034	0.164314	0.512556	0.207764	0.132372	0.0907937	0.0624843	0.862369	0.0818125	0.142494	0.0386098	0.296369	0.132703
si:ch211-214j24.14	0.0334095	0.0139574	0.00173962	0.0114285	0.0272893	0.0426752	0.0056208	0.029362	0.0308022	0.0133428	0.00684496	0.00554594	0.0115373	0	0.0133502	0.00438791	0.00595243	0.0263279	0.0229163	0.0780199	0.0165347	0
ccdc167	0.066353	0.115735	0.0646776	0.0738751	0.0541331	0.0663154	0.0651636	0.135119	0.11343	0.148802	0.0634145	0.133814	0.097876	0.0606906	0.109868	0.109255	0.107312	0.102558	0.170259	0.14647	0.180517	0.147357
SNAP91 (1 of many)	0.00142504	0.00199758	0.00554953	0.00223705	0.00113531	0.00310514	0.0049874	0	0.0837331	0	0	0	0.00987307	0.00628057	0	0	0	0	0.00736465	0	0.0872076	0
si:ch211-214j24.15	0.000743301	0.000432524	0	0	0.000900316	0	0	0	0.00306423	0	0.00295237	0.0138296	0	0	0	0	0	0	0	0	0	0
si:ch211-214j24.10	0.07667	0.087462	0.142634	0.0844727	0.0747389	0.0510133	0.0897933	0.0691043	0.0714845	0.0870451	0.124168	0.106786	0.180508	0.0799906	0.09538	0.0762509	0.114971	0.0988842	0.0689816	0.106661	0.0877051	0.199126
osgep	0.0597852	0.0377127	0.0826387	0.0493411	0.0624452	0.0387802	0.0860047	0.0420698	0.0584304	0.0566089	0.0517007	0.0552417	0.0449941	0.0461287	0.0177491	0.0200836	0.0560236	0.0615511	0.0538876	0.0792745	0.119638	0.0587215
apex1	0.141375	0.130373	0.436325	0.167555	0.209134	0.136614	0.252748	0.145491	0.346804	0.141097	0.233587	0.218635	0.274384	0.12763	0.202053	0.122139	0.128839	0.279163	0.171333	0.311122	0.235075	0.267361
zgc:113263	0.0116047	0.0125039	0.0356239	0.0120932	0.0110208	0.00527283	0.0230876	0.0299489	0.0362164	0.00668687	0.0369708	0.0100086	0.0135949	0.00450364	0.0234638	0.0111165	0.0208644	0.0381035	0.0425317	0.0256418	0	0.0259366
si:dkey-14d8.1	0.00242127	0.00612852	0.0244453	0.00943649	0.00999171	0.00393535	0.015589	0.00556993	0.00701195	0.0080309	0.00759162	0.00375542	0.00406706	0.00130952	0.00321658	0	0	0.0272156	0	0.00532984	0	0.00957886
selenoo2	0	0	0	0.000547228	0	0	0	0	0	0	0	0	0.0045374	0	0	0	0	0.00465113	0	0	0	0
si:dkey-14d8.20	0.000451895	0	0.000557106	0	0	0.00222626	0	0	0	0	0	0	0.0118981	0	0	0.0129397	0.00355951	0	0	0	0	0
BX324164.1	0.000346502	0.00031993	0	0	0	0	0	0	0	0.00283729	0	0	0	0	0.00229168	0	0	0	0	0	0	0
BX324164.4	0.0165262	0.00816502	0.0169286	0.0163061	0.0100112	0.00751924	0.0287934	0.00678423	0.00156145	0.00206527	0.00814108	0.00764695	0.00646775	0.0139237	0.00309777	0.013874	0.0171383	0.0511991	0.012426	0.0366231	0.0182223	0.0413608
si:dkey-14d8.22	0.0025293	0.000804353	0.000800717	0	0.00239516	0.000660662	0.00208886	0.0028409	0	0	0	0.00899293	0	0	0	0	0.0038567	0	0.00813459	0.00602005	0	0
BX324164.3	0.00335142	0.00864756	0.0106708	0.00291476	0.00744664	0.0017566	0.0135226	0.00939312	0.0196346	0.00603563	0.0124414	0.0264252	0.0143002	0.00611349	0.0153018	0	0.0076239	0.0102886	0	0.00643796	0	0.0264574
mapk11	0.00479077	0.00854562	0.146811	0.0104965	0.0332408	0.0264586	0.0142485	0.00986453	0.109392	0.0140421	0.0470366	0	0.060333	0.0281961	0.0316849	0.0163574	0.155413	0.00943568	0	0	0.0727105	0.0728901
mapk12b	0.0139163	0.0202578	0.299316	0.0275837	0.0793459	0.0362249	0.0346033	0.0156598	0.0579528	0.0233849	0.0323977	0.0488252	0.121473	0.034795	0.0688417	0.0496978	0.0699071	0.0223282	0.0238613	0.00776642	0.103232	0.0826984
si:dkey-14d8.6	0.000502841	0.00107568	0.0190441	0.00265562	0.00520316	0.00285905	0.00173118	0	0.00168261	0	0	0.00170137	0	0.00311857	0.00603788	0.013826	0.00254233	0	0	0	0	0
vegfab	0.00550751	0.00665851	0.0282932	0.0267216	0.0102632	0.0163935	0.0109836	0.00791689	0.00751488	0.00326769	0.00396252	0	0.0155769	0.00311857	0.00424094	0.00555697	0.0038567	0.0228727	0	0.0154104	0.0532255	0
mrps18a	0.215206	0.128162	0.14799	0.175277	0.180356	0.240896	0.153909	0.189797	0.170527	0.185655	0.1233	0.254508	0.126333	0.142968	0.154014	0.145226	0.206242	0.240881	0.146215	0.363762	0.200912	0.143406
rsph9	0.000827111	0.000751495	0.0115905	0	0.00209996	0.00241109	0	0	0.00358405	0.00258933	0.00295237	0.0112668	0.0608556	0	0	0	0.0050206	0	0	0.00242258	0	0
tmem63a	0.00270685	0.00483386	0.00175494	0.00613844	0.00209532	0.00576148	0.00318361	0.00401257	0	0.0050964	0	0.0108241	0.0121835	0.00339734	0	0	0.015882	0	0	0.00311136	0	0
pou3f2a	0.000290774	0.00160342	0.0123495	0.0016517	0.00426807	0.00354402	0.000696679	0	0.0146672	0	0	0.0157963	0.0221505	0	0.00549819	0.00299308	0	0	0.00976013	0	0	0
faxca	0	0	0.00064952	0	0	0	0	0	0.0127924	0	0	0	0	0	0	0	0	0	0.00867214	0	0	0
ccnc	0.0132673	0.0338211	0.0529839	0.0447359	0.0287251	0.0201255	0.0518169	0.0405778	0.0257085	0.0504901	0.0336233	0.0321422	0.0523366	0.0363097	0.0328601	0.0233285	0.0426974	0.0203136	0.0367014	0.0353772	0.0566831	0.00910806
ngs	0	0.00259267	0.00171887	0.00145354	0.000871352	0.0012653	0	0	0	0.00235056	0	0	0	0	0	0	0	0	0	0	0	0
pgm3	0.00152368	0.0171738	0.00726847	0.0334495	0.00728372	0.00918355	0.0131661	0.00908925	0.00542204	0.0164977	0.00290625	0.0254638	0.00292325	0.00579195	0.0437863	0.0197375	0.0165211	0.00455444	0.071382	0.00162806	0.00851042	0.00833534
si:ch73-352p4.8	0.00141704	0.00212626	0.0142894	0.0202129	0.000491012	0.00332766	0.00507674	0.00166378	0.00544934	0.00364018	0	0.00484643	0.00577196	0	0	0.0651795	0	0	0.00969191	0	0.0116838	0.0425023
foxm1	0.00297937	0.0136398	0.0418209	0.0256815	0.00726315	0.00893546	0.0230668	0.0114116	0.00496235	0.00793947	0.00822801	0.00660193	0.0382904	0.0156673	0.0209012	0.0295838	0.00849558	0.0124124	0	0	0.0150964	0
si:ch73-352p4.5	0.000450163	0.00276727	0.00983251	0.00593479	0.00603653	0.00826051	0.00935289	0	0.00145937	0	0.00377392	0.0044297	0.00635261	0	0.00747453	0	0.0163768	0.0117516	0.0104494	0	0.00540686	0
pex26	0.0148981	0.0244159	0.0122358	0.0195994	0.0137236	0.00752539	0.0357599	0.0356127	0.0123094	0.0316837	0.0181142	0.04064	0.0205501	0.0169434	0	0.0210451	0.0352206	0.0288708	0.0104859	0.042946	0.0295203	0.0387024
usp18	0	0	0	0	0	0	0	0	0	0	0.00186806	0	0	0	0	0	0	0	0	0	0	0
lyrm5a	0.0256638	0.0219657	0.0122811	0.00696554	0.015849	0.0337921	0.0226833	0.0302896	0.029631	0.0212151	0.0376487	0.0259456	0.0121953	0.0159517	0.0700427	0.029116	0.0218247	0.0219054	0.0186556	0.0661881	0.0340486	0.00683141
utp20	0.0017843	0.00350292	0.00457921	0.00307568	0.00505142	0.00386655	0.0038637	0	0.00253522	0	0	0.0050084	0.00268851	0	0.0182178	0.00485138	0	0.0110901	0	0.00305019	0	0
arl1	0.0722544	0.315595	0.167745	0.231359	0.0978684	0.111742	0.167444	0.379455	0.198676	0.402209	0.128086	0.253259	0.227968	0.0756629	0.269118	0.179597	0.109465	0.101495	0.370824	0.0739278	0.247074	0.154842
tfec	0.000464216	0.00126233	0	0.000828123	0	0	0.00182328	0	0	0.00825796	0.0326839	0.00190882	0	0	0	0	0.0331574	0	0	0	0	0
MDFIC	0.00292735	0.0343475	0.00644763	0.0562297	0.00799265	0.0172991	0.0635058	0.030386	0.0172186	0.00620089	0.077697	0.0114742	0.0271056	0.0109335	0.0302578	0.0274319	0.0267001	0.0213583	0	0.00237156	0.0219854	0.0444897
CR356233.1	0.000615657	0.00345711	0	0.00557741	0	0.00283964	0.0204865	0.00163507	0	0	0	0	0.0431831	0.00375664	0	0	0	0.0110954	0	0	0	0
foxp2	0.00117976	0.00545117	0.00192551	0.00145098	0	0.000631734	0.00689397	0.00739901	0.00130719	0.00203206	0.00382305	0	0.00695199	0	0.00588675	0.00672098	0	0.0112272	0	0	0	0
ppp1r3aa	0.00540706	0.00305051	0	0.00314021	0.00156205	0.0167179	0.00171389	0.00114197	0	0.00545628	0.00623739	0.00429707	0	0	0.0120542	0.0109433	0	0.00475244	0	0.0225807	0.00936482	0
SMIM30	0.113574	0.522803	0.257925	0.347971	0.142953	0.194348	0.494922	0.5605	0.22495	0.642448	0.668831	0.469979	0.514009	0.279045	0.429182	0.400092	0.614213	0.69886	0.413133	0.136598	0.247921	0.666235
gpr85	0.000398785	0.000587485	0.00392423	0.00174431	0.00131104	0.00139837	0	0	0.128893	0	0.0029068	0.00494001	0.00793074	0.00628507	0.00785892	0	0.0163641	0	0.011168	0	0.0218672	0.00683141
ifrd1	0.0104176	0.0623348	0.060251	0.0688975	0.0257777	0.0333424	0.0603028	0.0283407	0.0834424	0.0670032	0.0466703	0.0279606	0.0798273	0.0714603	0.039876	0.0818409	0.073479	0.0466532	0.0584352	0.014385	0.0645817	0
dock4b	0.000908294	0.00432953	0.0132419	0.0100852	0.00309913	0.00179748	0.00838931	0.00514826	0.0157598	0.00388335	0.00929823	0.0119287	0.0111544	0.00156127	0	0.00965438	0.029592	0.016732	0.00662864	0	0.00851042	0
tnni4a	0.0003438	0	0.000792126	0.000934266	0	0	0	0	0	0.00841516	0	0	0.00516275	0	0	0	0	0	0	0	0	0
cald1a	0.0041367	0.0508738	0.0061599	0.0461054	0.00724194	0.0215501	0.0404946	0.0532257	0.0156205	0.0130426	0.110624	0.00542242	0.0350985	0.0155708	0.0159303	0.0895756	0.0145003	0.021088	0.00974377	0	0	0
tnnt2e	0.00642292	0.0140751	0.001883	0.0139765	0.0109677	0.306338	0.00711932	0.0128098	0.00735454	0.0130129	0.00661171	0.0237612	0.0346509	0.0129194	0.0462591	0.0485839	0.0384402	0.0371238	0.0332509	0.0112344	0.054992	0.0439862
BX649411.2	0.0105029	0.00296018	0.00373919	0.0037306	0.0102541	0.00936697	0.00583349	0.00327625	0.00835372	0.0164494	0.0126457	0.00211492	0.00669491	0.00739601	0.0137183	0.0060198	0.0377991	0.00790471	0	0.0119459	0	0.0174434
BX649411.1	0.00521194	0.0040008	0.000583119	0.00601721	0.00540772	0.0109367	0.00443644	0.00780817	0.00154328	0.0352692	0.0260103	0.0201076	0.00607451	0.00453753	0	0	0.0707621	0.00383859	0	0.0143797	0.0402293	0.0203179
lta4h	0.0192408	0.0168865	0.0378233	0.0194201	0.0145892	0.01186	0.0221433	0.00858915	0.034891	0.0375701	0.0855804	0.0406808	0.0159639	0.0210074	0.0218738	0.0113676	0.182604	0.0353732	0.0164587	0.0259991	0.0157184	0.0529159
elk3	0.00129372	0.000701063	0	0.00322266	0.00109455	0.000686191	0.00160584	0.00191165	0.00257553	0.00326972	0.00735197	0	0	0	0	0	0	0	0.0059411	0.00161172	0	0
cdk17	0	0	0.00160182	0	0	0	0.000471398	0	0	0	0	0	0	0	0	0	0	0.0100106	0	0	0	0
phyh	0.0173457	0.0148132	0.00584076	0.0109483	0.0101175	0.0160585	0.00999552	0.00873927	0.00874878	0.0140468	0	0.00293079	0.00516275	0.00694798	0	0.00935733	0.0206439	0.0064425	0.00965989	0.0498311	0.00955853	0
ucmaa	0.000235642	0	0	0	0	0	0	0.000966636	0	0	0	0	0	0	0	0	0	0	0	0	0	0
mcm10	0.00154502	0.00637084	0.016316	0.00791568	0.00558764	0.00374772	0.0123301	0.000957028	0.00261787	0.00556515	0.00838195	0.00213048	0	0.0110265	0.0138829	0	0	0	0.00799618	0	0	0
nudt5	0.00275465	0.0154755	0.0313968	0.00986228	0.00788476	0.0154499	0.0258925	0.0172371	0.026228	0.0678951	0.0146952	0.012596	0.0239984	0.0175303	0.00211378	0.00449853	0.0347712	0.0210026	0.0222508	0.010046	0.0298834	0.0330591
cdc123	0.0304477	0.019828	0.0368668	0.0225511	0.0334576	0.0213252	0.0261467	0.0313839	0.0130043	0.0314398	0.0334206	0.0328467	0.0274565	0.00988843	0.022294	0.0171558	0.05466	0.0463969	0.00284476	0.0406379	0.0214599	0.0496054
camk1da	0	0	0.000747418	0	0	0	0.000636696	0	0.00296572	0	0	0	0	0	0	0	0	0	0.0055233	0	0	0
ccdc3a	0	0.00504819	0	0.0109984	0.001175	0.00281522	0.00464833	0.00205054	0	0	0	0	0.00208308	0	0	0	0	0	0	0	0	0
optn	0.0124601	0.0199039	0.000576528	0.00511781	0.00371747	0.00749166	0.00736776	0.0188123	0.00582371	0.0108444	0.00605812	0.0197351	0.00598912	0	0.00507519	0.0209276	0.00965203	0.0115821	0.0117394	0.0230867	0.011837	0
si:ch211-240l19.5	0	0.000347561	0	0.000356634	0	0	0	0	0	0	0	0	0	0	0	0	0	0	0	0	0	0
wnk1b	0.0382601	0.0370923	0.0188677	0.0208254	0.0192759	0.047092	0.0374378	0.0610101	0.0245703	0.0537766	0.0289164	0.0138615	0.0253896	0.0195753	0.105387	0.0391622	0.071152	0.0555702	0.0225248	0.18764	0.0790306	0.0110235
ERC1	0.0022589	0.00234666	0.00404781	0.00637746	0	0.0044583	0.00840366	0.00396561	0.000602182	0.00461083	0	0	0.0150691	0	0.00237392	0	0	0.0177303	0	0.00469748	0.00822587	0
wnt5b	0.00311447	0.00310687	0.0171562	0.00600681	0.0028643	0.0011213	0.00935864	0.00844251	0.00578691	0	0.00249084	0	0.0114955	0	0	0.00743039	0.0038567	0.0194165	0.00860136	0.00532194	0	0
fbxl14b	0.00763991	0.00829387	0.0477364	0.0208687	0.0126583	0.0129095	0.0438973	0.00937451	0.0273723	0.00323222	0.0311499	0.00319163	0.0490177	0.0301359	0.00727528	0.0138533	0.00717465	0.0145467	0.0142897	0.00402364	0.0160663	0.0423091
adipor2	0.0281172	0.0423653	0.0310375	0.0383093	0.017425	0.0325916	0.0434435	0.0656191	0.0448518	0.138442	0.0983699	0.0851685	0.0289375	0.0428245	0.160254	0.0216887	0.0612245	0.0226767	0.0949839	0.0511539	0.039484	0.0741377
ttll12	0.0399265	0.0130144	0.00190286	0.0132637	0.0188432	0.0281031	0.0377188	0.0147126	0.0091368	0.0453985	0.0167537	0.0169286	0.00416906	0.0245527	0.0134213	0.019389	0.00306033	0.0205725	0.0241823	0.0557775	0.046072	0.079735
pnpla3	0	0.000485805	0	0.00197305	0.00116767	0.00133485	0.00185304	0.000831029	0	0	0.00907568	0.0020447	0	0	0	0	0	0	0	0	0	0
sult4a1	0.00149155	0	0	0.00172997	0.00192355	0.00138465	0	0	0.0271596	0	0	0	0	0	0.00306822	0.00710616	0	0	0	0.00163302	0.125106	0
scube1	0	0.00330036	0.000878881	0.00114264	0	0.000997506	0.00272645	0	0.00879103	0	0.004141	0	0.0130589	0	0	0.0113573	0	0	0.00935195	0	0	0
samm50l	0.0169852	0.0153951	0.0253271	0.0187182	0.0230105	0.0423347	0.022203	0.014273	0.0336287	0.0171626	0.0199255	0.0132731	0.0142967	0.00949996	0.0273209	0.0301104	0.0162735	0.0132355	0	0.0420449	0.0356723	0.0543134
aldh1l2	0.00340407	0.000579987	0	0.00214106	0.00198675	0.000865285	0	0.00189515	0.00149956	0.00243648	0	0	0	0.00471577	0.00379722	0	0	0	0	0.00423882	0	0
si:dkey-48p11.3	0.00768335	0.012576	0.0153788	0.0153782	0.0173236	0.00805942	0.0365268	0.0183467	0.0100393	0.0170592	0.00622777	0.00765187	0.00936807	0.0112903	0.0123891	0	0.0183307	0.0597805	0	0.0152883	0.00374052	0.0161456
slc41a2b	0	0.00128188	0.000516907	0.000482636	0	0.00123607	0	0	0	0.00204787	0	0	0	0	0	0.00379231	0.00429161	0	0	0	0	0
chst11	0.00633442	0.00179197	0.0130539	0.0131754	0.00539339	0.00319684	0.00754704	0.0030848	0.0151523	0.00269942	0	0	0.00405361	0.00437143	0.00493176	0.0381608	0.0038567	0	0.0162982	0.0161005	0	0
nfyba	0.102722	0.146481	0.405001	0.212394	0.1911	0.134376	0.245563	0.121238	0.432845	0.179531	0.26592	0.180986	0.253992	0.164711	0.114012	0.128284	0.198375	0.110742	0.181713	0.120118	0.248168	0.279882
hcfc2	0.000823893	0.0011509	0.00340756	0.0022691	0.00108661	0.00134889	0.00371837	0.00260247	0.00276729	0	0	0	0.00293034	0.00247846	0	0	0	0	0.0104256	0	0	0.0259287
avpr1ab	0	0.000654091	0	0	0	0	0	0	0	0	0.0201871	0	0	0	0	0	0	0	0	0	0	0.00781022
srgap1b	0.00104307	0.000714323	0	0.00360871	0.00104594	0.0037366	0	0	0.00924494	0	0	0	0.00708397	0	0	0	0	0	0	0.00251275	0.0304751	0
si:ch211-125a15.1	0.000567706	0.0002512	0.00126182	0.000988279	0	0	0.00273288	0.00160212	0.00178555	0	0	0	0	0	0	0.0079242	0	0	0	0	0	0
ipo8	0.00417129	0.0130526	0.0311176	0.0233703	0.00797611	0.0134399	0.0164139	0.0076346	0.0236575	0.00806584	0.0135175	0.0106816	0.0261777	0.00996898	0	0.0195165	0.00486987	0.0369049	0.02037	0.00595341	0.0273572	0.0283668
tmtc1	0.00407011	0.0077369	0.00143342	0.0178312	0.00395509	0.0107264	0.0474761	0.0127231	0.0163706	0	0.00667966	0.00222924	0.0110755	0.00346607	0.00918652	0.0375151	0	0.00820994	0.0126683	0.00400836	0.0190448	0
lmf2b	0.00222281	0.0197152	0.0253072	0.0191772	0.00674424	0.0114636	0.0217137	0.0164849	0.0182428	0.0271468	0.0255663	0.0207884	0.019648	0.00311857	0.0173251	0.0104358	0.0196959	0.0179418	0.0236066	0.00361991	0.0093916	0.0443308
kitlgb	0	0.0310276	0.000389623	0.00131247	0.00111629	0.00067599	0.0041028	0.0153923	0	0.00366926	0	0.0106596	0.00372117	0	0.0163493	0.0108173	0	0.00331415	0	0	0	0
lsm8	0.126682	0.401378	0.78466	0.4834	0.310447	0.257197	0.624605	0.380573	0.384066	0.38979	0.440223	0.40895	0.61299	0.411768	0.346395	0.355892	0.447247	0.528384	0.453564	0.156527	0.368592	0.568317
shank3b	0	0	0	0	0	0	0	0	0	0	0.00553952	0	0	0	0	0	0	0	0	0	0	0
cdnf	0.478192	0.0826022	0.0221844	0.0601764	0.201004	0.162756	0.0462925	0.0902256	0.0916178	0.113133	0.10512	0.142838	0.0677765	0.171849	0.160713	0.127702	0.143184	0.0933279	0.197846	0.535863	0.153057	0.165533
hspa14	0.0568386	0.0403633	0.0665538	0.0538626	0.070189	0.0489868	0.0683367	0.0266351	0.0513833	0.0894873	0.0495997	0.116392	0.0796486	0.0439731	0.0702824	0.0279536	0.0687273	0.0606556	0.0735012	0.14833	0.0598122	0.0675056
dclre1c	0.00312987	0.00546762	0.0119991	0.00393697	0.0108631	0.00547464	0.013006	0.00834716	0.0101045	0.0564501	0.017897	0.0458944	0.00881583	0.00965586	0.0146281	0	0.00386396	0.017601	0.0081671	0.00872728	0.00925094	0
meig1	0.0137889	0.027808	0.043242	0.0305716	0.0207475	0.023118	0.0321928	0.0200704	0.0159675	0.0281478	0.0190996	0.0242097	0.226136	0.00219336	0.0371967	0.0147796	0.0529179	0.0446579	0.0275492	0.0172335	0.0311848	0.0101115
tmem243b	0.0200295	0.040652	0.0779811	0.0644929	0.0542456	0.0512781	0.122991	0.060117	0.0737267	0.981997	0.0435121	0.323017	0.0641895	0.076572	0.0850463	0.0318368	0.0503101	0.258465	0.0666546	0.042944	0.0280574	0.0161085
BX901962.2	0.00242749	0.00118822	0.000543218	0.00126888	0	0.00208809	0.00234168	0	0.00894538	0.00588477	0	0	0.0077598	0	0.0044342	0.00871766	0.00946789	0.0558988	0	0.00605672	0.0248317	0
BX901962.3	0.000461705	0.000824882	0.000541111	0	0.000490963	0	0	0	0.0038261	0	0	0	0	0	0	0.00740008	0	0.00470407	0	0	0.00809587	0
dmtf1	0.00220195	0.00477198	0.013446	0.00316541	0.003203	0.000676714	0.00538112	0.00791057	0.0066209	0.0109898	0	0.00189355	0.00769655	0	0	0.00858485	0	0.00230582	0.0136489	0.0125766	0	0
si:dkey-153k10.9	0.0010397	0.0021169	0.000820191	0.00120242	0.00399722	0.00228813	0	0.00183102	0.0943296	0	0.00355723	0	0.0260063	0.00421184	0.00321658	0	0	0.00463252	0.00758187	0	0.0192478	0
tspan9b	0.00241894	0.00876911	0.0123999	0.0171741	0.00589134	0.0083826	0.0194739	0.00768343	0.00667132	0.00495485	0.0122651	0.00690397	0.0105934	0	0.00817509	0.0199289	0.015656	0.0119352	0	0.00790054	0.0170113	0
mical3b	0.00223989	0.00211908	0.00545786	0.00426205	0.0031703	0.00211575	0.0231259	0.00609679	0.00753136	0.144501	0.0144762	0.00174958	0.00981813	0.00505303	0.00539157	0	0.00605942	0.00532403	0	0	0	0
svopl	0.00115213	0.0134281	0.000462282	0.00102764	0.00163624	0.000975619	0.00308307	0.0681373	0.00249405	0	0.00795157	0	0.00761971	0	0.0566245	0	0	0.0641792	0.107194	0.00339143	0.0114904	0
si:dkeyp-27e10.3	0.000394686	0	0	0.00124836	0	0	0	0	0.00391964	0.00304556	0.0073699	0	0	0	0	0	0	0	0	0	0.0229388	0
parp12b	0.01403	0.0384179	0.0768828	0.0619262	0.0321378	0.0302404	0.080284	0.0227077	0.0485969	0.0501664	0.073865	0.0224938	0.0546285	0.041175	0.0302438	0.0574109	0.040274	0.0690907	0.0204524	0.0521838	0.0428491	0.0614052
ttc41	0.000390795	0.000440218	0	0	0	0	0	0	0	0	0	0	0.00489249	0	0	0	0	0	0	0	0	0
hsp90b1	0.0345449	0.175841	0.0782803	0.260934	0.052605	0.103797	0.0970951	0.185502	0.14292	0.245207	0.137576	0.140873	0.186634	0.0229602	0.0720064	0.120052	0.17858	0.039072	0.214953	0.0523184	0.0894271	0.0525931
glt8d2	0.00243915	0.00247446	0.00258723	0.0403507	0.00436721	0.00942619	0.0254379	0.00296097	0.00501487	0.0101436	0.011567	0	0.0218376	0	0	0	0.0180438	0	0	0.00471024	0	0
fbxo18	0.00182918	0.00647025	0.016262	0.0173035	0.00359664	0.0112928	0.015739	0.00472786	0.00456595	0.00777927	0.00370194	0	0.00691969	0.0173574	0.01618	0.00817595	0.00408087	0.0297072	0.00621628	0.00919775	0.00936377	0
adm2a	0.000443617	0	0	0.000495712	0	0	0	0	0	0	0.00406909	0	0	0	0	0	0	0	0	0	0	0
si:dkey-22l11.6	0.00945191	0.0266625	0.0571084	0.039424	0.0212416	0.0209693	0.042178	0.0127714	0.0538318	0.0158431	0.0121686	0.0204287	0.0496154	0.0200043	0.0211713	0.0207408	0.00357933	0.0268234	0.0253745	0.0271401	0.0551038	0
sbf1	0.00829733	0.0289806	0.0381396	0.0301202	0.0140596	0.0202031	0.0429658	0.0243787	0.0547205	0.0531592	0.0379424	0.0160668	0.026278	0.0300551	0.0242583	0.0129292	0.0239856	0.0091318	0.0351043	0.0060013	0.122173	0.0186869
naf1	0.000531299	0.00345445	0.00326247	0.00269308	0.00215075	0.000824227	0.0145223	0	0.00223778	0	0	0.0078708	0	0.00874328	0.00955977	0	0	0.0176076	0	0	0	0
ccdc136b	0.000320279	0.000607807	0.000240491	0.00237864	0.000980299	0	0.00142664	0	0	0	0.00460268	0	0	0	0	0.00588853	0	0	0	0	0	0
flncb	0.000861547	0.000678036	0	0.00259433	0	0.00488649	0	0.00281747	0	0	0	0	0	0	0	0	0	0	0.00534049	0.0199621	0	0
kcnd2	0.000388323	0.00128022	0.000494086	0	0	0	0	0.0029016	0.0132112	0.00254895	0	0	0	0	0	0	0	0	0	0	0.0114411	0
tspan12	0.0831088	0.00804636	0.000684248	0.00639443	0.0285715	0.0192508	0.012836	0.0142031	0.0188392	0.0430327	0.0185678	0.0212961	0.00695471	0.0144165	0.00906093	0.0392046	0.020331	0.00669148	0.0148653	0.138729	0.0054463	0.0181478
ing3	0.0168799	0.0319837	0.065537	0.0626005	0.0338822	0.034838	0.0585607	0.0352381	0.0681715	0.0363959	0.0417158	0.0197169	0.0338946	0.0443337	0.033217	0.0227855	0.0680633	0.0486337	0.0205768	0.057423	0.0749437	0.0468219
cped1	0.000693472	0	0	0	0	0	0	0	0	0	0	0.00258091	0	0	0	0	0	0	0	0.00429823	0	0
wnt16	0.000648973	0.00173817	0.000948587	0.0206037	0	0.00780066	0.000940802	0	0.0022355	0.0057411	0.00807304	0.00619559	0	0	0	0.222972	0.00255047	0	0	0	0	0
stab2	0.0631456	0.047002	0.0239707	0.0358225	0.0340754	0.0455875	0.0473326	0.0483512	0.0296649	0.0491177	0.746908	0.0285348	0.0470077	0.050595	0.0591947	0.0642473	0.0277644	0.0327922	0.0233006	0.142116	0.0380565	0.114302
CR383662.3	0	0.000799967	0	0	0	0	0	0	0	0	0	0	0	0	0	0	0	0	0	0	0	0
CR383662.5	0.00964391	0.00293406	0.00332929	0.00301569	0.00297298	0.00723628	0.00532907	0.00946277	0.00933593	0.00332708	0	0	0.00233608	0	0.00228077	0.00526029	0.016758	0	0	0.02616	0	0
ppfibp1a	0.00642797	0.054822	0.00549181	0.0832735	0.0112138	0.0190778	0.116805	0.0311758	0.00944987	0.0189232	0.0723591	0.0111401	0.0201685	0.00549423	0.0218966	0.0201375	0.0348922	0.0301796	0.0124738	0.00181223	0.00753736	0.0586795
syt10	0	0	0	0	0.00103444	0.00298572	0	0	0	0	0	0	0	0	0	0	0	0	0	0	0.0106424	0
tmtc2a	0.00713506	0.00461938	0.0228337	0.0145245	0.00858193	0.0086141	0.0177819	0.00597281	0.0614878	0.00403261	0.00592241	0.0120549	0.0126055	0.014384	0.00710875	0	0.00605942	0.00770316	0.0197655	0.027152	0.0219396	0
mettl25	0.000807502	0.00318008	0.0046306	0.00192883	0.00345989	0.000781502	0.0031004	0.0035346	0.00163987	0.00307018	0.00185635	0	0	0	0.00770489	0.00537748	0.00498043	0	0	0.0108533	0	0
ccdc59	0.018418	0.0314377	0.0435417	0.0428593	0.034305	0.02036	0.0368131	0.0170474	0.0282097	0.0324338	0.0311091	0.0301409	0.0283674	0.0140933	0.0274153	0.0290115	0.0214046	0.0803869	0.0168468	0.0164636	0.0317575	0.0615897
prmt8b	0.000316718	0	0	0	0	0	0	0	0.00493933	0	0	0	0	0	0	0	0	0	0	0	0	0
tspan11	0	0	0.00225367	0	0	0	0.000937856	0	0.00296279	0	0.00185455	0	0	0	0.00546083	0	0	0	0	0	0	0
BX649349.1	0.000476285	0.000528923	0	0	0	0	0	0	0	0	0	0	0	0	0	0	0	0.00459579	0	0	0	0
sema3aa	0.0380043	0.0356344	0.0050455	0.0275568	0.0220938	0.0252563	0.0232879	0.0322451	0.0101336	0.0232682	0.0109003	0.00464659	0.0186171	0.00445105	0.0376004	0.0195058	0.0436061	0.0430778	0.0257172	0.171475	0.00416401	0.0274183
pcloa	0.000878737	0.0113135	0.00153654	0.00100655	0.00293263	0.00400433	0.000907307	0.0103526	0.0811933	0.00673399	0	0	0.00828392	0	0	0.00625856	0	0	0	0.00312675	0.0634667	0
ankrd16	0.00515907	0.011211	0.0144376	0.0110238	0.00503534	0.00475182	0.0132934	0.0104107	0.0121465	0.0140574	0.0168782	0.00190882	0.0110987	0.00424194	0.00408451	0.0120981	0	0.0194454	0.0205842	0.00474101	0	0.0272011
gdi2	0.148664	0.274487	0.278017	0.293808	0.167297	0.161366	0.247285	0.281943	0.272143	0.494081	0.506994	0.310568	0.24893	0.258364	0.33398	0.227073	0.337497	0.205766	0.220281	0.326929	0.321477	0.184427
asb13a.1	0.00055011	0.00122467	0.00175855	0.000645412	0	0.000531423	0.00282971	0.000852695	0.00590349	0.00365426	0.00890555	0.00511361	0	0	0	0	0	0	0	0	0	0
asb13a.2	0.000316718	0.000344262	0.00269164	0	0.000645388	0.00261193	0.00372709	0	0.00987148	0	0.00358963	0.00228601	0	0	0	0.00300745	0	0	0.00877877	0	0	0
net1	0.0289772	0.180737	0.061351	0.243003	0.0575857	0.1228	0.150504	0.153106	0.0337973	0.208985	0.0617667	0.0889572	0.0716661	0.0473012	0.129487	0.137314	0.0455534	0.0720165	0.123701	0.0639919	0.10236	0.039673
BX465862.4	0	0.000794472	0.00190705	0.00189918	0.00107667	0.00118135	0.000980329	0	0.00153312	0.00169115	0	0	0	0.00339734	0.00774256	0	0	0	0.00490982	0	0	0
mkln1	0.0205732	0.00844959	0.0149867	0.0125563	0.0107444	0.00732772	0.0129904	0.0117592	0.0193105	0.013895	0.033294	0.02373	0.0118276	0.0190736	0.00607321	0.00300745	0.00291044	0.00718242	0.0293422	0.0302379	0	0
podxl	0.00506801	0.00803436	0.0160696	0.00473447	0.00877999	0.00940526	0.0916953	0.00732167	0.0146069	0.0155826	0.405189	0.00284548	0.0497286	0.0298048	0.00632212	0.0327815	0	0.0049122	0.0209642	0.00177314	0.0380094	0.0251983
BX649350.2	0.000645824	0.00125391	0.000705178	0.00111491	0	0	0.00173716	0	0	0	0	0	0	0	0	0.00832384	0	0.00455525	0	0.00240091	0	0
cyb5r3	0.0138348	0.108887	0.0242316	0.0614142	0.0137609	0.0231013	0.0451565	0.132916	0.00934101	0.092017	0.0637856	0.136931	0.0128515	0.0170664	0.0290188	0.0414276	0.0935843	0.0520756	0.0437257	0.0125532	0.0748298	0.0192827
btbd11a	0.00213228	0.00488565	0	0.00128726	0.00103614	0.00159131	0.0020834	0.00278987	0	0.00264471	0.00184937	0	0.00282312	0	0	0	0	0	0	0.00382579	0	0
cry1aa	0.00591475	0.00324844	0.00431694	0.00239433	0.00198127	0.00200355	0.00350463	0.00219553	0.00265512	0	0	0	0	0	0.00850355	0	0.00972888	0.00956962	0.0118145	0.00723516	0	0.0121597
tnnt2c	1.98414	0.706478	0.206446	0.477641	1.55982	2.4233	0.347799	0.765279	0.593683	0.72635	0.566955	0.848183	0.47442	0.983392	0.918947	1.00285	1.04481	0.87934	1.09717	2.47333	0.655639	0.760948
si:dkey-222f8.3	0.0477235	0.244716	0.0213248	0.037089	0.0295827	0.0536998	0.0947973	0.185061	0.0213532	0.0717639	0.153641	0.0552899	0.0197184	0.0572721	0.067911	0.0544593	0.235841	0.0814698	0.185737	0.0948992	0.0433091	0.134621
braf	0.000503249	0	0.00342514	0	0	0.00140117	0.00160623	0	0.00998954	0	0	0	0	0	0	0.00854933	0	0.00692054	0	0.00173442	0.00371239	0
mrps33	0.422914	0.191665	0.233012	0.239794	0.295572	0.401898	0.193866	0.267446	0.258278	0.383625	0.193657	0.4044	0.204317	0.286476	0.30342	0.312108	0.350813	0.423947	0.282948	0.654659	0.259863	0.356351
tmem178b	0.0026244	0.0113975	0.0332189	0.00412566	0.00899889	0.00211468	0.00117094	0.0110211	0.0837534	0.00402896	0.00484715	0.00196823	0.0357966	0.0128057	0.00347652	0.0146576	0.0112221	0	0.00714451	0.00548169	0.0299619	0
cnot4b	0.0253634	0.0140087	0.0112082	0.0134344	0.0213373	0.0235786	0.0272592	0.0336757	0.0114381	0.020791	0.0324829	0.0260529	0.0107355	0.00388249	0.0124701	0.0232229	0.021598	0.0343086	0.0137699	0.122787	0.0289208	0.00957886
mkrn1	0.0114147	0.0116222	0.0185022	0.0118541	0.00942688	0.00661432	0.0279595	0.0158751	0.0206111	0.00842398	0.0193491	0	0.00608501	0.00614051	0.0133275	0	0	0.017102	0.0214048	0.0450649	0.0117786	0.00599701
il17ra1a	0.00116682	0.0124807	0	0	0	0.00128151	0.00508371	0.00795442	0.000717709	0	0	0	0	0.00316039	0.00321658	0	0	0.0330966	0	0	0	0
rergla	0	0	0.000535744	0	0	0.00117962	0	0	0	0	0.00378082	0	0	0.00139115	0	0	0	0	0	0	0	0
arhgef39	0.001776	0.0221362	0.0220471	0.0235957	0.0107647	0.0117145	0.0377831	0.013108	0.00189343	0.00954084	0.0367758	0.0168693	0.0240593	0.0212473	0.0108759	0.00449853	0.0146619	0.0166726	0.0416318	0	0.012641	0.0221353
lmo3	0.00618183	0.00899926	0.1169	0.00897522	0.0366962	0.0191473	0.0155946	0.0162363	0.146857	0.019649	0.015226	0.0188617	0.191798	0.0205409	0.0290175	0.0188561	0.00607133	0.00791947	0.0129776	0.00204501	0	0
mgst1.1	0.0154207	0.0535481	0.0222208	0.104362	0.0147472	0.0369751	0.0862074	0.0626264	0.0133271	0.0178944	0.0534876	0.0117158	0.0363487	0.00549993	0.128024	0.0215038	0.0217852	0.0208029	0.0445451	0.015578	0.0145247	0.0239996
mgst1.2	0.00240995	0.0217515	0.0032511	0.00390649	0.00203388	0.00644629	0.00121139	0.0759352	0.00478653	0.00268168	0.00362915	0	0.00343556	0.0372014	0.297538	0	0.124776	0.0333664	0.134245	0.00172353	0.00824369	0.0214636
dera	0.00222241	0.00131897	0	0	0.00467647	0.00256089	0.00510936	0.00522714	0.00241701	0.0230628	0	0.0176342	0	0.00365387	0	0	0	0.0125838	0	0.00161188	0	0
helb	0.00169717	0.00950864	0.0158385	0.00845611	0.00363558	0.0114086	0.00917919	0.00993638	0.00277938	0.0120477	0.0107109	0.00973543	0.00724347	0.022925	0.0178586	0.010887	0	0.011069	0	0.00398617	0.0117501	0.0195761
irak3	0.00121228	0.00137373	0.00110909	0.00136503	0	0	0.00281649	0	0	0	0.00357371	0	0	0.00424194	0	0	0	0	0.00885349	0.00150498	0	0
b2m	0.00562914	0.00443156	0.0019472	0.0135182	0.00708171	0.00910052	0.0214396	0.00426421	0.0159767	0.00552035	0.0291533	0.0108214	0.0151784	0.0148232	0.0165105	0.0111983	0.0154998	0.0214596	0.00284476	0.0173823	0.0393723	0.0800903
hmga2	0.00342566	0.0112621	0.0155447	0.0355486	0.00491817	0.00898693	0.0465901	0.0117011	0.00359006	0.00769965	0.0110593	0	0.00171105	0.00613327	0.00829318	0.0166607	0	0.0890783	0	0.00380726	0.0270111	0
BX119963.4	0.0106392	0.00161584	0.000962278	0.0153875	0.00441016	0.00761439	0.0248912	0.000797336	0	0.0020049	0.0134021	0.0034874	0.00295657	0.0101331	0.00483223	0.0175185	0	0.0236874	0.00304178	0.0483504	0.00345351	0.0110235
msrb3	0.218118	0.0612836	0.0263614	0.112027	0.106235	0.143856	0.0973276	0.086927	0.0410446	0.0498045	0.0779951	0.0892694	0.120807	0.0811753	0.140729	0.0286083	0.0867687	0.0801604	0.0924405	0.342721	0.0408548	0.0550425
lemd3	0	0.0011866	0.0024339	0	0.00103555	0.000940603	0.00276043	0	0	0	0	0	0	0	0	0	0.00809549	0	0	0	0	0
wif1	0.000611322	0.00343261	0.00261782	0.0476145	0.00299702	0.00966091	0.0401952	0.0131685	0.0084925	0.0125398	0.00673961	0.0102556	0.00371145	0	0	0.0202279	0.0106464	0	0	0.00351716	0.0121858	0
vhll	0.000674931	0.00533715	0.000889064	0.00759847	0.00127821	0.00581468	0.0109214	0.00566398	0	0.00934258	0.00431581	0	0.00614047	0	0	0	0	0	0	0	0	0.00970385
tmbim4	0.0432089	0.0832055	0.0655042	0.0660901	0.0562547	0.0662499	0.0476485	0.110144	0.182687	0.107289	0.0471216	0.128195	0.06333	0.082854	0.092575	0.0685184	0.0898989	0.0426698	0.154226	0.0634609	0.064524	0.0352314
BX119963.2	0.000576094	0.00113954	0	0	0	0	0.000722169	0	0	0	0	0.00364615	0	0	0	0	0	0	0	0.00209503	0	0.00970385
BX119963.1	0	0.000876671	0	0.00052704	0.00125002	0	0.00512834	0	0	0	0	0.00369004	0	0	0	0	0	0.0559327	0.00568901	0	0	0.0121597
grip1	0.00261805	0.00395703	0.000825594	0.000803421	0.00199658	0.00117534	0	0.00379104	0.00385978	0	0	0.00548685	0.00194854	0	0.00535363	0.00816748	0	0.0150592	0	0.00431817	0.0105354	0
BX470116.1	0.0194771	0.00786511	0.0128829	0.0234813	0.0141611	0.0177352	0.0246221	0.00603038	0.00628257	0.0281183	0.0150684	0.0195512	0.00650806	0.00861024	0.0146511	0.0121458	0.0147519	0.0229749	0.00421616	0.0228959	0	0.00683141
cand1	0.0293168	0.110515	0.135484	0.0914606	0.0530748	0.0610019	0.0879852	0.0955241	0.0884805	0.0949158	0.0983047	0.0886332	0.0606934	0.0658921	0.11729	0.0674426	0.0409916	0.0830988	0.0722624	0.090953	0.115351	0.0244092
si:dkey-39a18.1	0	0.00289672	0.00122154	0	0.00169387	0.00116429	0.00383244	0	0	0	0	0	0	0	0.0663363	0	0	0.00996329	0.00950546	0.00161456	0	0
dyrk2	0.126068	0.0348647	0.0225183	0.0291834	0.0503651	0.0687088	0.0211448	0.0457118	0.0642952	0.0582259	0.0529237	0.0207377	0.024041	0.0539233	0.0599995	0.0640151	0.0568437	0.0241117	0.0513277	0.390543	0.0493541	0.0599184
mdm1	0.00114745	0.00256568	0.00170237	0.00701597	0	0	0.00344336	0	0.00483096	0.00226545	0	0	0.00894472	0	0.00520273	0	0.0123059	0.00574325	0	0	0.00479465	0
calua	0.0432243	0.435403	0.0942976	0.632098	0.0705053	0.164044	0.229563	0.296041	0.185521	0.156823	0.390546	0.104748	0.516181	0.0638563	0.188638	0.590896	0.0996892	0.145205	0.298938	0.0346838	0.16119	0.0604264
tnpo3	0.0219051	0.022065	0.0320461	0.0270826	0.0197505	0.0253138	0.0284478	0.024499	0.0216636	0.023263	0.0478075	0.02354	0.0105792	0.00617879	0.013716	0.0193855	0.0265223	0.0549072	0.0315358	0.0626414	0.0383017	0.00781022
irf5	0.00106311	0.028206	0.00106604	0.00218987	0.00110462	0.00193039	0.00470333	0.0199178	0.00298498	0.00324361	0	0	0.00517892	0.00654472	0.00580466	0.0049983	0.0494368	0.0291614	0.0145041	0.00324244	0	0.0109289
ccdc87	0	0	0.000613497	0	0	0	0	0.00544649	0	0	0	0	0.008596	0	0	0	0	0	0	0	0	0
pnpla8	0.00442587	0.00516087	0.00533431	0.0012745	0.00136024	0.00309158	0	0.00594124	0.00158952	0	0.006778	0	0	0	0	0	0	0	0.00481695	0.00535145	0.00689408	0
si:dkeyp-81f3.4	0.000569201	0	0.000573213	0	0	0	0	0	0.00171723	0	0	0	0.0116875	0	0	0	0	0	0	0	0	0
nrcama	0	0.00124813	0	0	0	0	0	0.00165271	0	0	0	0	0.0028078	0	0	0	0	0	0	0	0	0
cntn1b	0	0	0	0	0	0	0	0	0.00128776	0	0	0	0.00324039	0	0	0	0	0	0	0	0.0207235	0.0259439
pdzrn4	0	0	0.00250676	0	0.000595259	0.00145883	0	0	0.00843878	0.00262497	0.00325124	0	0.0126729	0	0.00504855	0	0	0	0	0	0	0
gxylt1b	0.000917924	0.00191059	0.0267059	0.00972353	0.0135632	0.00520228	0.00920517	0.00421076	0.00247383	0.00589093	0.00894784	0.00805883	0.0261916	0.0146775	0.00248818	0.053668	0.00521726	0	0	0.00136184	0.00950763	0
pphln1	0.0402842	0.0697019	0.154874	0.105611	0.0671789	0.0493734	0.107743	0.0713406	0.130715	0.091428	0.0796395	0.055127	0.112708	0.0700062	0.0478149	0.0871054	0.0454592	0.101466	0.100059	0.0491621	0.0642632	0.150315
yaf2	0.0864651	0.13599	0.333958	0.167098	0.152879	0.119205	0.184532	0.16283	0.38276	0.111388	0.137474	0.162137	0.204528	0.133926	0.136477	0.157864	0.247433	0.176685	0.183335	0.158658	0.195254	0.145599
zcrb1	0.0428606	0.0802532	0.170302	0.0830161	0.066213	0.0508291	0.117016	0.0669621	0.150858	0.0686172	0.0884006	0.0652631	0.103351	0.0408818	0.0722486	0.0572972	0.0573239	0.121709	0.106057	0.089096	0.110915	0.12358
prickle1b	0.00532133	0.0453506	0.0287408	0.0315625	0.00957343	0.033138	0.0654942	0.0592131	0.0162145	0.0229191	0.00802604	0.00487666	0.0168424	0.0109344	0.0391186	0.0147676	0.00575978	0.0453472	0.032797	0.0143668	0	0
CU469420.1	0	0	0	0	0	0.00098423	0.00363391	0	0	0.00582033	0	0	0	0	0	0	0	0.00930616	0	0.00354621	0	0
CU469420.3	0.00137083	0.00353472	0.000775108	0.000962031	0.000743595	0	0.00440144	0.00330781	0	0.00202674	0.00346312	0	0	0.00436585	0	0	0	0.0323778	0.00967266	0.00388597	0.0118403	0
CU469420.4	0.000641194	0.00779658	0.000855913	0.000583003	0.00113249	0	0.00781804	0.00338498	0	0	0.00306762	0	0	0	0.00818028	0	0	0.0071202	0.0105096	0	0	0
CR786571.3	0	0	0	0.000783614	0	0	0.000660066	0	0	0.00167268	0	0	0	0	0	0	0	0	0	0.00150498	0	0
CR786571.4	0	0.00287957	0	0	0	0	0.00298429	0.00170305	0.00130719	0.00280557	0	0	0	0	0	0	0	0.00611843	0	0	0	0
pus7l	0.00136466	0.00404417	0.0068169	0.00244251	0	0.00179541	0.00670895	0.00340173	0	0.00220261	0.0111482	0	0	0.00643784	0.00535363	0.00845147	0	0.00288072	0	0	0	0
twf1b	0.00121396	0.0026338	0.0085531	0.00344381	0.00198113	0.00367102	0.00215259	0.00275885	0.0099251	0.00593776	0.00301528	0	0.00240885	0.0011881	0.0210285	0	0.0161003	0.00457554	0.031753	0	0	0
nell2b	0.0087052	0.00273579	0.00464542	0.00500421	0.00755789	0.00414402	0.00294211	0.0121812	0.196821	0.00353827	0.0113589	0.0158088	0.0111063	0.0167635	0.00785892	0	0.00708052	0	0.0183258	0.00920378	0.00863808	0
nuak1a	0.000587091	0.000765162	0	0.000604878	0	0	0	0	0	0	0	0	0	0	0	0	0	0	0	0	0	0
BX571705.1	0.00224508	0.00514713	0	0	0.00112725	0.00135337	0.00357614	0	0	0	0	0	0	0	0.0202791	0	0	0.0201557	0	0.00999351	0	0
plxnb2a	0.0189846	0.0600912	0.0134215	0.0537008	0.0136177	0.0279596	0.0581136	0.0513717	0.00235345	0.0272494	0.0241898	0.0230959	0.0225888	0.0266699	0.0481402	0.0308913	0.0179134	0.0628865	0.0500676	0.058852	0.020398	0
plxnb2a.1	0	0.000362365	0	0.000467015	0	0.00106516	0.00147927	0	0	0	0	0.00427797	0	0	0	0	0	0	0	0	0	0
si:ch211-127b11.1	0	0.0121511	0.0010888	0.00630903	0.00126413	0.00192574	0.000727066	0.00824921	0.000717709	0	0	0.00536858	0	0	0	0	0	0.00768974	0	0	0	0
abcc9	0.000331583	0	0	0	0.00118923	0.000936343	0	0	0	0	0	0	0	0	0	0	0	0	0	0.00238676	0	0
cmasa	0.00220779	0.00800875	0.00907439	0.0131001	0.00602135	0.0018469	0.00791277	0.00814905	0.00722389	0.00744383	0.0107909	0.0193892	0.00888572	0.00278645	0.00854816	0.0113866	0.00807332	0.00791519	0.00869502	0.0070212	0.0105324	0
akr1b1	0.0618461	0.0961412	0.0612275	0.0782448	0.0900469	0.0898052	0.0825933	0.0822377	0.0879199	1.04182	0.0567982	2.07546	0.0771036	0.127329	0.136889	0.0825513	0.0721101	0.0914029	0.13696	0.0478112	0.106432	0.0586328
si:dkey-180p18.9	0.0087005	0.00122728	0.0145308	0.00463296	0.0050847	0.0059919	0.00614674	0.00286929	0.00276433	0	0	0.00632398	0.00711787	0.0035543	0.00469781	0.00807316	0.019254	0.0166798	0.00290407	0.0232128	0.00781122	0.0121597
psmc2	0.13295	0.0973619	0.180182	0.124788	0.111293	0.0909807	0.12085	0.0785973	0.194298	0.165383	0.126227	0.156709	0.109717	0.102927	0.102476	0.105125	0.121363	0.111871	0.180216	0.12114	0.0803621	0.110493
slc26a5	0.00967796	0.00541577	0.00441231	0.00288954	0.00403292	0.00627741	0.00946533	0.0140317	0.0178192	0.00229994	0.0256995	0.0114488	0.0046575	0.0117014	0.034776	0.0244293	0.00306033	0.224258	0.0113672	0.0155665	0.0164396	0.0722196
tspan33a	0.00783584	0.37868	0.0103257	0.0110921	0.00667556	0.020137	0.0124204	0.232303	0.0158725	0.0108282	0.00942642	0.0114252	0.0244256	0.00719417	0.065886	0.0333055	0.0350187	0.0659804	0.0214208	0.00567121	0.0237102	0
smo	0.0309849	0.0649506	0.15069	0.101818	0.0576484	0.0784588	0.0921938	0.0488824	0.0369363	0.0483493	0.0824103	0.0630076	0.173535	0.0400421	0.0489468	0.063262	0.054543	0.100204	0.0607184	0.0853507	0.0914926	0.0637482
cax1	0.00166301	0.00828943	0.00293226	0.00506818	0.00511625	0.0149711	0.00311797	0.00596491	0.00650816	0.0743135	0.00410462	0.505113	0	0	0	0	0	0	0	0	0	0
klhdc10	0.00276252	0.000908103	0.00459172	0.00266217	0.00286375	0.00429086	0.00690958	0.00195265	0.00686963	0.0124435	0.00162619	0.0177849	0.00241212	0.0144037	0	0.002001	0	0.00977945	0.0213779	0.00759417	0	0
zc3hc1	0.0471394	0.02914	0.0410321	0.028624	0.0265667	0.0242246	0.0362975	0.03163	0.0328895	0.0209296	0.0279925	0.0279991	0.0315632	0.0286045	0.0521761	0	0.0311842	0.0273504	0.0225329	0.0687792	0.0214417	0.0275009
ube2h	0.0797777	0.055883	0.0390237	0.0520359	0.0679059	0.0669202	0.0292086	0.0762671	0.076265	0.05731	0.0446345	0.0785294	0.0355287	0.109622	0.0210855	0.0415166	0.0408494	0.028658	0.116551	0.168573	0.0397431	0.088
nrf1	0.0151445	0.0311139	0.122384	0.0660058	0.0411837	0.035113	0.050221	0.0237984	0.08727	0.0331311	0.0500481	0.0218187	0.122163	0.0348654	0.0385873	0.0231971	0.0814782	0.0609879	0.04319	0.0361213	0.0852984	0.0892026
AL590150.2	0.000281776	0.00219357	0.00152406	0.00279161	0	0.00204531	0	0	0.00234034	0	0	0.0021573	0.00268851	0	0	0	0	0	0.0094586	0.00653319	0	0
plxna4	0.000631475	0.00287265	0.00701661	0.0023866	0.00318093	0.00131107	0.0061062	0.00531557	0.0194002	0.00650829	0	0	0.0122331	0.00553971	0	0	0	0.0121963	0.0046576	0.00206962	0.189814	0
chchd3a	0.303319	0.101709	0.0783402	0.065536	0.139783	0.293657	0.0875873	0.128427	0.08585	0.126921	0.107669	0.117907	0.125444	0.155008	0.0967734	0.119514	0.143358	0.12469	0.192964	0.473265	0.182706	0.084718
exoc4	0.00063038	0.00363596	0.00881391	0.00355766	0.000781455	0.000909217	0.00689802	0.00421547	0.00921747	0.00710142	0.0149103	0.0134894	0.00213273	0.00321952	0.0109858	0.00843599	0.010416	0.00669943	0.00918402	0.00204501	0.031017	0
lrguk	0	0.0022967	0.00118781	0	0	0	0.00170583	0	0	0	0	0	0	0	0	0	0	0	0	0	0.0054463	0
col7a1l	0.00135154	0.0130731	0.00650165	0	0.00115562	0.00343477	0.00666184	0.0099183	0.000698328	0	0.00602995	0.00693909	0	0.00375664	0.00309777	0.00836276	0	0.00669148	0	0.00168476	0.0162698	0
si:dkey-117n7.2	0.000601335	0.0181909	0.00269834	0	0	0.00506001	0.0110722	0.00669642	0	0.00310589	0	0	0.0071609	0.0112382	0.00504651	0.00629677	0	0	0	0.00224176	0.00923802	0
si:dkey-117n7.4	0.000447286	0.00322667	0.0025542	0	0.00214218	0	0.00315935	0.00192392	0	0.00371056	0	0	0	0	0	0.00212437	0	0	0.0081484	0	0	0
si:dkey-117n7.5	0.00222113	0.109947	0.0125166	0.00525603	0.00493802	0.00736045	0.0132849	0.0532219	0.0108857	0.00793218	0	0.0114881	0.00693606	0.00788129	0.0398394	0.0112058	0	0.0166628	0	0.00743908	0.0181692	0
copg2	0.0231218	0.102581	0.0336099	0.103915	0.0173146	0.0391099	0.0389261	0.087717	0.0464345	0.0576173	0.0462921	0.0454134	0.0446271	0.0279096	0.0781738	0.0768546	0.0596097	0.0489725	0.0671768	0.0550842	0.0613961	0.0486109
mest	0.0092627	0.0035123	0.00470158	0.00240254	0.00420657	0.00746448	0.00590116	0.00318385	0.00787854	0.00429176	0.0039003	0.0147007	0	0.00424773	0	0.00423377	0.00809053	0.0098341	0.00700731	0.03064	0.039288	0.0281933
CR749763.5	0.0033864	0.00180365	0.00662131	0.00176453	0.000815507	0.00306068	0.00393794	0.00999978	0.00314314	0.00272375	0	0.00545911	0	0.00486826	0.00956616	0	0	0.0191252	0	0.00572935	0	0
CR749763.1	0.00189822	0	0	0	0.00228973	0	0	0.00160134	0	0	0.00178857	0.00367023	0	0	0	0	0.00639549	0	0	0.00400935	0	0
atp2b1a	0.123212	0.0473592	0.0728798	0.0263179	0.0664992	0.142629	0.0804614	0.0470278	0.264366	0.0552539	0.0508537	0.0497387	0.0695356	0.139201	0.0462905	0.0911244	0.066712	0.0633791	0.101292	0.380124	0.0906131	0.0862171
si:dkeyp-38g8.5	0.00728808	0.0088912	0.0215666	0.0174329	0.00919181	0.013022	0.0122106	0.00470548	0.0124586	0.00640479	0.0123386	0.0111737	0.0172859	0.0128648	0.0266526	0.00519674	0.00369372	0.0103361	0.00939009	0.00666199	0.0126661	0
epyc	0.00264711	0.0155356	0.00915382	0.0136847	0.00877297	0.00973028	0.0054381	0.00861172	0.00307518	0.00380825	0.00712756	0	0.00674819	0.00108112	0.0117207	1.81138	0.00549812	0.0240539	0.00707653	0.00862352	0.00345351	0
kera	0.0110237	0.622048	0.0100809	0.00733642	0.0118691	0.0351686	0.0353297	0.31868	0.0172534	0.0354706	0.015098	0.0270364	0.014659	0.00952062	0.221866	0.0969321	0.0166701	0.0521793	0.0870323	0.00567374	0.01361	0
lum	0.00541147	0.281088	0.00395246	0.0214715	0.00519027	0.013645	0.019642	0.193967	0.00373159	0.0108443	0.00299198	0.0168745	0	0.00520347	0.0634076	0.0787013	0.016602	0.0192664	0.00915001	0.00177314	0	0.0162217
dcn	0.024751	0.603414	0.0232169	0.259457	0.0379159	0.0625964	0.0416928	0.417611	0.0253828	0.0623987	0.0442265	0.045713	0.163642	0.0140018	0.11849	0.140925	0.0897345	0.0747817	0.108654	0.0235315	0.0169698	0.0315751
wu:fc23c09	0.000184474	0.000820204	0	0.00179544	0.00130151	0	0	0	0.00288202	0.00296528	0	0	0	0	0.00513693	0.204965	0	0.00445	0	0	0	0
btg1	0.363708	0.522504	0.30616	0.237715	0.29281	0.273525	0.332262	0.612406	0.402372	0.261552	0.34789	0.273222	0.395975	0.23016	0.405191	0.965037	0.397839	0.712369	0.488304	0.724862	0.188504	0.362519
sinhcaf	0.00366667	0.0118894	0.0500263	0.026375	0.0128156	0.0137653	0.0342831	0.0247053	0.0128135	0.00585832	0.0254081	0.0100111	0.0214812	0.00512916	0.0336718	0.0155872	0	0.0459005	0	0.00790446	0.0535382	0.0354599
dennd5b	0.00904071	0.0286178	0.0517908	0.0159443	0.0162983	0.0238369	0.0185283	0.0326575	0.0531604	0.0289102	0.0233313	0.0160589	0.027919	0.0107902	0.0240323	0.0139519	0.00695088	0.0562278	0.0299703	0.0387652	0.142578	0
pkp2	0.00163471	0.00526295	0.00643068	0.0011966	0.00313783	0	0	0.0181361	0.00282331	0	0.0131687	0	0.0046575	0	0.00480221	0	0	0.00692054	0	0.00163302	0.00344011	0
tcp11l2	0.0831002	0.0250895	0.0178579	0.02507	0.0412454	0.0810978	0.0109005	0.0450867	0.0356845	0.0354332	0.065291	0.0352063	0.0329051	0.0507586	0.0496962	0.0641041	0.0173668	0.0152806	0.0573025	0.224708	0.0507874	0.0308641
si:dkey-13i19.8	0.613327	0.614773	0.27967	0.596065	0.492616	0.593908	0.537362	0.638799	0.455032	0.890851	0.588178	0.723935	0.686648	0.565089	0.51262	0.787959	0.758385	0.547233	0.510846	1.00168	0.602525	0.629175
golt1ba	0.0375582	0.05802	0.00351738	0.0469099	0.0297301	0.0283513	0.0129488	0.0392939	0.00786833	0.0719468	0	0.0608298	0.0246538	0.00325183	0.0274271	0.07069	0.01671	0.0305257	0.0344161	0.0644109	0.0290999	0.0295615
spx	0.000205729	0	0	0	0	0	0.00128726	0.00295699	0	0	0	0	0	0	0	0	0.00412276	0	0	0	0	0
kiss2	0	0	0	0	0	0	0	0	0	0.00110118	0	0	0	0	0	0	0	0	0	0	0	0
ldhba	0.591438	0.374016	0.315795	0.371078	0.447759	0.651531	0.383623	0.631975	0.418837	0.932892	0.276393	0.777455	0.3098	0.323375	0.56293	0.40326	0.475431	1.13527	0.404504	0.91588	0.488169	0.482903
slc25a3a	0	0.000756633	0.000943836	0.00145852	0.000358933	0	0.000903615	0.00202169	0	0.00325961	0.00657489	0	0	0	0	0	0	0.00505629	0	0	0.0100588	0
tmpoa	0.040306	0.0785269	0.273817	0.253401	0.113072	0.0656978	0.191199	0.0424929	0.118541	0.116284	0.106655	0.125902	0.190382	0.0697752	0.0867804	0.0956058	0.0684908	0.103759	0.0888587	0.02358	0.091219	0.0597538
strap	0.0710658	0.082252	0.145704	0.102694	0.088564	0.0640887	0.119603	0.072032	0.166039	0.141693	0.114301	0.108781	0.133312	0.0871966	0.107886	0.0761748	0.11052	0.223772	0.113429	0.158828	0.117623	0.216149
etnk1	0.0108981	0.0200091	0.0129063	0.0113206	0.0115351	0.0139911	0.00965102	0.0396872	0.0275808	0.0326367	0.0198922	0.00709868	0.00919525	0.00998463	0.119006	0.0355769	0.00600798	0.024802	0.019911	0.0171048	0.0287274	0.00599701
sox5	0.00241939	0.00543872	0.00430805	0.0272812	0	0.00430757	0.012024	0.00232047	0.00624078	0.0131939	0.00343037	0.0160012	0.0389316	0.00183861	0.00228077	0.0349577	0.00483026	0.00256127	0	0.00499198	0.00853574	0
casc1	0.000269226	0.0067129	0.000324756	0	0	0	0.0018641	0.00294362	0	0.00366507	0	0	0.0157299	0	0	0	0	0.00405301	0	0	0	0
lrmp	0.000282046	0.000534766	0	0.00284962	0.00113673	0	0.00463243	0.0009749	0	0.0299865	0.0115309	0.00367023	0.0301129	0.00156127	0	0	0.00291044	0	0.0096887	0	0	0.0302611
bcat1	0.00266715	0.00191437	0	0	0.00228522	0.000689857	0.00232308	0.00174362	0.0031922	0.00976859	0	0.00251247	0.00603299	0	0.00492695	0.0175739	0	0	0	0.0151744	0.00603604	0
igf1	0.000583812	0	0	0	0	0	0	0	0	0	0	0	0	0	0	0	0	0	0	0	0	0
nup37	0.00869721	0.0247421	0.0818061	0.0620236	0.0289213	0.0338567	0.0756184	0.0199555	0.0327678	0.0261496	0.0165707	0.0306723	0.0288203	0.0313802	0.0221421	0.0135896	0.078172	0.0690989	0.029423	0.0061686	0.0697876	0.0501274
parpbp	0.00271622	0.0104444	0.0399619	0.0245561	0.0151543	0.0139305	0.0261258	0.000594464	0.0117664	0	0.0236997	0.0128715	0.0191593	0.0201458	0.00730588	0.0285362	0.0183722	0.0191694	0.00284476	0	0.00719181	0.0362391
pah	0.0110102	0.0148479	0.0149017	0.010385	0.00770953	0.0227166	0.011112	0.0211617	0.00437265	0.608847	0.00427056	0.442528	0.0310561	0.0358088	0.027013	0.00765001	0.00652601	0	0.0174484	0.00298303	0.0129065	0
ascl1a	0.0122787	0.0238801	0.219042	0.025048	0.0729062	0.0216582	0.0102622	0.0349517	0.0945804	0.0264015	0.0199595	0.0240701	0.0553488	0.0826421	0.0598058	0.0442515	0.0119309	0.0179257	0.219309	0.00965101	0.0772812	0
recql	0.00386581	0.00568578	0.0137811	0.00627384	0.00568093	0.000531423	0.0083387	0.00585227	0.00686792	0.0072233	0.00611048	0.0156456	0.00886009	0.021513	0.0154487	0.0140274	0.00864945	0	0.00805476	0.00854647	0.00781122	0
itfg2	0.00476807	0.00832232	0.0305201	0.0181217	0.00827199	0.00852869	0.0249195	0.0112114	0.0145545	0.030503	0.022633	0.0155093	0.0165668	0.035019	0.0139354	0.0109597	0.0129407	0.0329268	0.0155785	0.00172353	0	0
nrip2	0.000521133	0.000695118	0.00144225	0	0	0	0.00100052	0.00170011	0	0	0	0	0.00439703	0	0.00776479	0	0	0	0	0	0.012263	0
klhl42	0.000214841	0.00232913	0	0.0029555	0	0	0.00104525	0	0	0.0051814	0	0.00487666	0	0	0.0105727	0	0	0	0	0	0.0115494	0
cwf19l1	0.0102748	0.0113947	0.0350327	0.0228776	0.0114494	0.00917147	0.033608	0.00641779	0.0214993	0.00784675	0.00695923	0.0293106	0.0269694	0.00309798	0.0188557	0.0319418	0.0330743	0.0300683	0.00855961	0.0127386	0.0313098	0.0482487
washc3	0.00346514	0.00837551	0.0241561	0.0156442	0.00995745	0.00549087	0.00806293	0.0147911	0.00659042	0.0662798	0.0425072	0.0220708	0.0142584	0.0280345	0.0262127	0.0174986	0.0254116	0.00894255	0.0173513	0.00770069	0.0246044	0.00781022
gnptab	0.00478672	0.0135966	0.0139752	0.0119389	0.00804672	0.00557625	0.0136264	0.00442701	0.016059	0.0160253	0.0263899	0.00928131	0.0132719	0.00257236	0.00306822	0.00890081	0.0161581	0.0140551	0.0116071	0.0366107	0	0.0220181
chpt1	0.0808347	0.0606565	0.0318389	0.0610849	0.0522549	0.0603187	0.0392353	0.0744803	0.0414678	0.0428841	0.0376599	0.05471	0.0355462	0.0442622	0.0454527	0.0608418	0.0588789	0.102025	0.0501723	0.393363	0.0562627	0.0467469
mybpc1	0.000464759	0	0	0.00111833	0	0.00124842	0	0	0	0	0	0.00183311	0	0	0	0	0	0	0	0	0	0
CT868708.1	0.000385063	0.00180573	0.000749034	0.000257667	0.00209937	0	0	0.000640555	0	0	0	0	0	0	0	0	0.00410853	0.00462926	0	0	0.00628522	0
spi2	0.00347791	0.00187904	0.00230074	0.00543259	0.00786911	0.00191009	0	0.00456007	0	0.0564479	0.173176	0	0.00464296	0.0137632	0	0.00277364	0	0	0	0.00311014	0.00603604	1.22744
dnajb9b	0.0015206	0.000509486	0.00142713	0.00398592	0.00122529	0.000886939	0	0.00171782	0	0.0174799	0	0.0100479	0.00529999	0	0	0	0	0	0	0.00500708	0	0
apaf1	0.0117534	0.0342326	0.00482471	0.0110975	0.00511676	0.00932705	0.0129102	0.0291313	0.00567186	0.0138563	0.0158795	0	0.00844964	0.0136338	0.0126558	0.00671261	0.0405817	0	0	0.0211066	0.0054463	0
anks1b	0.00386428	0.0624812	0.00201845	0.0167909	0.00532262	0.010499	0.0210088	0.0589992	0.0173516	0.0897557	0.0474292	0.0289304	0.0307767	0.00751401	0.0294711	0.0140601	0.0138667	0.0132626	0.0158119	0.00168476	0.00952591	0
uhrf1bp1l	0.00264773	0.0102788	0.00268543	0.0074144	0.00401406	0.00125774	0.0036413	0.0236606	0.0169914	0.0127378	0.00429906	0.00488665	0.0117612	0.00613508	0.0221065	0	0.00840628	0.00803102	0.0194108	0.0143511	0.0200309	0.0299198
plxnc1	0.00112824	0.00229126	0.000604056	0.00101047	0.00197593	0.00183915	0	0	0	0	0.00316021	0	0	0	0	0	0.147735	0	0	0.00727371	0	0.107724
cradd	0.0012864	0.00308183	0.00360302	0.00255173	0.00250758	0.00282388	0.00223049	0	0.00384723	0.00613963	0.00710858	0.00791443	0	0.00626331	0.00514118	0	0.00906264	0.00416562	0	0	0.00586362	0.0259592
BX649398.2	0.00148393	0.00373869	0.000807047	0	0	0.000942164	0.00130699	0	0	0.002011	0	0.00484122	0	0	0	0	0	0.00486709	0	0.00134172	0	0
socs2	0.000619474	0	0	0	0.00120396	0	0	0	0	0.00226545	0	0	0	0	0	0	0	0	0	0	0	0
ncaph2	0.005502	0.024982	0.051529	0.0365509	0.0141581	0.0105142	0.0221853	0.0208724	0.00923454	0.00544337	0.0355395	0.00730084	0.0382141	0.0349365	0.0238989	0.0135204	0.013924	0.0164009	0.0125995	0.0106692	0.0299936	0.0482788
sco2	0.0131317	0.0110843	0.0282458	0.0174538	0.0194228	0.0237688	0.0130591	0.0145242	0.0208612	0.0381582	0.00478071	0.0159712	0.00871313	0	0.0346353	0.0137692	0.0337346	0.00668856	0.0214258	0.0188361	0.0227712	0.01332
si:dkey-202b22.6	0.00150613	0.000855889	0.000467306	0	0.00109231	0.0014051	0.00204764	0	0	0.00131844	0	0	0.0112637	0	0.00483223	0	0	0.00647736	0	0	0	0
rint1	0.00409296	0.00889673	0.00382251	0.0144593	0.00600748	0.0139744	0.0058556	0.00458587	0.00737236	0.00442719	0.00477779	0	0.00642939	0	0.0142654	0.0131022	0.0038567	0.00329746	0.00889947	0.00977869	0	0.00683141
cdkn1ba	0.00568383	0.00542778	0.00199893	0.00333124	0.00553099	0.00388734	0.000743076	0.0104037	0.00186974	0.00591412	0.0102975	0.00260514	0.0164898	0	0.00675615	0.0033052	0.0115877	0	0.0175787	0.0363261	0.034495	0
CDPF1	0.236177	0.203847	0.131477	0.147461	0.157644	0.131651	0.148201	0.19248	0.206487	0.190609	0.141451	0.237656	0.130446	0.166114	0.166788	0.204907	0.264577	0.265389	0.201775	0.506724	0.0893349	0.316322
pparaa	0	0.00160493	0	0	0	0	0	0	0	0	0	0	0	0	0	0	0	0	0	0.00209503	0	0
def6c	0.000609296	0.0251358	0.00114707	0.00199767	0.00103666	0.00331702	0.00141315	0.0233074	0	0	0.0048666	0.00582278	0.00604382	0.00612246	0	0.0139766	0.00408087	0.00681747	0.00487014	0	0	0.0287027
cbll1	0.0041542	0.0131155	0.0347256	0.008027	0.0117277	0.0150399	0.024881	0.006902	0.0348179	0.0104479	0.0157763	0.0130888	0.0143121	0.00843102	0.0222316	0.0219444	0	0.0190252	0.00501512	0.0057522	0.0153689	0
bik	0.00449231	0.0197387	0.00180158	0.00497718	0.00468357	0.00831616	0.0146576	0.293589	0.0073772	0	0.00455194	0	0.010284	0	0.0401229	0.0116639	0.00760601	0	0.290753	0.00180724	0.0414047	0
mcat.1	0.00895827	0.0030371	0.00543443	0.0032604	0.00494067	0.00543527	0.00613536	0.00324901	0.00270746	0.0188602	0.0169194	0	0.0100682	0.0055536	0.00677123	0.0131241	0	0.0135403	0.00487014	0.0131815	0	0
rap1b	0.391369	1.19824	0.396117	0.71073	0.357473	0.567301	0.944166	1.13223	0.370668	0.836804	1.02493	0.763251	0.891759	0.454815	0.55009	0.519027	1.16637	0.49656	0.539956	0.441352	0.76886	0.936204
si:dkey-31f5.8	0.00222421	0.00828678	0.00587189	0.0040488	0.00627665	0.00974692	0.00519436	0.00334691	0.00130719	0.0191865	0.00455194	0.271668	0	0.00493766	0.00474524	0	0.00946789	0	0.0235416	0	0.0129466	0
impdh1b	0.0778647	0.168178	0.1425	0.164085	0.115214	0.125772	0.191887	0.147965	0.178441	0.596937	0.143486	2.17012	0.0888017	0.103729	0.121282	0.224367	0.121602	0.283539	0.133267	0.105394	0.113576	0.252588
si:dkey-31f5.11	0.000222108	0.00306928	0.0297103	0.00340394	0.00694308	0.00386399	0	0	0.00522033	0	0.00333895	0	0.0311891	0.00219336	0.00749292	0	0.0070998	0.00436208	0.0105096	0	0.0126161	0.00957886
snd1	0.105247	0.24708	0.196091	0.361443	0.129113	0.172234	0.22269	0.219457	0.156323	0.280817	0.220295	0.217105	0.260081	0.16456	0.145351	0.241619	0.250308	0.368405	0.238616	0.268939	0.261138	0.195772
lrrc4.1	0.00193381	0.0052444	0.0329921	0.00370754	0.012807	0.0106495	0	0	0.0508296	0.00562827	0.00284124	0.00471557	0.0118874	0.0117104	0.00616224	0.00344913	0.00612197	0.0131636	0	0	0.0378337	0
pax4	0.000230051	0	0	0	0	0	0	0	0	0	0	0	0.00453495	0	0	0	0	0	0	0	0	0
hgfa	0.00935845	0.00223871	0.00113374	0.00415128	0.00198626	0.00445139	0.0272597	0.00146297	0	0.00239928	0.00638039	0	0	0	0.00360686	0.00481356	0.00334716	0.00506127	0.0053117	0.0341499	0	0
cacna2d1a	0.00315876	0.000487835	0	0.000657244	0.00229429	0.00295852	0.0014566	0.00234139	0.00700332	0.0060288	0.00111511	0.0034874	0.00570038	0	0	0	0	0	0.0079009	0.014498	0.00781122	0
drd4-rs	0.000585595	0.00117042	0	0.000498296	0.00231099	0.0011653	0	0.0197724	0.00439433	0	0	0	0	0	0	0	0	0	0.0065515	0.00209835	0.00643736	0
zgc:193726	0.000409406	0.0142348	0.000431278	0	0.00215127	0.00346923	0.00354963	0.234282	0	0.0068644	0.00496289	0.00170137	0.0241868	0	0	0.00458857	0	0.457991	0	0	0	0
atp6v1f	0.00628241	0.0214175	0.0181883	0.0133288	0.00959104	0.0128245	0.00701349	0.130595	0.0463837	0.0634969	0.0377132	0.0439662	0.0206574	0.0144223	0.0257916	0.0114732	0.09902	0.00211086	0.00965989	0.0109874	0.0230328	0.0392512
lamtor4	0.154362	0.168787	0.191509	0.216317	0.159654	0.157396	0.248949	0.208623	0.255414	0.45146	0.343052	0.296396	0.171998	0.131033	0.254404	0.181958	0.402569	0.198525	0.200779	0.278939	0.219548	0.364676
gcc1	0.00109035	0.00110912	0.00264928	0.00203086	0.00127821	0	0	0	0.00266748	0.00324859	0	0	0.00171105	0	0.00732555	0.00519674	0	0	0	0	0	0
dennd6b	0.00139403	0.00222196	0.00832928	0.0064498	0	0.0020266	0.00305823	0.00956065	0.0170256	0.011603	0.0015235	0	0.00547228	0	0.00270644	0	0	0.00725207	0	0.0015907	0.0123838	0
ppp6r2a	0.0260521	0.0283729	0.0264024	0.0344286	0.0260955	0.0283248	0.0166981	0.0396529	0.0338499	0.0392604	0.0345247	0.0662108	0.0424777	0.0139981	0.043665	0.0221865	0.0217641	0.0484726	0.0291579	0.0585281	0.028949	0.0295288
fam3c	0.022292	0.136632	0.0339744	0.205721	0.0353352	0.0530095	0.0936653	0.183516	0.0260295	0.0996437	0.0534883	0.104714	0.17116	0.0341321	0.15546	0.231256	0.044231	0.0581834	0.696046	0.0229974	0.073913	0.0649945
si:dkey-159a18.1	0.0002467	0	0	0.00244001	0	0.001005	0	0.00349611	0	0	0	0	0	0	0	0	0	0	0	0	0	0
cep83	0.00613727	0.00477494	0.00854068	0.00743145	0.00882407	0.0145719	0.00109363	0.00838577	0.00538633	0.00770685	0.00487095	0.00506613	0.0167806	0	0.00289478	0.00442782	0.00560266	0	0	0.00412616	0	0
lrrc17	0.0208073	0.0587064	0.0147615	0.431155	0.042597	0.090036	0.182394	0.0677539	0.0352128	0.0437106	0.0113066	0.0379356	0.0153463	0.0391352	0.0684495	0.0300244	0.0578192	0.0215818	0.0316265	0.0155339	0.0640579	0.0406699
sinup	0	0	0	0.000615905	0	0	0	0	0.00294737	0	0	0	0.00977444	0	0	0	0	0	0	0	0	0
ccdc146	0	0.00105703	0.00354381	0.00150927	0	0.0012157	0	0	0	0	0	0	0.0331787	0	0	0	0	0	0	0	0	0
fgl2a	0	0.000488144	0	0	0	0	0	0	0	0	0	0	0	0	0	0	0	0	0	0	0	0
stk38l	0.000403711	0.00250678	0.00356176	0	0	0.00107104	0.000885073	0.00216614	0.01608	0.0033636	0	0	0.0046575	0.00408759	0	0	0	0.00692054	0.00736465	0	0.00371239	0
cacna2d4a	0	0	0	0	0	0.00101357	0	0	0.00292105	0	0	0	0	0	0	0.00277364	0	0	0	0	0	0
dcp1b	0.00859186	0.0144184	0.040538	0.02084	0.00898419	0.0157143	0.0270314	0.013713	0.00876769	0.0126441	0.0114872	0	0.0081813	0.01623	0.0134463	0.0181307	0	0.0161611	0.0137753	0.0319031	0.00374052	0.0219155
cacna1c	0	0.000921393	0	0	0	0	0.0015644	0	0	0	0	0	0	0	0	0	0	0	0	0	0	0
napepld	0.00350288	0.00641527	0.00177595	0.00389327	0.00219116	0.000810028	0	0.00547127	0	0.00489254	0.00271955	0.0179807	0	0.00530643	0.00503535	0	0.00598913	0.00508323	0.00279794	0.00153039	0	0.0275009
ints13	0.0071314	0.0108487	0.0180252	0.0162435	0.014059	0.0120778	0.0134686	0.011857	0.0234692	0.0134039	0.0144189	0.0273919	0.0149816	0.0112868	0.0161807	0.0210986	0.0039489	0.0130795	0.0221589	0.016227	0.00592366	0
rassf8b	0.00497127	0.00117106	0.0374466	0.00647004	0.010096	0.0036085	0.00542135	0.00942394	0.00603611	0.00669022	0	0.00417836	0.0419948	0.0115465	0	0.0049983	0	0.0116941	0.00750167	0.0117455	0.0345603	0
BX248410.3	0	0	0	0	0	0.00135374	0.00295938	0	0	0.00372657	0	0	0	0	0	0	0	0	0	0	0	0
BX248410.2	0	0	0	0	0	0	0.000783523	0	0	0	0	0	0	0	0	0	0	0	0	0.00218641	0	0
nav3	0.0262847	0.00768221	0.00647435	0.00652494	0.0145295	0.0224328	0.0159406	0.0239746	0.0214866	0.00182363	0.00862273	0	0.0161045	0.00435061	0.00584534	0.02992	0	0.0987488	0.00421616	0.1252	0.0177715	0
syt1a	0.000918442	0.0059269	0.00600609	0.00256454	0	0.00128908	0.00199801	0.00882885	0.0603383	0.0022341	0.00519738	0.00582278	0.0967614	0	0.00246363	0	0.0039489	0.00241874	0.0454829	0.00201293	0.0276657	0
pawr	0.00363341	0.0456873	0.00602986	0.0198246	0.00509264	0.00429089	0.0171884	0.0444245	0.00275914	0	0.0632838	0.00713116	0.0400811	0	0.0337454	0.0188088	0.00719641	0.0222284	0.0432153	0	0	0
ppp1r12a	0.0850562	0.161106	0.0948337	0.10707	0.101716	0.106008	0.0825084	0.142111	0.0879984	0.126877	0.124081	0.091756	0.166393	0.120743	0.154544	0.225782	0.140822	0.146221	0.102497	0.0755975	0.249259	0.0646781
rps16	3.64561	3.62573	3.67733	3.77539	3.70873	3.68219	3.81988	3.59566	3.60213	3.70523	3.76986	3.62357	3.54918	3.51978	3.61294	3.66061	3.65557	3.89325	3.6072	3.67218	3.5851	3.8859
myf6	0.000933655	0	0	0	0	0.00111949	0	0	0	0	0	0	0	0	0	0	0	0.00326718	0	0.00248511	0	0
myf5	0.016389	0.00584197	0.00583323	0.125381	0.018358	0.0676107	0.00695652	0.0148306	0.018099	0.0224273	0.0297997	0.00943376	0	0.00616677	0	0.0267498	0.0378212	0.011914	0.00386443	0.0335439	0	0
lin7a	0.22418	0.0460789	0.0134165	0.0343053	0.122137	0.0983533	0.0117411	0.0523442	0.0613094	0.0815131	0.0678437	0.0878187	0.0494449	0.117171	0.107205	0.127619	0.117473	0.0390939	0.111866	0.411602	0.0524631	0.0436674
acss3	0.00210297	0.00131378	0.00340674	0.000584297	0.00307661	0.00265734	0.00284561	0.00699506	0.00138416	0.00119353	0.00218497	0.00372022	0.00426979	0.0013953	0	0	0	0.00457554	0	0	0	0.00781022
ppfia2	0	0	0	0	0	0	0	0.00273111	0.00186465	0.00103741	0	0	0	0	0	0	0	0	0	0	0	0
BX537162.1	0	0	0	0	0	0	0	0	0	0	0	0	0.00674536	0	0	0	0	0	0	0	0	0
llph	0.283245	0.225087	0.219555	0.235078	0.232821	0.177948	0.280444	0.189932	0.164066	0.451903	0.166354	0.383004	0.186442	0.142045	0.185379	0.239697	0.234662	0.372648	0.260903	0.553639	0.14577	0.363945
hcls1	0.00405016	0.18491	0.00375849	0.00997132	0.00256243	0.0129656	0.00614589	0.137263	0.00567756	0.0196789	0.00343037	0.0141873	0.00464296	0.0058231	0.03625	0.0309189	0.136504	0.0110398	0.0283594	0.00592044	0.00989929	0
golgb1	0.0196589	0.116103	0.0763166	0.132871	0.0405022	0.0473664	0.0790897	0.13209	0.0767302	0.0748344	0.0952167	0.0820741	0.153952	0.0483209	0.0989189	0.0950859	0.0418073	0.0931628	0.163032	0.0416891	0.0973014	0.130482
orc5	0.00675434	0.0222566	0.0586707	0.0356279	0.00928385	0.0131923	0.0399502	0.00949023	0.0100837	0.0106277	0.0194554	0.0231049	0.0127699	0.0105247	0.00736354	0.00359547	0.0332012	0.0299542	0.00509394	0.00717264	0.0270876	0.0238212
lhfpl3	0.000539522	0.000747296	0	0.00275767	0.00435439	0	0	0	0.0406459	0.00122891	0.00290735	0	0.00403584	0.00440744	0	0	0.00557933	0	0	0	0.0331961	0
kmt2e	0.0122926	0.0246761	0.0408567	0.0337531	0.0177518	0.0145921	0.0322804	0.0213321	0.0481341	0.0253047	0.0201548	0.0290847	0.02858	0.0256688	0.0355417	0.0357137	0.0165016	0.018311	0.0237364	0.0234603	0.0481154	0
ndufb2	0.870854	0.481107	0.552211	0.482715	0.596416	0.865284	0.502256	0.74056	0.492283	0.59359	0.555567	0.568993	0.617732	0.453141	0.716641	0.49988	0.538424	0.451029	0.627638	1.06877	0.556353	0.682269
kdm7aa	0.00488208	0.00341165	0.00477575	0.0043076	0.00120983	0.00545365	0.00608307	0.00183383	0.00623863	0.0073146	0	0	0.011268	0	0.00508346	0.00481356	0.00692429	0.00572352	0	0.0158403	0	0
cd36	0.000940298	0.000576365	0	0	0	0	0	0	0.0159458	0.00314363	0.00309753	0	0	0	0	0	0	0	0	0	0	0
gnai1	0.0328377	0.0923897	0.114022	0.107142	0.0415517	0.0485198	0.0890971	0.0956529	0.120007	0.0718161	0.125423	0.118042	0.104969	0.033802	0.0913656	0.0480514	0.101959	0.058433	0.0832968	0.0484194	0.177459	0.101444
nup107	0.0115003	0.0122312	0.054695	0.0234937	0.0201589	0.016445	0.0300733	0.0100812	0.0222247	0.0186105	0.0297764	0.0269773	0.023216	0.00417866	0.0201899	0.00674454	0.0514536	0.0104135	0.0194328	0.0148756	0.0161909	0.021793
magi2a	0.00121586	0.00416032	0.00448853	0.00385731	0	0.000612488	0.00229792	0.00120477	0	0	0.00538552	0	0.00301628	0	0	0.00504374	0	0	0	0	0.0218359	0
slc35e3	0.000306632	0	0	0	0	0	0	0	0	0.00261637	0	0	0	0	0	0	0	0	0	0	0	0
mdm2	0.0367155	0.0230644	0.0365155	0.0225202	0.03398	0.0151061	0.0457926	0.0536256	0.0243752	0.0374379	0.0372422	0.0342417	0.0695291	0.0342006	0.0179888	0.0238703	0.0218283	0.0527081	0.0347573	0.0986164	0.0254233	0.03722
cpm	0.00636712	0.0700184	0.00412943	0.0119097	0.00646604	0.00987973	0.0187854	0.107774	0.00123506	0.00318545	0.0165002	0.0170718	0.0126479	0.00326402	0.0213205	0.00746987	0	0.00939806	0.0241786	0.0204782	0	0.016533
usp6nl	0.00209229	0.0090485	0.00572127	0.00510554	0.00332351	0.0104485	0.0074917	0.0153222	0.00700063	0.00666482	0.0322656	0.00319829	0.0271264	0.00820115	0.0239846	0.00423377	0.00675478	0	0	0.0036378	0.00344011	0
celf2	0.0451394	0.0316473	0.0141405	0.0114625	0.0200818	0.0294357	0.0423541	0.0191239	0.0393183	0.0710057	0.0449354	0.0352188	0.0164149	0.0163037	0.0291809	0.0217261	0.0302898	0.0139556	0.027101	0.086477	0.0401228	0.0749393
gata3	0.00343926	0.0338874	0.00525625	0.00200812	0.00195421	0.00586524	0.00468905	0.0472347	0.0821429	0.00483417	0.0173209	0	0.0347744	0.00651104	0.0378681	0	0.0122289	0.0109252	0.0635955	0.00351059	0	0
taf3	0.0353547	0.0432869	0.127143	0.087641	0.0579251	0.0485718	0.105403	0.0569778	0.0779233	0.0581967	0.0870101	0.0501345	0.111397	0.0526895	0.0972703	0.0394652	0.0708958	0.0546624	0.0726346	0.0818172	0.0605555	0.0218636
atp5f1c	1.7391	1.06712	1.08154	1.17475	1.34498	1.65195	1.15591	1.51965	1.23188	1.34157	0.900112	1.24682	1.04186	1.22084	1.33253	1.16287	1.30436	1.23484	1.25492	1.76908	1.22922	1.20983
kin	0.0102341	0.0289828	0.0518342	0.0392927	0.0231194	0.0188493	0.0612562	0.0245519	0.0343762	0.0263248	0.0296968	0.0131034	0.045535	0.0416712	0.0188577	0.0180898	0.0300196	0.0448369	0.0287843	0.0234931	0.0105288	0.00910806
itih5	0.000330995	0.0271538	0.000501912	0.00106499	0.000461667	0	0.0020834	0.0286897	0	0.00117193	0	0.00933241	0	0	0	0	0	0	0	0	0.0211893	0
tmem110l	0.00481231	0.0172331	0.0194221	0.022351	0.017806	0.0107296	0.0250932	0.0176624	0.0139362	0.159096	0.0312378	0.00714514	0.0337603	0.00781404	0.0067583	0.0252093	0.0074635	0.00248636	0	0	0.00315299	0
sfmbt2	0	0.000380868	0.000775443	0	0	0	0	0.00198091	0	0	0	0	0	0	0	0	0	0	0	0	0	0
prkcq	0.0025845	0	0	0	0.001928	0.00266032	0	0.00155089	0.00302762	0	0	0.0106926	0.00394129	0.0057748	0	0	0	0	0	0.00248417	0	0
pfkfb3	0.00532164	0.00205223	0.000899483	0.00471501	0.00443314	0.00337632	0.00353777	0.00337898	0.00450506	0.00402889	0.0125402	0	0.00589175	0	0.00306822	0.00628118	0.00557933	0	0	0.0166329	0	0
rbm17	0.0118982	0.0191452	0.0515004	0.0309945	0.0186148	0.017362	0.0321029	0.0177943	0.0308337	0.0169904	0.0331334	0.00626818	0.0298638	0.00766656	0.0100826	0.0154618	0.0155062	0.0393428	0.0250979	0.0408559	0.0268067	0.0102357
zgc:195175	0.000662198	0	0	0	0	0.00118907	0.00145093	0	0	0	0	0	0	0	0	0	0	0	0	0.00182544	0	0.0383048
acot14	0.0141778	0.0303431	0.0257772	0.0538392	0.0157562	0.0210959	0.0648663	0.0262859	0.0181677	0.00684617	0.0109991	0.0111878	0.0152831	0.010697	0.011661	0.048385	0.00575978	0.0345582	0.0255981	0.0401245	0.0160359	0.0255731
acot15	0.00976138	0.018151	0.0214178	0.0368258	0.0158027	0.0141091	0.0375593	0.0225373	0.00725636	0.0165096	0.0301366	0.0110373	0.0234596	0.0107261	0.0165482	0.0113995	0.00429161	0.0443591	0.0183703	0.0347608	0.0175818	0.0248845
acot16	0	0	0	0	0	0	0.00177316	0	0	0	0	0	0	0	0	0	0	0	0	0	0.00365418	0
acot17	0.000349648	0.00164439	0	0	0	0	0.00158708	0.00354718	0	0.00311923	0	0	0	0.00424194	0	0.00526029	0	0	0	0.00212167	0	0
acot18	0.00651393	0.0063239	0.0100943	0.00397609	0.0102745	0.00726639	0.0117023	0.0039713	0.00473509	0.0040991	0.0107702	0.00189355	0	0	0.0107991	0.00415789	0	0	0	0.00769881	0.0189243	0
lamb1b	0	0.00199516	0.00274422	0.00120715	0	0	0.00362566	0.00154994	0.00275914	0.00692001	0.032293	0.00163452	0	0	0	0.0268159	0	0	0	0.00240091	0	0
tmcc3	0.0138739	0.0835259	0.108142	0.038116	0.0347749	0.0252607	0.0544134	0.0736977	0.0547108	0.0649705	0.0715605	0.0219302	0.110648	0.0430233	0.0759147	0.0229881	0.0541698	0.034668	0.0856997	0.00797389	0.0369701	0.03934
ndufa12	0.935062	0.45062	0.481033	0.485195	0.701697	0.925076	0.506845	0.770222	0.516411	0.554532	0.518859	0.636775	0.522056	0.503916	0.698757	0.554539	0.686956	0.541497	0.704761	1.14346	0.518691	0.554873
nr2c1	0.0154443	0.0179805	0.0385805	0.0279394	0.0190108	0.0117448	0.0252685	0.0165941	0.0386731	0.0195947	0.0160017	0.0136694	0.0204857	0.0234104	0.0185707	0.0149985	0.0107919	0.0288043	0.0336664	0.0248445	0.016546	0.0735655
fgd6	0.00958396	0.00678051	0.0197069	0.00401059	0.00723678	0.0123359	0.0116605	0.006464	0.00461372	0.00624942	0.0246152	0.0121318	0.0324328	0	0	0.0129213	0.00306033	0.0487235	0.0177898	0.00867073	0.0317887	0.0205531
vezt	0.000923182	0	0.000752466	0.00105254	0.000404761	0	0	0.00252104	0	0	0	0	0	0	0	0	0	0.00256127	0.0109577	0	0	0
metap2a	0.0282892	0.010563	0.00101036	0	0.0115857	0.00498667	0.00377343	0.00376365	0.00317494	0.0106899	0.00312947	0.00705548	0.00807252	0.0154855	0.0156274	0.00789325	0.00690789	0.00376215	0.00345601	0.0267834	0	0
usp44	0.013253	0.0152881	0.0653609	0.0353042	0.0270191	0.0159253	0.0363717	0.0184108	0.0178097	0.0282179	0.0159992	0.0385662	0.0628356	0.0174652	0.0336661	0.0309752	0.0383371	0.0320813	0.0290701	0.0228059	0.0734623	0.0199396
si:ch211-265o23.1	0.000943334	0.00220199	0.0137937	0.00432785	0.00265988	0.00311562	0.00266952	0	0.00475282	0	0	0.00228601	0.00421911	0.0127556	0.00449425	0.00628826	0	0.00224026	0.00386443	0	0.00851042	0
SCYL2	0.003099	0.00999412	0.00642275	0.00521402	0.00600949	0.00781826	0.0016003	0.0165906	0.00585537	0.0124512	0.013835	0.00486346	0.0159938	0.0077629	0.0249127	0.0117197	0	0.0216794	0	0.013054	0.0143055	0
si:ch211-244b2.3	0.00169674	0.00259188	0.00331982	0.00320399	0.00101266	0.0600394	0.00409051	0.00216719	0.000934302	0.0115341	0.00930383	0	0.00353893	0	0.00530367	0.00705441	0	0.0423579	0	0.00136184	0	0
si:ch211-244b2.4	0.000262516	0	0.0024686	0.00139439	0	0.0023728	0.00132061	0.00168645	0.00459737	0.00269573	0.00493151	0	0	0.00182837	0	0	0	0	0	0	0	0
st8sia1	0.0204549	0.0303575	0.224169	0.0361911	0.119625	0.0475961	0.0408262	0.0284666	0.502024	0.0475852	0.038895	0.0385531	0.197256	0.059256	0.0333726	0.0825802	0.0340792	0.0452946	0.0717862	0.0167437	0.138345	0.0661169
tnni1d	0.00805383	0.0143068	0.00849921	0.0036355	0.009924	0.374614	0.00650158	0.0119403	0.0127912	0.0270195	0.0258139	0.0131731	0.0109531	0.0123515	0.0620103	0.0405071	0.0333596	0.043358	0.0104177	0.00808267	0.0302888	0
b4galnt3a	0	0	0	0	0	0	0	0.00123736	0	0	0	0	0	0	0	0	0	0	0	0	0	0
CU137645.1	0	0	0.000445419	0	0.00075899	0.000653619	0	0	0	0	0.00110558	0.00186186	0	0	0	0	0	0	0	0	0	0
iqsec3a	0.00257392	0.00131568	0.00290131	0.00373934	0	0	0	0.00361175	0.0261993	0.00463358	0.0029068	0	0	0.0095207	0	0	0	0.00659144	0	0.0087793	0.0132494	0
slc6a1l	0	0.00327105	0	0	0.00121921	0.000739222	0	0	0	0	0	0.00587724	0	0	0	0	0.00723122	0	0	0	0	0
creld2	0.0142692	0.192907	0.0702644	0.147295	0.0339907	0.0489575	0.0783054	0.133919	0.0577411	0.186099	0.0779256	0.137422	0.104327	0.0388585	0.0832742	0.0864961	0.128672	0.0759189	0.19901	0.0097569	0.0413935	0.0276129
alg12	0.01058	0.0231409	0.0442729	0.029111	0.0184179	0.0137155	0.0416867	0.0111095	0.00898313	0.0376907	0.0157807	0.032634	0.0386527	0.00561882	0.00734448	0.0065554	0.0313454	0.00587911	0.0597549	0.00339143	0.0247687	0
zbed4	0.00703848	0.00766379	0.0442614	0.0240422	0.0198384	0.0171959	0.0290563	0.014069	0.0539547	0.0125937	0.033778	0.0135469	0.0392919	0.0161243	0.0175953	0	0.0167986	0.0265986	0.0405373	0.0201847	0.039423	0
brd1a	0.00596686	0.00983542	0.0332584	0.014791	0.0115322	0.00759659	0.0204462	0.0157349	0.0412926	0.0181863	0.0162552	0.007391	0.0505611	0.0101369	0.0121762	0.00229935	0.0170728	0	0.0173238	0.00725902	0.015553	0
fam19a5a	0	0.00385463	0	0	0.000880997	0	0	0	0.00099344	0.00722531	0	0	0.00626949	0	0	0	0	0	0	0	0.0258368	0
tbc1d22a	0.00692874	0.0149092	0.00495309	0.0108719	0.0060644	0.015616	0.0109545	0.0299995	0.00293293	0.0162859	0.0102996	0.00504545	0.0117892	0.00357734	0.010038	0.0344942	0.0183359	0.00636902	0.00609107	0.0190359	0.0172855	0.047077
cerk	0	0	0.000461261	0	0	0	0	0.0038442	0.00192174	0	0.00256037	0	0	0	0	0	0	0	0	0	0.0117909	0
gramd4a	0.000370127	0	0	0	0	0	0.000776811	0	0	0.00385124	0	0	0	0	0	0	0	0	0	0.00179085	0	0.00599701
celsr1a	0.00395254	0.030861	0.0176668	0.00294583	0.0112143	0.00702741	0.0333612	0.0417072	0.0230321	0.0053612	0.0503129	0.0266689	0.0459258	0.00950951	0.0154448	0.0162905	0.0273343	0.0327189	0.00284476	0.0122437	0.037742	0.0239996
trmu	0.00156311	0.000989922	0.0012512	0	0.00314965	0.00119549	0.000582794	0.00457578	0.00158703	0	0.00495719	0	0	0.00656057	0	0	0	0	0	0.00545272	0	0.01332
si:ch73-263o4.4	0.00459524	0.0129663	0.0162626	0.0229642	0.0046873	0.00879386	0.0149285	0.0127733	0.00939874	0.0282162	0.00175486	0.012295	0.0112077	0.00646685	0.0179834	0.00777194	0.00869744	0.00395795	0.0081671	0.0178809	0.0090844	0
tprkb	0.0305803	0.0448967	0.0740174	0.0685478	0.0518619	0.0348588	0.0706408	0.0402485	0.057851	0.100172	0.0483233	0.1013	0.0317314	0.0226775	0.0325687	0.010406	0.0774588	0.108178	0.0392319	0.029494	0.0534751	0.0551834
znf1041	0.0030713	0.00510512	0.0135138	0.0118589	0.0107089	0.00812768	0.010538	0.00242432	0.00565204	0.00704372	0.00562068	0.00359471	0.00652882	0.00511892	0.0112602	0.00766652	0.00682389	0.00435112	0.0180917	0.00398206	0.00374052	0
znf1067	0	0	0.00179571	0	0	0	0.00352055	0	0	0	0	0	0	0	0	0	0	0	0	0	0	0
si:ch73-289h5.4	0	0.000357179	0	0.00118558	0	0	0	0	0	0	0	0	0	0	0	0	0	0	0	0	0	0
znf1059	0.00111811	0.00383082	0.0150534	0.0098214	0.00279246	0.00329146	0.00930719	0.000594557	0.00819406	0.0079411	0.0069454	0.00576137	0.00758368	0	0.00821478	0.00449853	0	0.00748236	0.0128382	0.00212128	0	0
BX088538.1	0	0	0	0	0	0.00123528	0	0	0.00220372	0	0	0	0	0	0	0.00845147	0	0.00829866	0	0	0	0
zgc:174315	0.00351968	0.00603199	0.0196276	0.0104333	0.00189915	0.00638183	0.0128264	0.00495333	0.00482504	0.0155387	0.00891913	0.010952	0.0148427	0.00167517	0.0036855	0.00949876	0	0.00785313	0	0.00314707	0.00824369	0.0192196
si:dkey-23a23.3	0.00431047	0.00216035	0.018367	0.005561	0.00491197	0.00470537	0.00811666	0.0026636	0.0140955	0.0148814	0.00410196	0.00875585	0.0143536	0.00311857	0.00617741	0.0059471	0	0.0115991	0.00994533	0.00552857	0	0
si:dkey-23a23.2	0.0013698	0.00443601	0.00667966	0.00356247	0.0039256	0	0.00741213	0	0.000707181	0.00134978	0.0030714	0	0	0	0	0	0	0.0221228	0	0	0	0
CR388132.1	0.0248135	0.00415799	0.000533982	0.00373385	0.00891352	0.00693321	0.00234101	0.00557305	0.00294374	0	0.00446186	0.013764	0.0143564	0.0132488	0.0107738	0.00356594	0.0104877	0.00844637	0	0.0562786	0	0
CR388132.2	0.0015516	0.00219626	0.00823458	0.0050879	0.00112414	0.00123489	0.00531306	0.00429502	0.00257223	0.00179874	0.00308472	0.00895817	0.00764015	0	0	0	0.00533294	0	0	0.00143831	0.0104875	0
CR382372.1	0.00646396	0.0106665	0.0661262	0.00980803	0.00873094	0.0145613	0.0301607	0.0133192	0.0228531	0.0162874	0.00912049	0.0182223	0.256583	0.00346607	0.0297199	0	0.00703205	0.0169891	0.00954697	0	0.0601466	0
CR847895.1	0.000515129	0	0.00358901	0.00271614	0	0.0007275	0.00202141	0	0.0022756	0.00188714	0	0	0	0	0	0.00876902	0	0	0	0	0.00464015	0
BX530097.1	0	0	0.00197792	0	0	0	0	0	0	0	0	0	0	0	0	0	0	0	0	0	0	0
znf1121	0.000697267	0	0.00173723	0.0019467	0.0011586	0	0.00265624	0	0.000957455	0	0.00388364	0.00224929	0.00194854	0	0.00306822	0	0	0	0	0	0	0.0302992
znf1111	0.000469942	0.000668974	0.00241341	0	0.00115487	0.00118294	0.00261122	0.00364883	0	0	0	0.0027937	0	0	0	0	0	0	0.00995572	0.0021684	0.00371239	0
znf1128	0	0.000931001	0	0	0	0	0.000985322	0	0	0	0	0	0.0033788	0	0.0026514	0	0	0	0	0	0	0
si:rp71-7l19.2	0	0.000384003	0	0	0	0	0	0	0	0.00214857	0	0	0	0	0	0.00300745	0	0	0	0	0	0
si:dkey-265e15.5	0	0.000500221	0.00109712	0	0.00121154	0.00223848	0	0.000888599	0	0	0	0	0	0.00113067	0.00767246	0	0.00874006	0	0.0077632	0	0	0.00957886
si:dkey-265e15.2	0	0.000630838	0	0	0	0	0	0.00480076	0	0	0.00173399	0	0	0	0	0	0	0	0	0	0	0
znf1047	0.000378777	0	0.00103199	0	0	0	0	0	0	0	0	0	0	0	0	0	0	0	0	0	0	0
znf1083	0	0.00082574	0.000483115	0	0	0	0.00100052	0	0	0	0.00201979	0	0	0	0	0	0	0	0	0	0	0
si:dkey-199m13.7	0	0.000815585	0.000574799	0	0.00121492	0	0.000816446	0	0	0.00293514	0	0	0	0.00232223	0	0	0	0	0	0	0	0.0109289
CR383668.2	0.00213815	0.00133427	0.000606572	0.000998653	0.0039694	0.0019653	0.0020168	0	0.00343776	0.00263945	0	0.00170137	0.00520931	0	0	0	0	0	0	0.00248605	0	0
znf1114	0.000785344	0.000625243	0.00424295	0	0.00496429	0.00227469	0.00239573	0	0.00199386	0	0	0.00535322	0	0	0.00306822	0	0	0	0.00553293	0	0	0
si:dkey-199m13.5	0	0.00233499	0.000988874	0.00045177	0	0.00371925	0	0.00253773	0	0.00283729	0	0	0	0	0	0	0	0	0.00304178	0.00178522	0	0
si:dkey-199m13.4	0.000214732	0	0.00114835	0.00176114	0.000899733	0	0.000980444	0	0	0.00230539	0	0.00427797	0.0026965	0	0	0	0	0	0	0	0	0
zgc:173619	0	0	0.000511034	0.00222921	0.00146998	0.00219665	0.00176437	0.00134497	0.00258467	0	0.00238113	0	0.0035238	0	0	0	0.00643369	0	0	0	0	0
zgc:172014	0	0.00156621	0.00196188	0.00164572	0	0.000661953	0.00566103	0	0	0.00524757	0	0	0.00377128	0	0.0122324	0	0	0.0101187	0.00284476	0	0	0
si:dkey-11n14.1	0	0.00217639	0.000908796	0	0	0.00219969	0	0	0.00512544	0.00119088	0	0	0	0	0	0	0	0	0	0	0	0.0219155
BX649620.1	0	0	0	0	0	0	0.00138543	0	0	0	0.00463056	0	0	0	0	0	0.00781168	0	0	0	0	0
zgc:173720	0.00498265	0.0110566	0.0257736	0.0135429	0.0104542	0.0117977	0.0242761	0.0074805	0.0125236	0.00223088	0.0143547	0.00414854	0.00502133	0.00744235	0.00596082	0.00513756	0.00907626	0.0333229	0.00556614	0.0109636	0	0.0351982
si:dkey-57l19.1	0	0.000352761	0	0.000736253	0.00127575	0	0	0.0015324	0	0	0	0	0	0	0	0	0	0	0	0.00150498	0	0
si:dkey-16p6.1	0.000161357	0	0	0	0	0	0	0	0	0	0	0	0	0	0	0.0060198	0	0	0	0	0	0.00970385
si:dkey-72l17.6	0.00172568	0.00186921	0.0155993	0.00928045	0.0117006	0.00530132	0.011307	0.00429646	0.00913882	0.00911288	0.00835737	0.00213048	0	0.0141495	0.00697856	0.00559647	0.00536035	0.0114486	0.0217157	0.00596906	0	0.0101115
zgc:174698	0.00084814	0.000793694	0.00397633	0	0.00053301	0.00128369	0.00378445	0	0	0.00104279	0	0	0	0	0.00694588	0	0	0	0	0	0	0
si:dkey-16p6.1.1	0	0	0	0.00121648	0	0.000521782	0.00314462	0	0	0	0	0	0	0	0	0	0	0	0	0	0	0
znf1085	0	0.000579987	0.000896535	0	0	0	0	0	0	0.000926768	0	0	0	0	0	0	0	0.00379872	0	0	0	0
znf1042	0	0.000803551	0.000839802	0	0	0	0	0	0	0	0	0	0	0	0	0	0	0	0	0	0	0.0121597
BX324003.1	0.00104925	0.00447784	0.00222426	0.000628574	0	0.00190596	0.00339682	0.00262181	0.00430755	0	0	0	0	0	0	0.00246449	0	0	0	0	0.00566295	0
BX324003.2	0	0.000212935	0.0011052	0.000816476	0	0	0	0	0	0.00222632	0	0	0	0	0	0	0	0	0	0	0	0
znf1112	0	0.0016783	0.0017612	0.00042369	0	0	0	0	0	0.00198269	0.00279055	0.00331534	0	0	0	0	0	0	0	0	0	0
si:ch211-162i8.4	0.000913868	0.000839465	0.000553655	0	0.00101423	0	0.00130084	0	0	0	0	0	0	0	0	0	0	0	0.00912346	0	0	0
si:dkey-247i3.6	0.00102193	0.00068688	0.0065926	0.00289189	0.00194827	0	0	0	0	0	0.00276085	0.0034874	0	0	0.00779281	0	0	0.00692054	0	0.00177422	0.00371239	0
si:dkey-247i3.5	0	0.000645834	0.00533744	0.00182353	0	0	0.00574704	0.00234885	0	0.00183775	0	0.0021441	0.00621314	0	0	0.0154394	0	0.00475647	0	0	0.00374109	0
znf1000	0	0.00137807	0.000774773	0.000569111	0	0	0	0	0	0	0	0	0	0	0	0	0	0	0	0	0	0
znf1055	0	0	0	0.00114637	0	0	0	0	0	0	0	0	0	0	0	0	0	0	0	0	0	0
si:dkeyp-4f2.3	0	0	0	0.00103652	0	0	0	0	0	0	0	0.00608376	0	0	0	0	0	0	0	0	0	0
znf1090	0.00207422	0.000202347	0.00463969	0.00471908	0.00478439	0.000884246	0.00646384	0.00353874	0	0.00305464	0	0.00360788	0.00233281	0	0	0	0	0	0.0104414	0	0	0
si:dkeyp-4f2.3.1	0	0	0.000329397	0.0004215	0	0	0	0.00138152	0	0.00717622	0	0	0	0	0	0	0	0	0	0	0	0
znf1065	0.000399974	0.00185533	0.00353754	0.00287735	0.00221922	0.000579451	0.00610876	0	0.00129716	0	0	0	0	0	0	0	0	0.00669148	0	0.00367431	0	0
si:dkey-247i3.1	0	0	0	0.00057343	0	0.000490606	0	0	0	0	0	0	0	0	0	0	0	0	0	0	0	0
CT027801.1	0.000620121	0.000724036	0	0.000843006	0	0	0	0	0.00184075	0.00241841	0	0.00509864	0	0	0	0	0	0	0	0	0	0
znf1026	0	0	0.00765088	0.00165467	0.00222698	0	0.000558542	0	0.00235518	0	0	0	0.00283134	0	0.00723817	0	0	0	0	0	0.00374109	0
si:ch211-246b8.2	0.000400093	0	0	0	0	0.00120898	0.00096949	0	0	0	0.0029068	0	0	0.00437609	0	0	0	0.00292107	0.00500675	0.00399777	0	0
si:dkey-279j5.1	0	0.000574216	0.000774105	0	0	0	0	0	0	0	0.00403059	0	0	0	0	0	0	0	0	0	0	0
zgc:174698.1	0.000397731	0.000364326	0.00392753	0.00235173	0.000549341	0.00107701	0.00206109	0.00263793	0	0	0.00345296	0	0	0	0	0	0.0128367	0	0	0.00327096	0	0
CR847906.1	0.000568199	0.00350347	0.00124816	0.00119908	0.00190863	0.000882906	0.00196929	0.00567793	0.00153357	0	0.0019939	0	0	0	0.0275072	0	0	0	0	0.00672675	0	0
si:dkeyp-4c4.2	0	0.000322528	0.00166473	0.00113371	0	0	0	0.00254884	0	0.00240438	0	0	0	0	0	0	0.0130511	0	0	0	0	0
zgc:174653	0.000172276	0.00084705	0.00397831	0.00548493	0	0.00116463	0.00101066	0.00114197	0	0	0.0020589	0.00593093	0	0	0.00395555	0	0	0	0	0.00172864	0	0
si:dkey-176f19.7	0.000590266	0.00232935	0.0075284	0.00315011	0.00150566	0	0.00583255	0.00280359	0	0.00373307	0.00220231	0	0	0	0.00347652	0	0.0092697	0	0.0175861	0.00218641	0.0116577	0
si:dkey-176f19.4	0	0.000408511	0	0.00057343	0	0.00109571	0	0.00168444	0	0.00475555	0	0	0	0	0	0	0	0	0	0	0	0
znf1125	0	0	0	0	0	0	0	0	0	0	0	0	0	0	0	0.00836276	0	0	0	0.0027815	0	0
znf1023	0	0	0.000553655	0.000614774	0.00133052	0	0	0	0	0	0	0	0	0	0	0	0	0	0	0	0	0
si:dkey-176f19.1	0	0	0	0	0.00122704	0	0	0	0	0	0	0	0	0	0	0	0	0	0	0.0013903	0	0
si:ch211-271g18.4	0	0	0.000818157	0.000601094	0	0.0034133	0	0	0	0.00321806	0	0	0	0	0	0	0	0	0.00833689	0	0	0
znf992	0	0.00109458	0.00582048	0	0	0.00110437	0.000471398	0	0.00132761	0	0	0	0	0	0	0	0	0.00316226	0	0	0	0
znf1116	0.00162494	0.0064833	0.0297573	0.014435	0.00957162	0.00607382	0.0111294	0.00336157	0.00412617	0.00110185	0.00276722	0.00521857	0.00663935	0.0137258	0	0.0112697	0.0112746	0.00671979	0.00742353	0.00162806	0.00344011	0
BX649453.1	0.00206474	0.00224068	0.00809958	0.011819	0.00364018	0.00509268	0.0153361	0.00576532	0.00422137	0.000918421	0.00200095	0.00892738	0.0118277	0.0138305	0	0.00845458	0	0.0062429	0.00820613	0	0	0
BX537137.3	0.00114375	0.00239517	0.00747831	0.00648366	0.0055012	0.00288539	0.00745695	0.00114839	0.00121323	0.0159713	0.00401673	0.0153455	0.00576469	0	0.0107737	0	0	0.0262895	0	0.00778641	0.00824369	0
si:dkey-3p4.7	0	0	0.00316546	0.00264851	0.00115413	0	0.00074886	0	0.00206182	0	0	0	0	0	0.00713313	0	0	0	0	0.00125095	0	0
si:ch73-134f24.1	0.00112817	0.000880197	0.00161317	0	0.00145672	0.00104673	0.00131097	0	0	0	0	0	0	0	0.00697387	0	0	0	0	0.00205469	0	0
si:dkeyp-86c4.1	0	0.000756613	0	0	0.000766838	0	0	0	0	0.00347487	0	0	0	0	0	0	0	0	0	0	0	0
si:dkey-106c17.2	0	0.00153033	0.00192364	0.00215499	0.00129327	0	0.00121904	0.00130709	0.00256649	0	0	0	0	0	0	0	0	0.00457554	0	0	0	0
znf1102	0.000910413	0.000314694	0.000698988	0	0	0.00162007	0.00135679	0	0	0.00930528	0	0.00432033	0	0	0	0	0	0	0	0	0	0
znf1100	0	0.000688353	0	0.000903926	0	0	0	0	0	0	0	0	0	0	0	0	0	0	0	0.00363015	0	0
si:dkey-3p4.8	0	0.00152541	0.00267905	0.00158162	0.00256989	0.00247785	0.00163135	0.0021773	0	0.00246469	0	0	0	0	0	0	0	0	0.00705943	0.00125095	0	0
si:ch211-271g18.1	0.000701523	0.00340212	0	0.00113729	0	0.00159787	0.00276637	0.00833867	0	0	0	0	0	0	0	0	0	0	0	0.00187226	0.00371239	0
si:dkeyp-82b4.2	0	0.00267601	0	0	0	0.00105004	0	0.00415201	0.00264498	0	0	0	0.00291654	0	0.0242088	0.00735521	0	0	0	0	0	0
CR759843.2	0.00234135	0.00294853	0.00363281	0.00529269	0	0.00583005	0.00259133	0.00277128	0	0.00641289	0.00513735	0	0	0	0	0	0.00494319	0.00481855	0	0.0114646	0.0177293	0
znf1051	0	0	0.000471218	0.000820837	0.00097173	0	0.00284786	0	0.00182202	0.00293666	0	0	0.00291654	0	0.00537489	0	0	0.00557638	0	0.00242743	0	0.00683141
znf1016	0.000236116	0.00170664	0.00420481	0.00401205	0.000623914	0.0023719	0.00242719	0	0	0.00236698	0	0	0.00461728	0	0.00696918	0	0	0	0	0	0	0
znf1093	0.000224133	0	0.000270738	0	0	0	0	0	0	0.00394999	0	0	0	0	0	0	0	0	0	0	0	0
si:ch211-229l10.4	0	0.000924565	0	0	0	0	0	0	0	0.00370046	0	0	0	0	0	0.00723292	0	0	0	0	0	0
si:ch211-209n20.3	0.00127202	0.00208093	0.00398006	0.00156511	0.00207723	0.00541711	0.00474237	0.00241689	0.00153289	0.00208633	0.00764046	0	0	0	0	0.00460342	0.00536035	0	0	0.00161188	0	0
znf1092	0	0.000779655	0.00243735	0.00115941	0	0	0	0	0	0.00310314	0	0	0.00369819	0.00449565	0	0	0	0	0	0	0	0
znf1127	0	0.000960917	0	0	0	0	0	0	0	0.00110185	0	0	0	0	0	0	0	0	0	0	0	0
znf997	0	0	0	0	0	0	0	0	0	0	0	0	0.00518864	0	0	0	0	0	0	0	0	0
znf977	0	0	0.00540098	0	0	0	0.000696456	0	0	0.0011031	0	0	0	0	0	0	0	0	0.00669793	0	0	0
si:dkey-122c11.8	0.000492206	0.000345403	0.00126712	0.000410696	0	0	0	0.000702997	0	0	0	0	0	0	0	0	0.00651181	0	0	0	0	0
si:ch211-22k7.9	0.00149415	0.00171766	0.000993094	0	0	0.00114562	0	0.000695088	0.00290783	0	0	0	0	0	0	0	0	0.00330063	0	0.00186708	0	0
si:dkeyp-4c4.1	0.000211314	0	0	0	0	0	0	0	0	0.00206527	0	0	0	0	0.00577746	0	0	0	0	0	0	0
si:dkey-16p6.1.3	0.000527261	0	0	0	0	0	0	0	0	0.00126181	0	0	0	0	0	0	0	0	0	0	0	0
znf995	0.00129196	0.00289343	0.0156434	0.00885473	0.00409501	0.00515572	0.0124434	0.00260678	0.00708663	0	0.00360537	0.00251247	0.00292325	0	0	0	0	0.00512847	0.00788405	0.00210034	0.00851042	0
znf1102.1	0.000224133	0	0	0	0	0	0	0	0	0	0	0.00340862	0	0	0	0	0	0	0	0	0	0
si:dkey-22h13.2	0.00394419	0.0109945	0.0503595	0.0207935	0.0183182	0.013049	0.0256916	0.00474541	0.0265252	0.0209351	0.0113191	0.151576	0.0118028	0.0128876	0.00386907	0.00346154	0.018476	0.00331415	0.011021	0.00331357	0.00808026	0.0450636
si:ch211-218h8.3	0	0	0	0	0	0	0	0	0	0	0.00188675	0.00421001	0	0	0	0	0	0	0	0.0109631	0	0
si:dkey-57c22.1	0.000394455	0	0	0.00108065	0	0	0	0	0	0	0	0	0	0	0	0	0	0	0	0	0	0
si:dkey-207m2.4	0.000185436	0.000506781	0.00172556	0	0	0.000863537	0.00114928	0	0	0	0	0	0	0	0.0021573	0	0	0	0	0.00233418	0	0
znf1136	0.00159064	0.00324229	0.00528407	0.00239322	0	0.00142951	0.00656142	0	0.00393562	0.00123101	0.00230769	0.00661275	0	0	0	0	0	0	0	0	0	0
BX571664.1	0.000456373	0	0	0	0.00104395	0	0	0	0	0	0	0	0	0	0	0	0	0	0	0.0036015	0	0
si:dkeyp-82h4.1	0	0	0.000592622	0.000465467	0	0	0	0	0	0	0	0	0	0	0	0	0	0	0	0	0	0
si:dkey-16p19.1	0.000246118	0.00040473	0	0.000880895	0	0.00100044	0	0.00285472	0	0	0	0	0	0	0.00528765	0	0	0	0	0	0	0
znf1062	0.00325549	0.00361805	0.00821777	0.0113841	0.00335571	0.00121909	0.00821239	0.00101971	0.00273415	0.00554205	0.00386655	0.0057929	0.0056916	0.0155976	0.0068062	0.00466668	0.0116727	0	0	0.00661642	0.0231937	0.0353917
CR382294.1	0	0	0	0	0	0	0	0	0	0	0	0	0.00756005	0	0	0	0	0	0	0	0	0
si:ch211-181p13.2	0.00161907	0.00764402	0.00353563	0.00294762	0.00154189	0.00366723	0.0131409	0.00752947	0	0.00498583	0	0	0	0	0.00238945	0	0	0.0559565	0	0	0	0.0250775
si:dkey-16p19.5	0	0	0.000471967	0	0	0	0	0	0	0.00372657	0	0	0.00531161	0	0	0	0	0	0	0	0	0
si:dkey-16p19.8	0.000487231	0	0.00162997	0.000425357	0	0	0	0.000803536	0	0	0	0	0	0	0	0	0	0	0	0	0	0
znf987	0	0	0	0	0	0	0	0	0	0	0	0	0	0	0	0	0	0	0	0	0	0
BX088603.2	0	0	0	0	0.00115785	0	0	0	0	0	0	0.00251247	0	0	0	0	0	0	0	0	0	0
si:dkeyp-44d3.3	0	0	0.000880444	0	0	0	0	0.00201152	0	0	0	0	0	0	0	0	0	0	0	0	0	0
znf1094	0.00498527	0.0140969	0.0257998	0.0162918	0.0116301	0.00888903	0.0153969	0.00418049	0.0226897	0.0143509	0.00549206	0.00587209	0.0413035	0.00081535	0.00306822	0	0.0070998	0.00603789	0.0238513	0.0133953	0.0275842	0
si:dkeyp-44d3.5	0	0.00699759	0	0	0	0	0	0.00463969	0	0	0	0	0	0	0	0.00726145	0	0	0	0	0	0
si:dkey-237m9.1	0.00068286	0.000583417	0.00301414	0.00105842	0.000973145	0	0.00175888	0.00150503	0	0	0	0	0	0	0	0	0	0	0	0.00948297	0	0
si:ch211-268b14.2	0	0	0	0	0	0	0.00116261	0	0	0	0	0	0	0	0	0	0	0	0	0	0	0
CR854899.1	0	0	0.000626593	0	0	0	0	0	0	0	0	0	0	0	0	0	0	0.00292107	0	0	0	0
si:ch211-142b24.8	0	0.00117707	0.00560246	0.00392748	0	0.00108223	0.00900834	0.00272245	0.00391204	0	0	0.00163452	0.00614731	0	0	0.0101393	0.00555311	0.00297766	0	0.0034603	0.00989929	0
zgc:174696	0.00040859	0.00289844	0.00513077	0.000749382	0.00113637	0.00510807	0.00753531	0.00140234	0.00411176	0	0.00531416	0	0.00236816	0	0.00520273	0.00835708	0	0	0	0	0	0.0242322
znf1060	0.0020399	0.00705069	0.0123732	0.0135146	0.00811602	0.00438258	0.0180893	0.00985077	0.00936543	0.0106896	0.0138155	0	0.010648	0.0166663	0	0.00712559	0.0138206	0.00855844	0	0.00303791	0	0.0240319
znf1148	0	0.00093069	0.0103367	0.0036744	0.000837308	0.00208707	0.00434365	0	0.0023327	0	0.00675927	0	0	0	0.00352738	0.00601599	0	0	0	0	0	0.0175147
si:ch211-129p6.2	0.000420722	0.000883721	0.0035488	0	0.000916217	0	0.00226446	0.000594464	0.00232701	0.00338016	0	0	0	0.00526585	0	0	0	0	0	0.00173442	0	0
si:dkey-4e4.1	0	0	0.000617467	0.00104359	0	0	0	0	0.000720608	0	0	0	0	0	0	0	0.00761124	0	0	0	0	0
znf1118	0.00053891	0	0.00237074	0.00187131	0.0012114	0	0.00245474	0.00138152	0	0	0	0.00612317	0.00447873	0	0	0	0	0	0.00534049	0.00180724	0.00725122	0
si:ch211-59d8.2	0.000275915	0.000833127	0	0	0	0	0	0.00279416	0.00151949	0	0	0.00351797	0	0	0	0	0	0	0	0.00192667	0	0
si:dkey-11d20.1	0	0.000261641	0	0	0	0.000865923	0	0	0	0	0	0	0	0	0	0	0	0	0	0	0.0110736	0
znf1053	0	0	0.00116331	0	0	0.00133546	0.00191756	0	0	0	0	0	0	0	0	0	0	0	0	0	0	0.00833534
si:dkey-54j5.2	0.00167213	0.0010739	0.00408606	0	0.00116959	0.000923469	0.00107986	0	0	0.00109213	0	0.0135572	0	0	0.00386907	0	0.00386396	0	0	0	0	0
znf1072	0	0	0	0	0	0.000892557	0	0	0	0	0	0	0	0	0	0	0	0	0	0	0	0
znf1137	0	0.00175309	0.00225914	0.00359815	0	0	0.000753885	0	0	0	0	0	0	0	0	0	0	0	0.00441152	0	0	0
si:dkey-159n16.2	0	0.00139007	0	0.00130077	0	0.000964905	0.00364748	0.00215166	0.00173442	0.010786	0	0.00174958	0.00233281	0.00453753	0	0	0	0.00236838	0	0	0	0
si:dkeyp-53e4.1	0.00112289	0.00195553	0.005552	0.00320669	0.00106675	0.000859282	0.00427274	0.00182963	0.00706678	0.00819492	0	0.00633325	0	0.00498176	0	0	0	0	0	0.00161172	0	0
si:dkey-29j8.2	0.00194012	0.00304076	0.00968292	0.00556113	0.00114898	0	0.010845	0.00139445	0.00516426	0.00682592	0	0	0	0.00619737	0	0.00299308	0	0.0119358	0	0.00185466	0	0
BX927253.2	0	0.000535601	0	0	0	0	0	0	0	0	0	0	0	0.00570951	0	0	0	0	0	0	0	0
BX927253.3	0.00094609	0	0	0	0	0.00117823	0.00184267	0	0	0	0	0	0	0	0	0	0	0	0	0	0	0
BX927253.1	0.00904007	0.00811099	0.000736588	0.00318048	0.00770412	0.00167826	0.00365084	0.00435998	0	0.00352035	0.00540309	0	0	0	0.00728504	0.0072067	0.00558813	0.00316226	0	0.0120372	0.0105282	0
znf1073	0	0.000953269	0.000381166	0.000341679	0	0	0	0	0	0.0034134	0	0.00548685	0	0	0	0	0	0	0	0	0	0
si:dkeyp-53e4.4	0.00109018	0.000893604	0.00250618	0	0	0.00101876	0	0	0.00242548	0.00104674	0.00188779	0	0	0	0.00548317	0.00368028	0	0	0	0.00152769	0	0
si:dkey-29p23.2	0	0	0.000722158	0	0.000939909	0	0.000947183	0.0037576	0	0	0	0.00486346	0	0	0	0	0	0	0	0	0	0
zgc:173705	0.000304039	0.000482043	0.00515716	0.00204891	0.00174351	0	0.0023493	0	0.00261005	0	0	0.00141842	0.00194854	0.00457257	0	0.00667612	0	0	0	0.00161172	0.0113961	0
si:dkey-156c23.1	0.000602863	0	0	0.000623703	0	0	0.00139255	0	0	0	0	0	0	0	0	0	0	0	0	0	0	0
si:dkey-261p22.1	0	0.000856871	0	0	0.000890907	0	0	0	0	0	0.00175486	0	0.00310111	0	0	0	0	0	0	0	0	0
znf1027	0.000634901	0	0.00197554	0	0	0	0	0	0	0	0	0	0	0	0	0	0	0	0	0	0	0
CABZ01015525.1	0	0.0020281	0	0	0	0.00131436	0	0.00266258	0	0	0.00261586	0	0	0	0	0	0	0	0	0	0	0
si:dkey-7j22.1	0.00166392	0.000910377	0.000850228	0.00337545	0.00186053	0.00188276	0.00266134	0	0.0018135	0	0.00663518	0.00421001	0	0	0	0.00616521	0	0	0	0.0030907	0	0
si:dkey-7j22.2	0.00270958	0.00516411	0.0226297	0.0134134	0.00520331	0.00420228	0.0125244	0.0145974	0.0110612	0.00965669	0.0201012	0.00161397	0	0	0	0.00799608	0	0.0101576	0.0119013	0.00199709	0.012455	0.0101115
znf1115	0.00156158	0	0.00100473	0.00352992	0.00091399	0.000603761	0	0	0	0	0	0.00535322	0.0208729	0.0100491	0	0	0	0	0.00762793	0	0	0
znf1137.1	0.000246077	0	0.000610345	0.00070674	0	0	0.00189281	0	0	0	0	0	0	0	0	0	0	0	0	0	0	0
si:dkey-51d8.3	0.000622033	0	0	0.000941432	0	0.000754843	0.000574808	0.000888599	0	0.0034653	0	0	0	0	0	0	0	0	0	0	0	0
si:dkey-51d8.6	0.0029496	0.00533868	0.00611941	0.00478413	0.000904424	0.00333781	0.00156859	0	0.00537579	0.00119353	0.0113438	0	0.00828975	0	0.0094258	0.00476759	0	0.00438274	0	0.00510071	0	0.0102357
si:dkey-51d8.9	0.000989862	0.00253989	0.00553414	0.00113895	0.00110037	0.00225044	0.00199673	0	0.00378618	0	0.00886664	0.00196823	0.0148174	0	0	0	0	0.00474094	0.0117642	0.00671465	0.00836942	0
BX649516.4	0.00176281	0.000795348	0.00266408	0.0019757	0.00100515	0	0.00194736	0.00261371	0.00451037	0	0	0	0.00240885	0.00485327	0	0	0	0	0	0	0.0132866	0
znf1115.1	0	0	0	0	0	0	0	0	0.00253509	0	0	0	0	0	0	0	0	0	0	0	0	0
si:ch211-162i8.2	0	0	0	0	0	0	0.00203139	0	0	0.000948792	0	0	0	0	0	0	0	0	0	0	0	0
si:ch211-162i8.5	0.000533963	0.000787848	0.00540641	0.00415514	0.00112002	0	0.000969152	0.00432382	0	0	0.00222503	0.00173646	0	0	0.00702122	0	0	0.00406776	0	0	0	0
si:ch211-162i8.4.1	0.00207234	0.00428861	0.0245176	0.00759487	0.00446611	0.00183176	0.00949548	0.00531052	0.00687442	0.00109804	0.00298785	0	0.010778	0.0073858	0	0.0124296	0	0.0177599	0.00862831	0.00210034	0	0
si:dkey-256i11.2	0.001813	0.00422403	0.0244108	0.0105769	0.00964478	0.0041549	0.0221414	0.00426675	0.0101777	0.00513023	0.0152112	0.00251247	0.00194854	0.00657345	0.011312	0.00676744	0	0.0110861	0.00509394	0	0.0251614	0.0219699
BX927193.2	0.000461078	0	0.000933737	0	0	0	0.000573467	0	0	0	0.00274869	0	0	0	0	0	0	0	0	0	0	0
BX927336.3	0.00228668	0.00151268	0.00824442	0.00382593	0.00227367	0.00200886	0.00809172	0.000643225	0.00313469	0.00513197	0.00186806	0.00183311	0.0100418	0.00421392	0	0	0	0	0	0.00382515	0	0
BX927336.1	0.00263827	0.0138939	0.00750244	0.0268455	0.00244684	0.0050927	0.030458	0.0101223	0.00748811	0.00917348	0.0149275	0.00161397	0.0049294	0.0134935	0.0166713	0.00212437	0.0205774	0.00911855	0	0.00600321	0.018246	0.00781022
si:dkey-26m3.3	0.000213523	0.00317604	0.000220753	0.00103067	0.00118206	0	0	0.00168904	0.000720608	0	0	0	0	0	0.0250281	0	0	0	0	0.00224176	0.00540686	0
si:dkey-31n13.4	0	0	0	0	0	0	0.00121139	0	0.00171723	0	0.0029802	0	0	0	0	0	0	0	0	0	0	0
crestin	0.00142554	0.00424653	0.00626943	0	0.00329688	0.00986843	0.0237086	0.00440648	0.00420265	0.176418	0	0.0546748	0.0186939	0.00492627	0.0117687	0.00780487	0.0105157	0	0.0159496	0.00549722	0.0110908	0
znf1122	0	0.000368183	0.000963209	0.00204246	0	0	0	0	0	0	0	0	0	0	0	0	0	0	0	0	0	0
si:dkey-124l13.1	0	0.00397158	0	0	0	0	0	0.00863338	0	0	0.00285703	0	0	0	0	0	0	0	0	0	0	0.0156195
BX324142.1	0.00101487	0.00563784	0.00798327	0.00179684	0.00708822	0.00112252	0.00376435	0	0.00227977	0.00650665	0	0	0.00365435	0	0.00520273	0	0	0	0	0	0	0
znf1040	0.00114546	0.00205708	0.0123542	0.00389088	0.00413223	0.00350167	0.0102664	0	0.0037325	0	0.00709651	0.00347811	0.00384323	0.00379703	0	0.00679748	0	0.007771	0	0.00192428	0	0
si:ch211-196f19.1	0	0.00486825	0.000639294	0	0	0	0.00105101	0.000937216	0	0	0.00200095	0.00528145	0	0	0	0	0.00877395	0	0	0	0	0.0201973
si:ch211-196h24.1	0	0.000766048	0	0	0	0	0	0.00150348	0	0	0	0	0	0	0	0	0	0	0	0	0	0
RF00026.116	0.000260958	0.00136863	0	0	0.00240136	0	0	0.00273604	0	0	0	0	0	0	0	0	0	0	0	0	0	0
si:dkey-28k24.2	0.000195442	0	0	0.000336665	0	0	0	0	0	0	0.0140114	0	0	0	0	0	0	0	0	0	0	0
znf1063	0.000583148	0.000829412	0.00859645	0.00306685	0.00297944	0.00101828	0.00292378	0.00210227	0	0	0.00434128	0	0	0.00446769	0	0.00537748	0	0	0	0.00212128	0	0
znf1020	0.00056604	0.000690269	0.000865978	0.000943488	0.00296536	0	0	0.000915528	0	0	0	0.00223965	0.00623764	0	0	0	0	0	0	0.00212507	0	0
znf1097	0	0	0	0	0.0019505	0	0	0	0	0	0	0	0	0	0	0	0	0	0	0	0	0
si:ch211-234c11.3	0.000704731	0.00355535	0.0038827	0.00426699	0.00344159	0	0.00220886	0.00323346	0.00115996	0	0	0	0.0105439	0	0	0.00673105	0	0.019356	0	0	0.0126653	0
znf1036	0	0.0020571	0.00112893	0	0	0	0.00216011	0	0	0.00477641	0	0	0	0	0.00291111	0	0	0.004183	0	0	0	0
si:dkey-40n15.1	0	0	0.00053974	0	0	0	0	0	0.00377043	0	0	0	0	0	0	0	0	0	0	0.00219449	0	0
BX942819.3	0.00285846	0.0116113	0.110424	0.00653856	0.0243283	0.013044	0.00544066	0.0114175	0.0220702	0.0119115	0.0144746	0.00989498	0.0238162	0.0128701	0.0327406	0.0297528	0.0138039	0.00633008	0.0059411	0.00139233	0.0709161	0
si:dkey-5i16.5.1	0	0	0.00053974	0	0	0.00130604	0	0	0	0	0	0	0	0	0	0	0	0	0	0.00497351	0	0
si:dkey-159n16.2.1	0.00124272	0.000509418	0.00123724	0.00119536	0	0.000866402	0	0	0	0	0.00728131	0.00242537	0	0	0	0	0	0	0	0.0124112	0.00993274	0
znf974	0	0	0.000943291	0	0	0	0	0	0	0	0	0	0	0	0	0	0	0	0	0	0	0
BX465205.2	0	0	0.000552515	0	0.00121699	0	0	0	0.00132994	0	0	0.0020447	0	0	0	0	0.00575978	0	0	0	0	0
zgc:173709	0.00435328	0.00886092	0.0355136	0.0108381	0.0188022	0.0091569	0.0246775	0.0179323	0.0111711	0.0403025	0.014674	0.0570438	0.0096798	0.00445792	0.012531	0.00821868	0.00936621	0.00455286	0.00879853	0.00470858	0.00922515	0
zgc:173619.1	0.0161211	0.021049	0.076088	0.0424088	0.0293171	0.0174594	0.0621013	0.0239127	0.0253026	0.0265592	0.0367305	0.0100951	0.0281839	0.00743801	0.0228741	0.0429659	0.0423614	0.0247318	0.0126755	0.0304433	0.0284415	0.0585338
si:ch211-152l15.2	0	0	0	0.000558	0	0	0.000732713	0	0	0	0	0	0	0	0	0	0	0	0	0	0	0
znf1135	0	0	0	0	0.00106546	0	0	0	0	0	0	0	0	0	0	0	0	0	0	0	0	0
znf1066	0.00174761	0.00634906	0.00812754	0.0102609	0.00503277	0.00185366	0.00883302	0.00209957	0.00350087	0.00533101	0.00276919	0.00983667	0.00541475	0	0	0.00371401	0	0.0201297	0	0.00198346	0	0.021881
BX663613.1	0	0	0.000517365	0	0	0.000987288	0.000983109	0	0	0	0	0	0	0	0	0	0	0	0	0	0	0
zgc:174704	0	0	0	0	0	0	0	0	0	0	0	0	0	0	0	0	0	0	0	0.00167083	0.00365418	0
znf1110	0	0	0.00032749	0.00112059	0	0	0	0	0	0	0	0	0	0	0	0	0	0	0	0	0	0
si:ch211-245n8.4	0.000545664	0	0.000486923	0.00193541	0.000645388	0.000996607	0	0	0.00461616	0.00109213	0	0	0	0	0	0.00671261	0	0	0	0	0	0
si:ch211-208f21.2	0.00549936	0.00756334	0.0271173	0.0150463	0.00795599	0.00377505	0.024349	0.00584934	0.00635559	0.0132456	0.0142163	0.00734034	0.00910598	0	0.00746956	0.00622805	0.0115006	0.0147433	0.00944319	0.00348397	0.00365418	0
si:dkey-156j15.1	0	0	0	0.000816322	0	0	0.000766457	0	0	0	0	0	0	0	0	0.00614639	0	0	0	0	0	0
znf1026.1	0	0.000790679	0.000739351	0.00147667	0.00123906	0.00114981	0.000696456	0	0	0	0.00190713	0	0	0.00642757	0	0	0	0	0	0	0	0
znf1141	0.000305708	0	0.00509692	0.00187639	0.00108223	0.00313073	0.00333568	0.00287761	0	0.00393919	0	0	0	0	0	0	0.0039489	0	0	0	0	0
BX321870.2	0	0	0.00121499	0	0	0.000810847	0	0	0	0	0	0	0	0	0	0	0	0	0	0	0	0
BX321870.1	0	0.000295465	0	0	0	0	0	0	0	0.0076358	0	0.00174958	0	0	0	0	0	0	0	0	0	0
si:dkey-22a18.2	0	0	0.000459637	0	0.000889771	0	0	0	0	0	0.00261586	0	0	0	0	0	0	0	0	0	0	0
si:dkey-16b10.1	0	0	0	0	0	0	0	0	0	0	0	0	0	0	0.00270644	0	0	0	0	0.00165173	0	0
znf1034	0.000182183	0	0.00776806	0.00752408	0.000852981	0.0021971	0.0040475	0.00636843	0.00257055	0	0.00266834	0.00176686	0.0112901	0	0	0.00300745	0	0.00330063	0	0	0.0119453	0
zgc:173705.2	0	0	0.000934276	0	0	0	0	0	0	0.00269819	0	0.00540489	0	0	0	0	0	0	0	0	0	0
si:dkeyp-107f9.4	0.000862375	0	0.0017288	0	0.000985631	0	0.00441574	0	0.0030786	0.00288996	0.00233027	0.00359471	0	0	0	0	0	0	0.00938125	0.00529007	0	0
si:dkey-78o7.3	0	0.000372575	0.000410152	0	0	0	0	0	0	0	0	0	0	0	0	0	0	0	0	0	0	0
si:dkeyp-44b5.5	0	0	0.00107229	0	0	0	0	0	0	0.00286633	0	0	0	0	0	0	0	0	0.00553293	0	0	0
znf1053.1	0	0.00117658	0.00724701	0.00362675	0.00174405	0	0.00216416	0	0	0	0.00759199	0	0	0	0	0	0.00254233	0	0	0	0	0
si:dkey-250k10.1	0.000974322	0	0	0	0	0	0	0	0	0	0	0.00490067	0	0	0	0	0	0	0	0	0	0
znf995.1	0	0	0.00296089	0.000580506	0	0.0022252	0.00385998	0	0	0.00109213	0.00188779	0	0	0	0	0	0	0.00623581	0	0	0	0
si:ch211-271g18.1.1	0	0.000923986	0	0.00064353	0	0	0	0	0	0	0	0	0	0	0.00395555	0	0	0	0	0	0	0
si:ch211-223g7.2	0	0.000731062	0	0	0	0	0	0	0	0	0	0.00604508	0	0	0	0	0	0	0.00858971	0	0	0
si:ch211-227e10.3	0.000784457	0.00118831	0.000781532	0.000520235	0	0	0.00253705	0.00300044	0.00761096	0.0045684	0.00358388	0.00430766	0	0.0051718	0.00537133	0.00340827	0.00864944	0.00224026	0	0.00248605	0	0
si:ch211-227e10.1	0	0.000410113	0	0	0	0	0	0	0	0.00131844	0	0	0	0	0	0	0	0	0	0	0	0
si:dkey-56m15.8	0.000280457	0.00102202	0	0	0	0	0.0011859	0	0	0	0	0	0	0	0	0	0	0	0	0	0	0
BX005245.1	0.0108412	0.0155021	0.0268432	0.0236028	0.0198343	0.0170876	0.0279286	0.0123412	0.0277831	0.0258503	0.0207864	0.022455	0.014144	0.0112686	0.0127277	0.0127211	0.0571747	0.0264112	0.057423	0.0334361	0.00955853	0.0121597
BX465836.1	0.00338948	0.00732128	0.00555479	0.00336934	0.000579767	0.00320449	0.00363692	0.00426823	0.00373701	0	0.00388364	0.00490067	0.0105796	0.00330793	0.00521155	0.00807316	0	0	0.0105026	0.00875774	0.00374052	0
znf1039	0.000552762	0.000983203	0.00157221	0	0	0	0.00234726	0	0	0	0	0	0.00282312	0	0	0	0	0	0	0	0	0
si:dkey-191j3.2.1	0.00194006	0.000430963	0	0.000795619	0.00167709	0.00233437	0	0	0	0	0	0	0	0	0	0	0.00769454	0.0093819	0	0.00199478	0	0
si:dkey-61p9.9	0.00027523	0	0	0.000649211	0	0	0	0	0	0	0	0	0	0	0	0	0	0	0	0	0	0
znf1029	0.000420363	0	0.000595748	0	0	0.00114948	0.00206706	0	0	0.00382712	0	0	0	0	0	0	0	0.00693695	0	0	0	0
znf1078	0	0	0.00063866	0	0	0	0	0	0	0	0	0	0	0	0	0	0	0	0	0	0	0
CR762475.4	0.00105638	0	0.00223762	0.00104397	0.0019544	0	0.00396255	0.00310252	0.00136021	0.00326972	0.00371207	0	0	0.0066344	0	0	0	0	0	0	0	0
znf1074	0.000652253	0.000415609	0.0010321	0.00206583	0	0.000953469	0.00590427	0.00125928	0	0.000883621	0	0	0	0	0	0	0	0.00379872	0	0	0	0
CT583728.23	0	0	0	0	0	0	0	0	0	0	0	0	0	0	0	0	0	0	0	0	0	0
CT583728.3	0.0002344	0	0	0	0.00243652	0	0	0	0	0	0	0	0	0	0	0	0	0	0	0	0	0
znf1133	0.00367034	0.0112785	0.0483543	0.0238292	0.00836343	0.0161044	0.0355219	0.0163831	0.0143947	0.0121204	0.0126329	0.00558858	0.0149861	0.00972691	0.00583364	0.00405159	0.0148295	0.0301496	0.00976013	0.00170072	0.0194289	0
znf986	0.00663784	0.00819618	0.0370409	0.0257962	0.00793248	0.0081731	0.0398006	0.0202321	0.0112869	0.00936424	0.0115818	0.0121119	0.0248308	0	0	0.0212513	0.00803895	0.0233956	0.0363397	0.0104634	0	0.0110235
si:ch211-207e19.15	0	0.000332887	0	0	0	0	0	0	0	0	0	0	0.00464296	0	0	0	0	0	0	0	0	0
znf972	0.000434888	0	0.000528702	0.000647576	0	0.00106357	0	0	0	0	0.00836642	0	0	0	0	0	0	0	0	0	0	0
CT025669.1	0	0	0.00111449	0.0019766	0	0.000900882	0	0	0.00151278	0	0.00339354	0	0.00240189	0	0.00793302	0	0.00540434	0	0	0.00197109	0	0
zgc:174275	0.00212141	0.0019032	0.0044229	0.00205704	0.000895101	0.00110175	0.00652444	0	0.00254945	0.00304556	0.00134185	0.00163452	0	0.00646851	0.0060976	0	0.0082222	0.00224943	0	0.0177806	0	0
RF00001.48	0.000506649	0	0	0	0.00102407	0	0	0	0	0	0	0	0	0	0	0	0	0	0	0.00177233	0	0
si:ch211-227p7.5	0	0	0.000706914	0.000798102	0	0.0007275	0	0.00213193	0	0	0	0	0	0	0	0	0	0	0	0.00171453	0	0
BX649355.1	0.00185052	0.00891632	0.0251273	0.0144263	0.00433671	0.00323194	0.0152423	0.00293919	0.0105685	0.00349089	0.00267105	0	0.0788102	0.00113067	0.00647809	0.0056283	0.00843946	0.00794619	0.00799504	0.00281673	0.00719181	0
si:dkey-269o24.6	0.000907919	0.00209707	0.00855431	0.0075241	0.00136952	0.00118907	0.0135086	0.00214627	0.00289924	0.00629496	0	0	0.0101423	0	0	0.00865052	0	0	0	0.00446493	0	0
BX957361.2	0	0	0.000834528	0.000702355	0	0	0.000788115	0	0	0	0	0	0	0	0	0	0	0	0	0	0	0
znf999	0.00107982	0.00222977	0.00079372	0	0	0.00243099	0.00165157	0	0	0	0	0	0	0	0	0	0	0	0	0.00199478	0	0
si:ch211-238e22.4	0.00143758	0.0002628	0.00174622	0.000573569	0.000680219	0	0	0.00132832	0	0.00274219	0	0	0	0	0	0	0.00429161	0.00769689	0	0	0	0
BX890548.1	0.00141013	0.00472636	0.0223866	0.01378	0.00796161	0.0062581	0.00830087	0.00142996	0.010353	0.00317834	0.00422517	0.0153661	0.106618	0.00143516	0	0.00661716	0	0.00436029	0	0.00351716	0	0.0464818
si:ch211-238e22.8	0	0	0.000549352	0.000396272	0	0	0	0	0	0	0	0	0	0	0	0.00451078	0	0	0	0	0	0
zgc:194906	0.000232342	0	0	0	0	0	0	0	0	0	0	0	0	0	0	0	0	0	0	0	0	0
BX511018.2	0	0	0.0011237	0	0	0	0	0	0	0	0	0	0	0	0	0	0	0	0	0	0	0
znf1069	0	0	0	0	0	0.00049178	0	0	0	0	0	0	0	0	0	0	0	0	0.00480576	0	0	0
zgc:174703	0.00235934	0.00199639	0.00713954	0.00564753	0.000820907	0.00273476	0.00627589	0	0.00552034	0.0051105	0	0.00478887	0	0	0	0.00492832	0	0	0	0.00210855	0.0054463	0
il17ra2	0	0.00114097	0	0	0	0	0	0.000640268	0	0	0	0	0	0	0	0	0	0	0	0	0	0
FP236354.1	0.000682441	0.000794472	0	0	0	0	0.000807676	0.00153889	0	0	0	0	0	0	0	0	0	0	0	0	0	0
zgc:174314	0	0.00203402	0.000324756	0	0	0	0	0	0	0	0	0	0	0	0	0	0	0	0	0	0	0
znf1097.1	0	0	0.000900375	0	0	0	0.00233497	0	0	0.00268533	0	0	0.00240189	0	0	0	0	0	0	0	0.00989929	0
si:dkey-57k17.1	0.00174731	0.00573564	0.0200602	0.0117417	0.0045923	0.00139906	0.00624113	0.0121552	0.00474283	0.00109213	0.011388	0.0108277	0.00573856	0.00359685	0.00805355	0.00795286	0	0.00820994	0	0.00168476	0.0106828	0
si:ch211-199m9.2	0	0.00433092	0	0	0	0.00921594	0.00180753	0.00447796	0	0.00378965	0	0.00190882	0	0.00325696	0.00587336	0.00753248	0	0	0	0	0	0
CR388095.1	0.000121082	0	0.0010824	0	0	0	0.000846368	0	0	0	0.00346312	0	0	0.00182837	0	0	0	0	0	0	0	0
si:ch211-212k5.1	0.000725355	0	0.000802536	0.000684697	0	0	0.000788115	0	0	0	0	0	0	0	0	0.00555907	0	0.00462926	0	0	0	0
si:ch211-212k5.4	0	0	0	0.000682752	0	0	0	0	0	0	0	0	0	0	0	0	0	0	0	0	0	0
si:dkey-28i19.1	0	0.00108307	0.00273381	0.00183197	0.00116236	0	0.00253677	0	0.00231394	0	0	0.00135827	0.00405361	0	0	0	0.00763662	0	0	0.00222314	0	0
si:ch211-64i20.3.1	0	0.0247314	0.000530495	0	0	0	0.00202872	0.00736947	0	0.00373098	0.00292853	0	0	0.00337654	0.0165929	0	0	0.00406611	0.0198078	0	0	0
BX927122.1	0	0.000560769	0	0	0	0	0	0	0	0	0	0	0	0	0	0	0	0	0	0	0	0
si:dkey-105i14.1	0	0.00158783	0.000837155	0	0	0	0	0	0	0	0.00200949	0	0	0	0	0	0	0	0.0105096	0	0	0
znf1084	0	0	0.000489865	0	0.00127871	0	0.00132812	0	0	0	0	0	0	0	0	0	0	0	0	0	0	0
znf1050	0.000392672	0	0.00250853	0.00328913	0	0.00079118	0.0016321	0.00182737	0.00338905	0.00274669	0	0	0	0	0.00600309	0.00712949	0	0	0	0.00369959	0	0
si:dkey-149m13.5	0	0	0.000546081	0.000673112	0	0	0	0	0	0	0	0	0	0	0	0	0	0	0	0	0	0
znf1068	0	0	0.0017433	0	0	0	0	0	0.0012566	0	0	0	0	0	0	0	0	0	0	0	0	0
znf1080	0	0.00104662	0.000552591	0.0012337	0.00175226	0.00212582	0.000858225	0	0	0.00236698	0	0	0	0	0	0.00804599	0	0	0	0	0	0
znf1121.1	0	0	0.00194717	0.000894299	0	0	0	0	0	0	0	0	0	0	0	0	0	0	0	0	0	0
znf1130	0.00176898	0.00312675	0.0194253	0.00502275	0.00151351	0.00246511	0.0171445	0.00450253	0.00622368	0.00236832	0.00188779	0	0.00311042	0	0.00913214	0.0057171	0	0.0205211	0	0.00826591	0.00464015	0
si:dkey-254e13.6	0.000899814	0	0.000604056	0.0011035	0.000974803	0	0	0.00110938	0	0	0.00188675	0	0	0	0	0.00289664	0	0	0	0	0	0
si:dkey-82i20.2	0.00708878	0.0118123	0.0175856	0.014415	0.00865173	0.00188127	0.0178822	0.0145221	0.00896337	0.0160913	0.0122885	0.0114337	0.0033788	0	0.0151798	0.0136631	0.0173252	0.00506127	0.00876915	0.0146929	0	0.0352011
BX000981.12	0	0.00033884	0	0.00055983	0	0.002756	0	0	0.0016356	0.00342546	0	0	0.00547385	0	0.00229168	0	0	0	0	0	0	0
si:dkey-26i24.1	0.000426271	0.000444405	0.00722205	0.00334366	0.00269689	0.00122404	0.00449437	0.000702997	0.00115283	0.00375454	0.00358667	0	0.004092	0	0.0094258	0.00821868	0	0	0	0.00131454	0	0
znf1129	0	0.000549869	0.000517496	0	0.00113179	0	0	0	0	0	0	0	0	0	0	0.00693192	0	0	0	0	0	0
znf1104	0	0.000212935	0.00102602	0	0	0.00107838	0	0.00192102	0.00284822	0	0	0	0	0	0	0	0	0	0	0	0	0
znf1082	0	0	0	0	0	0	0	0	0	0	0.00295237	0	0.00475923	0	0	0	0	0	0	0	0	0
znf1077	0.00304296	0.00354494	0.0185966	0.013768	0.00145048	0.00342508	0.0141649	0.00630258	0.00578237	0.0142976	0	0.00267193	0.00993336	0.00339734	0.0119037	0.00371401	0	0.00553394	0.00304178	0.00511548	0.00816977	0.0162217
CT990567.2	0	0.00163613	0.00133081	0.00144484	0	0.00122519	0.00103577	0	0.00184604	0.00296528	0	0.0015153	0	0	0	0	0	0	0	0	0	0
si:dkeyp-35e5.9	0.00021553	0.000781515	0.00433159	0.00159789	0.00118404	0	0.00181541	0	0	0	0	0	0	0.00638088	0	0	0	0	0.00284476	0	0	0
si:dkeyp-35e5.5	0.000614815	0.00164384	0.00121021	0	0	0	0	0	0.00212879	0	0.00425791	0	0	0	0	0	0	0	0	0	0	0
si:dkeyp-35e5.10	0.000302777	0.000465428	0.0101814	0.0025907	0.00115599	0	0.00278223	0.00537944	0.00103406	0	0.00282063	0	0.003703	0	0	0	0	0.0070976	0	0	0	0
znf1079	0	0.00143652	0.00292187	0.00275137	0.00242591	0.00173897	0.0052511	0.00132832	0.00561816	0	0	0.0015153	0	0.00364056	0	0	0	0	0.00284476	0	0	0.0205869
si:ch211-79g12.1	0	0	0.000421184	0	0	0	0	0.00263481	0.0015706	0	0	0	0	0	0	0	0	0	0	0	0	0
si:dkey-165b20.3	0.000220928	0.00126724	0.00488257	0.000611409	0.000734006	0	0	0.00345259	0.00272664	0	0.00326509	0	0.00433764	0	0	0	0	0.00603789	0	0	0	0.00781022
si:ch211-79g12.2	0	0	0	0	0	0	0.000907307	0	0	0	0	0	0	0	0	0.00671261	0	0	0.00642374	0	0	0
znf1131	0.000526575	0	0	0	0	0	0.00108648	0	0	0	0	0	0	0	0	0	0	0	0	0	0	0
si:dkey-217g21.3	0.000703833	0	0.00065934	0	0	0	0	0	0	0	0	0	0	0	0	0	0	0	0	0	0	0
CR927050.1	0	0.00259284	0.00578322	0.00690886	0.00105953	0.000707164	0.00534737	0.00193968	0	0	0.00167254	0.00173646	0	0	0.00451053	0	0.00355951	0.00401265	0	0	0	0.016533
CR927050.2	0.00163039	0.00165527	0.00256228	0.00854282	0.00158237	0	0.00447765	0.00244039	0.00284001	0	0.00362821	0.00875912	0.00409124	0	0.00904603	0	0.00386396	0	0.00994188	0.00188583	0.00374109	0.0101115
zgc:173714	0.000869902	0.000745964	0.00493379	0.000497381	0.00208687	0.000777632	0.00367917	0	0	0	0	0.00387592	0.0107822	0	0	0	0.00546495	0	0	0	0.00925741	0.00957886
CR450780.3	0.00125763	0	0.00145569	0.000568094	0	0	0.000609962	0.00102762	0	0.0049387	0	0	0	0	0	0	0	0	0	0.00792803	0.0182219	0
si:ch211-258f1.3	0.000245045	0.00154049	0	0	0.00211808	0	0	0	0	0	0.00200095	0	0	0	0.00881287	0	0.0142651	0	0	0	0	0.0110892
znf1098	0	0	0.000679455	0	0	0	0.00312732	0	0	0.00261637	0	0	0	0	0	0	0	0	0	0	0	0
znf1048	0	0.00170552	0.00362816	0.00255145	0.00164597	0	0.00323825	0.00140442	0.0023789	0.00985084	0	0	0.00789545	0	0	0	0	0	0.00441152	0	0.00753736	0
si:dkey-92j16.2	0	0	0	0	0	0	0.000788115	0	0	0	0	0	0	0	0	0	0	0	0	0	0	0
si:dkey-30f3.2.1	0.00046551	0.000562889	0.00811084	0.00340804	0.00356779	0.00403004	0.00418609	0.00301442	0.00316838	0	0.00526734	0	0.007795	0	0	0	0.00386396	0.0156766	0	0	0	0
BX901974.1	0.000359571	0	0.000589883	0	0	0	0	0	0.00154608	0	0	0.00482826	0	0.00645438	0	0	0	0	0	0	0	0
znf1091	0	0	0.000277096	0.0011837	0	0	0	0	0	0	0	0	0	0	0	0	0	0	0	0.00194773	0	0
znf1106	0	0	0	0.000518618	0	0	0	0	0	0	0	0	0	0	0	0	0	0	0	0	0.00374052	0
znf1089	0	0	0.000698988	0	0	0	0	0	0	0	0	0	0	0	0	0	0	0	0	0	0	0
si:dkey-220o21.3	0	0	0	0	0	0	0	0.00180592	0	0.0158818	0	0.0102224	0	0	0.00508346	0	0	0	0.0103513	0	0	0
CT956002.2	0.00692445	0.0196455	0.0143662	0.0219624	0.0173094	0.0157736	0.0241605	0.0296643	0.0213799	0.00789394	0.0295465	0.0215829	0.0229528	0.0165663	0.00951025	0	0.00840628	0.0328122	0.0102346	0.00930539	0.0310066	0
znf1147	0.000487231	0.000997576	0	0.000649393	0	0	0	0	0	0	0	0	0	0	0	0	0	0	0	0	0	0
si:ch211-223a21.1	0.000590266	0.00194845	0.00136955	0.000544435	0.000822153	0.00244079	0.00169042	0	0	0	0.00279055	0	0	0	0	0	0	0	0	0	0	0
znf1105	0.00159517	0.00172642	0.00439261	0.0017983	0.00205033	0.00494522	0.00500363	0	0.00115283	0	0	0	0	0	0.00289478	0	0	0.00390444	0	0	0	0
si:ch211-223a21.3	0.0013602	0.00351337	0.00787857	0.0090116	0.00185395	0.00189977	0.0131443	0.00153859	0.0107011	0.004086	0	0.017121	0	0	0.0072287	0	0.00371912	0.0236084	0	0.00180724	0.00938042	0.0101115
si:dkey-156k2.3	0	0.000485194	0.000559824	0	0	0	0	0	0	0	0	0	0.00410653	0	0	0	0	0	0	0	0	0
znf1099.1	0	0	0.00173371	0.000834913	0	0	0.0021701	0	0.00265302	0	0	0	0	0	0	0	0	0	0	0.00198346	0	0
BX914214.1	0	0	0.000806021	0	0	0	0	0.00170748	0.0043511	0.00238095	0	0	0	0	0	0.00346154	0	0.00506127	0	0	0	0
znf988	0	0	0.00168254	0	0	0	0.000671352	0.000924967	0.00428808	0	0	0	0	0	0	0	0	0	0	0	0	0
si:ch211-283l16.1	0	0	0	0	0	0.00107701	0	0	0	0	0.00162619	0	0	0	0	0	0	0	0	0.00656132	0	0
si:dkey-14o6.2	0.00431613	0.000584474	0	0.00157245	0.000612965	0.0012127	0.00263399	0	0.00107437	0.0162895	0.0110952	0.00351797	0	0	0	0	0.00306033	0.00245464	0	0.00821092	0.00374052	0
si:ch211-194h1.2	0	0.00108469	0.000840666	0.000604567	0	0	0	0	0.00145386	0.00147452	0	0	0	0	0.00685927	0	0	0	0	0	0	0
si:dkey-14o6.1	0.000173461	0	0	0	0	0.000521782	0	0	0	0	0.00357371	0	0	0	0	0	0	0	0	0	0	0
znf1095	0.00394048	0.00561842	0.00958885	0.0110512	0.0094036	0.00693467	0.0185036	0.00954011	0.00396288	0.0109126	0.0211904	0	0.0038939	0	0	0.0121793	0.00990056	0.00648485	0.0136298	0.0100687	0.00879919	0
si:dkey-205i10.1	0	0.000521138	0	0	0	0.000382426	0	0	0	0.00215584	0	0	0	0	0	0	0	0	0	0.00137694	0	0
znf1070	0	0.000505039	0.000471005	0	0	0	0	0	0	0	0	0.00177057	0	0	0	0	0	0	0	0	0	0
si:ch211-223k15.1	0.000223369	0	0.000359398	0	0	0	0.000665532	0	0	0	0.00258693	0	0	0	0	0	0	0.00853599	0	0	0	0
si:ch211-133h13.1	0.00392455	0.00496692	0.00718684	0.00729244	0.00183671	0.00699903	0.00663377	0.00115321	0.0286605	0.158324	0.00427353	0.00608717	0.0203345	0.0130617	0.00416492	0.0131523	0	0.0174081	0.0107738	0.00859526	0	0
znf1096	0.0007151	0.0014376	0	0.00212162	0	0.00505472	0.00431183	0.00177315	0.00257589	0.00188714	0	0.00554594	0	0	0.00291111	0	0.0158433	0.00211086	0	0.00202204	0	0
znf1146.1	0.000454682	0	0.00398418	0.00261543	0	0.000579451	0	0	0.00160133	0.0026565	0.00181164	0	0	0	0	0	0.00386396	0.00455286	0	0	0	0
wu:fi09b08	0.000541587	0.000753192	0.000592089	0	0	0	0	0	0	0	0	0	0	0	0	0	0	0	0	0.00146396	0	0
BX548011.2	0	0	0	0.000977762	0	0.00103993	0	0	0	0	0	0	0	0	0	0	0	0	0	0.00204501	0	0
si:ch211-232d10.1	0	0.000293759	0	0.00046835	0	0	0	0	0	0	0.00450625	0	0	0	0	0	0	0	0	0	0	0
CR388378.1	0.000399974	0	0.000385311	0	0.000837961	0	0	0	0	0.00208633	0	0	0	0	0	0	0	0	0	0	0	0
si:dkey-264f17.5.1	0	0	0	0	0	0	0.00111681	0	0	0	0	0	0	0	0	0	0	0	0	0	0	0
si:dkey-264f17.2	0	0	0	0	0	0	0.00347513	0	0	0	0	0	0	0	0	0	0	0.0114579	0	0	0	0
zgc:173615	0	0.000561276	0	0	0	0.000444861	0	0	0	0	0	0	0	0	0	0	0	0	0	0	0	0
si:ch211-209j12.3	0	0	0.00104796	0	0.000604971	0	0	0	0	0	0	0	0	0	0	0	0	0	0	0	0	0
znf1075	0.000155224	0.000270949	0	0.000716385	0	0	0.00132881	0	0	0	0	0	0.00421257	0	0	0	0	0	0	0.00212507	0	0
si:dkey-82i20.5	0.00313072	0.00407407	0.0243041	0.00254304	0.00414515	0.00255692	0.0119749	0.00506277	0.00496776	0.00639768	0.0134305	0.00192577	0.00597314	0	0.00237392	0.0155841	0.00355951	0.0157161	0	0.0113312	0	0
si:ch211-209j12.6	0	0.00753165	0	0	0	0	0	0	0	0	0	0	0	0	0	0	0	0	0	0	0	0
si:dkey-246j6.1	0.000236496	0	0.000538878	0.00077393	0	0	0	0	0	0	0	0	0	0	0	0	0	0	0	0	0	0
si:dkey-246j6.3	0.000787323	0.000812282	0.00178106	0	0.00123906	0.00130239	0.0036504	0	0	0	0	0	0	0	0	0	0	0	0	0	0	0
znf1025	0	0.00515825	0.00267016	0.00229289	0.00102868	0.00136089	0.00112756	0.00131424	0.00284275	0.00242646	0.00831225	0	0.00210034	0.00325696	0	0	0.00273472	0	0.00593543	0	0	0
znf1101	0	0	0	0.000834913	0.000837308	0	0	0	0	0	0	0	0	0	0	0.00418996	0	0	0	0	0	0
znf993.2	0.000286013	0	0.00324877	0.000556313	0.00109263	0.00110691	0.00454649	0.000678794	0.00114351	0.00119088	0	0	0	0	0	0.00229935	0.0062686	0	0	0	0	0
znf1030	0	0.00184695	0.00122452	0.000791907	0	0	0	0.00174263	0	0.00298105	0	0	0.00194854	0	0	0	0	0	0	0	0	0
si:ch211-120c15.3	0.000724604	0.000443801	0.00381839	0.00152073	0.0009779	0.000287466	0	0.00169776	0	0.00379736	0	0	0	0.00520347	0	0	0	0	0.00588216	0	0	0
si:ch211-76m11.8	0.000213523	0	0	0	0	0	0	0	0	0	0	0.00186186	0	0	0	0	0	0	0	0	0	0
znf1087	0.000539152	0.00332922	0.00249902	0.00307467	0.00445676	0.000900882	0.00669077	0.00102762	0	0.00353346	0.00185635	0	0.00433764	0	0	0	0.00914862	0	0.0056356	0	0.00566295	0
znf1117	0.00727162	0.0121953	0.0230925	0.0213543	0.00841664	0.0122773	0.0449703	0.0131255	0.008694	0.0257923	0.00643537	0.0150171	0.0191282	0.00755593	0.015853	0.0106263	0.0129601	0.0431896	0.0056356	0.0127953	0	0.0352355
si:ch211-145h19.5	0.000391564	0.000950439	0	0.000683979	0	0	0.00208484	0	0	0	0	0	0	0	0	0	0	0	0	0	0	0
znf1076	0	0.000410113	0.0006211	0.00127083	0	0	0.00113311	0.00168472	0	0	0	0	0	0.00555778	0	0	0	0	0	0	0	0.0205869
si:dkey-190j3.4	0.000614815	0.00137407	0	0	0	0	0.00195987	0	0	0	0.00164205	0	0	0	0.00587336	0	0	0	0	0	0	0
si:ch211-171l17.14	0.000242586	0	0	0.000927869	0	0	0	0	0	0	0	0	0	0	0	0.0060198	0	0	0	0.00351716	0	0
si:ch211-171l17.4	0	0	0	0	0	0	0.000790287	0	0	0	0	0	0	0	0	0	0	0	0	0	0	0
si:dkey-190j3.6.1	0	0	0	0	0.000621689	0	0	0	0	0	0	0	0	0	0	0	0	0	0	0	0	0
si:dkey-265e15.2.1	0.000307463	0	0	0	0	0.00113642	0	0	0	0	0.00472822	0	0	0	0	0	0	0	0	0	0	0
CABZ01033540.1	0	0.000794861	0.0032949	0	0.000913586	0	0.000562153	0	0	0	0	0	0	0	0	0	0.00273472	0	0	0	0	0
si:dkeyp-44b5.5.1	0	0.00100444	0	0	0	0	0	0	0	0	0	0	0	0.00550401	0	0	0	0	0	0	0	0
si:ch211-211k8.12	0	0.00428508	0	0.000458233	0.00304567	0.00239837	0.00767397	0.00184948	0	0	0	0	0	0	0	0	0	0.00292107	0.00284476	0	0	0
BX088583.2	0.000259234	0	0.000509067	0	0	0	0	0.00254329	0	0.00282754	0	0	0	0	0	0	0	0.00406776	0	0.00282879	0.0129627	0
si:dkey-16p6.1.15	0	0	0	0	0.000838288	0	0	0	0	0.00946501	0	0.00189355	0	0	0	0	0	0	0	0	0	0
im:7141269	0.000456373	0.00244825	0.00219321	0	0.0016533	0.00160028	0.000980329	0	0.00897417	0.00269819	0.0028528	0	0.00394827	0	0	0	0	0.00280564	0	0	0.00365418	0
si:ch211-108c17.2	0.00230242	0.00119199	0.0057786	0.00452379	0.00277028	0.00224082	0.00478528	0.0061931	0.00226496	0.00465107	0.00870599	0.00264477	0.00770108	0.00520347	0.0218637	0	0.0089492	0	0	0.00362721	0	0
si:dkeyp-80d11.4	0.00302952	0.00284745	0.00099984	0.000257667	0.00103861	0.00342299	0.0037972	0.00115936	0.00375254	0.00380825	0	0	0	0	0	0	0.0050206	0.00288072	0	0.0137763	0	0
si:dkeyp-80d11.1	0.00780186	0.0190526	0.0206765	0.0253055	0.0108251	0.0089577	0.032307	0.0116675	0.00826289	0.00297806	0.00976748	0.00872725	0.0322569	0.0100385	0	0.0182966	0.0136538	0.0364505	0.0218249	0.00646732	0.00377314	0.0340752
si:dkey-193i10.4	0.000403711	0.00145564	0.000693309	0.00253367	0	0.00129697	0.00559292	0.00431012	0	0.00593822	0	0	0	0	0	0	0.00549115	0	0	0.00202002	0	0
CT737123.1	0	0.00247906	0.00112595	0	0.00216491	0	0	0.00223634	0.00207677	0.012107	0	0.00625605	0	0.00552591	0.00519462	0	0	0.00379872	0	0.00161433	0.010783	0
si:ch211-205a14.1	0.000942783	0.000902413	0	0.000980668	0	0	0	0.00223607	0	0	0	0	0	0	0	0	0	0	0	0	0	0
si:ch211-76m11.15	0	0	0	0	0	0	0.00155809	0	0	0	0	0	0	0	0.00374449	0	0	0	0	0	0	0
si:ch211-76m11.3	0.00447385	0.00133426	0.000646033	0.00297272	0	0.00127935	0.000969152	0.000594557	0.00801838	0	0	0	0	0.00650044	0.00432658	0	0	0	0	0.0106294	0	0
si:dkey-16p6.1.16	0	0	0.000483849	0	0.00108567	0.000737129	0.00179153	0.00226642	0	0	0	0	0	0	0	0	0.00419762	0	0	0.00218249	0	0
BX927130.4	0.000659605	0.00221257	0.00262495	0.00144454	0	0	0.00407946	0.00319487	0.00118764	0	0.0050804	0	0	0	0	0	0.00324678	0	0	0.00179085	0.0110908	0.0205869
si:dkeyp-4f2.1.1	0.000106234	0.000793113	0	0	0.000504078	0	0	0	0	0	0	0	0	0.00393832	0	0	0	0.017598	0	0	0	0
si:dkey-264f17.4	0.00398988	0.00364429	0.0239136	0.023092	0.0112729	0.00334697	0.0173281	0.0115969	0.0136993	0.00238318	0.019303	0.0152958	0.0134936	0	0.0109118	0.0230011	0.00306033	0.00791947	0	0.00768601	0.0240267	0.00957886
CU302323.1	0	0	0	0	0.000940776	0	0	0	0	0	0	0	0	0	0	0	0	0	0	0	0	0
ftr64	0	0.000340228	0.000873787	0.00489704	0	0.0018498	0.000658182	0	0.00309323	0	0.00373256	0	0	0	0	0	0	0	0	0	0	0
pyroxd1	0.00529565	0.00494312	0.00751577	0.00636275	0.00224319	0.00355303	0.0113432	0.000594557	0.00765778	0.00726538	0.00944244	0.0128712	0.0123125	0.00130952	0.0125906	0.00855244	0.0145537	0.0128715	0.0154562	0	0.00886065	0.0250775
zgc:165515	0.00641491	0.0307458	0.0610472	0.0598975	0.0197579	0.0253246	0.0766295	0.0303687	0.0197365	0.0232859	0.0296037	0.0414447	0.0563746	0.0479273	0.0197464	0.0360879	0.0327641	0.0406928	0.0201823	0.00942913	0.0218974	0.0308815
si:cabz01071911.3	0.00126497	0.00307013	0.00399581	0.00414455	0	0.00597899	0.00475346	0.00283373	0.00293416	0.00311744	0	0	0.00944726	0	0	0	0	0	0	0	0.00719181	0
CABZ01071909.1	0	0.000795446	0	0	0	0	0.00184784	0	0	0	0	0	0	0	0	0	0	0	0	0	0	0
si:cabz01071909.2	0.000208402	0	0.000803084	0.000888031	0	0	0.00252273	0	0	0.00317509	0	0	0	0	0	0	0	0	0	0.00218641	0	0
CR788316.3	0.000213001	0.000634297	0.00439533	0.00126283	0.00187669	0	0.000928111	0.00188907	0.000866957	0.00141538	0	0	0.00694359	0	0	0.00519674	0	0	0	0.00161172	0.0133626	0
si:ch211-161m3.6	0.000654762	0.00175203	0.00557157	0.000461755	0.00125421	0.000754843	0.00394237	0	0.00155788	0.00310147	0	0	0.00991805	0.00563017	0	0	0	0.00224026	0	0	0.00371239	0
zgc:175107	0.00272863	0.00465801	0.00990378	0.00540679	0.00664212	0.00454896	0.00925111	0.00474429	0.0120159	0.00254042	0.0060237	0	0.00603299	0	0	0.00438791	0	0.00455286	0	0.00346445	0	0
si:ch211-161m3.4	0.00109197	0.00150652	0.0154637	0.005746	0.00358415	0.00246228	0.0130514	0.00327962	0.00924016	0.00654038	0.00443115	0.0072899	0.00233281	0.00437065	0	0.0041011	0.00778031	0.00363885	0	0	0	0.0259287
si:cabz01054396.2	0.0024781	0.00324691	0.00429932	0.00369149	0.00191814	0.00508646	0.0113679	0.00490421	0.00451636	0.00351512	0	0	0.00283134	0	0.00598744	0.013235	0.00602168	0.0104201	0	0	0	0
si:cabz01054394.5	0.000393598	0	0	0	0	0.000970331	0	0	0	0	0	0	0	0	0	0	0	0.00565416	0	0	0	0
si:cabz01054394.6	0.00188352	0.0029447	0.00693047	0.00733682	0.00249474	0.00329307	0.00543159	0.00512596	0.0061413	0.00521892	0.00348333	0	0	0.00757602	0	0.00349327	0.00602168	0.00765889	0	0.00222314	0.0118988	0
si:cabz01054394.7	0.000293368	0.00115503	0.00201665	0.000787284	0	0	0.00088084	0	0	0	0.00156003	0	0	0	0	0.00423377	0	0	0	0	0.00464015	0
CABZ01054394.1	0	0	0	0	0	0.000610605	0	0	0	0	0.00156003	0	0	0	0	0	0	0	0	0	0	0.0295943
CABZ01054391.1	0	0	0	0	0	0.000804077	0	0	0	0	0	0	0	0	0	0	0	0	0	0	0	0
rab3ip	0.164102	0.0655123	0.0507478	0.0645046	0.0794523	0.117065	0.0929197	0.0928728	0.194814	0.256669	0.0856525	0.284007	0.045675	0.0760059	0.0840769	0.0871783	0.0905988	0.10964	0.20201	0.201875	0.17881	0.0877221
myrfl	0.00259715	0.0016278	0	0	0.0020557	0.00116429	0	0.00343545	0.000771503	0	0	0	0	0.00446769	0.00321658	0	0	0.0132757	0	0.0171031	0	0
LO018021.1	0	0.000447602	0.000317432	0.000451976	0	0	0.00150695	0.00177315	0	0.00455665	0.0044703	0	0.00518864	0	0	0	0	0	0	0	0	0
zgc:152938	0.00287204	0.00308852	0.00970064	0.00818796	0.00463132	0.00411617	0.0023144	0.00363971	0.00901982	0.00290503	0.00717821	0.00560402	0	0.00601535	0	0	0.0127737	0.0162953	0.00692474	0	0	0.0295943
CABZ01021433.1	0.00469114	0.00826943	0.0203978	0.00498988	0.00623938	0.00794693	0.0117582	0.00307542	0.0124204	0.0094377	0.00184738	0.00596751	0.00871588	0.00611282	0	0.0119269	0.00557933	0.00766414	0.00484189	0.00590692	0.011348	0.0102357
wu:fc30c06	0.000894721	0.000590129	0.00245946	0.00211543	0.000962889	0.00212278	0.00525739	0.00119845	0.0111729	0	0.0020589	0.00372022	0	0.00692516	0	0.00523101	0	0.00475647	0.00860136	0	0	0.0203409
si:cabz01021430.2	0.00184406	0.00310021	0.00265822	0.00282693	0.00571913	0.00231595	0	0.00137172	0.0028949	0.00111116	0.00424112	0.0050084	0.00482641	0	0.0053666	0	0	0.00549143	0	0	0.00586362	0
zgc:171727	0.00216048	0	0.00133074	0.00234426	0	0.000713221	0.00675732	0	0.00278152	0	0.00387792	0	0	0	0	0	0	0	0.00976013	0.00191359	0	0
si:cabz01021426.2	0.00181243	0.00597821	0.0222289	0.00957897	0.00653028	0.00370693	0.00580125	0.00147304	0.0143214	0.0120694	0	0	0.00240885	0.0013953	0	0.0293475	0	0.00532403	0	0.00667193	0	0.0238212
zgc:162958	0.00379925	0.00711516	0.00726306	0.0120411	0.00418119	0.00693029	0.0109064	0.00646388	0.0133916	0.00580843	0.0130772	0.00429803	0.00847847	0.00930876	0	0.00923725	0	0.0169111	0.0193518	0.00552293	0.0124455	0
si:ch73-120g24.4	0.000608232	0.000846821	0.00362342	0.000529061	0.000859694	0	0.00467705	0.000640555	0.000713584	0	0	0	0.00461728	0	0	0.00845458	0.00705791	0	0	0.00131454	0.00995868	0
si:ch73-266f23.1	0	0.00100885	0	0.0010019	0.00202873	0	0	0	0	0	0	0	0	0	0	0	0	0	0	0	0	0
si:ch73-266f23.1.1	0.00620092	0.00804506	0.0466088	0.0269243	0.0178705	0.00849452	0.0202756	0.0123289	0.0303933	0.0214511	0.016394	0.0156729	0.0303478	0.0085575	0.0067995	0	0.0182082	0.0443275	0.00841533	0.00753213	0.0260899	0.0330632
si:ch73-266f23.1.2	0.00291428	0.00828529	0.00917537	0.00890803	0.00893503	0.00478054	0.00583827	0.00470792	0.00706331	0.00830642	0.0157228	0	0.00448632	0.00686041	0.00587633	0.0132859	0	0.0191995	0.0214423	0.00499921	0.0100922	0.0238212
CU570689.2	0.00104592	0.00347119	0.00847483	0.00138096	0.00504051	0.00288358	0.00869238	0.000957028	0.0049035	0.00471944	0.00715531	0.00522652	0	0.00664203	0	0.0134005	0	0.0107943	0	0.00916243	0.00566295	0
znf1015	0.00115417	0.00132601	0.00438492	0.00287032	0	0.0011336	0.00322334	0	0	0	0.00238113	0	0	0	0	0.00876212	0	0.00230582	0.0104494	0.00212167	0.00374052	0
znf1015.1	0.00145218	0.00247874	0.00615245	0.00484245	0.00378951	0.00204038	0.00523712	0.00757489	0.00118284	0	0	0	0	0	0.00374449	0.00760562	0	0.00417908	0	0.0048093	0	0
si:ch211-165i18.2	0	0.0014009	0	0	0.00120814	0.000839022	0	0.00292775	0	0	0	0	0	0	0	0	0	0	0	0	0	0
si:ch73-266f23.3	0.00429543	0.00673164	0.0140121	0.0137151	0.00936564	0.00824043	0.0143602	0.00768084	0.0037238	0.00326062	0.0119356	0.00553659	0.0262183	0.00182837	0.00553938	0.0225034	0.00843946	0.0170521	0.00675615	0.0117656	0.0235278	0
znf989	0.000775334	0.00296602	0.0108604	0.00397292	0.00305312	0.00280149	0.00484066	0.00569733	0.00209247	0.00256785	0	0.00346313	0.00517361	0.00570951	0	0	0	0.00457554	0	0	0	0
si:dkey-262g12.7	0	0.0010739	0.00143012	0	0	0	0.000872951	0.00154994	0	0.00269573	0	0	0	0	0	0	0	0.00379907	0	0	0	0
zgc:173624	0.00310049	0.00300527	0.00475645	0.0044467	0.000793143	0.00679502	0.00562629	0.00352242	0.0014146	0.00362335	0.00259494	0	0.00811887	0	0.00532097	0	0	0.0135676	0	0.00439583	0.0304472	0
BX855614.3	0.000852374	0	0.00596778	0.00609528	0.00410111	0.000820974	0.001909	0	0.00399033	0.00403261	0.00466467	0	0	0	0	0.00785757	0	0.0190629	0	0	0	0
si:dkey-262g12.14	0.00123988	0.00380707	0.0110688	0.00469425	0.00193898	0.00166057	0.00229293	0.00329244	0.00693885	0.00263887	0.00186644	0.00174958	0.00998781	0	0.0089209	0.00710557	0	0.00599576	0.00969191	0	0.00374109	0.0304801
BX855614.2	0.000449537	0.000650373	0	0	0	0	0	0.00221567	0	0	0	0	0	0	0	0	0	0	0	0	0	0
zgc:171551	0	0	0	0.00116284	0	0	0	0	0	0	0	0	0	0	0	0	0	0	0	0	0	0
BX855614.4	0.00021553	0.00362548	0.0122138	0.00538657	0.00285864	0.00231737	0.00543025	0.000964782	0.0110381	0.00429349	0.00949051	0.00213048	0.0078638	0.00471577	0.00347652	0.0140358	0	0.0145033	0	0.00431326	0	0
si:dkey-262g12.10	0.000407905	0.000331372	0.00370078	0.00488549	0.000880812	0.00133437	0.00152087	0.00236298	0.00433397	0.00649471	0	0	0	0	0	0	0	0.0149285	0.00970158	0.00438269	0	0
si:dkey-262g12.3	0	0	0.00235818	0.00115228	0.00113624	0.000553762	0.0036219	0	0	0	0	0.00510761	0	0	0.0129332	0	0	0.00758636	0	0.00251275	0	0
BX855614.1	0.000842392	0.00182505	0.0033085	0.0018473	0.00419417	0.000734177	0	0	0	0.00377892	0	0	0.00424634	0	0	0	0	0	0	0	0	0
si:dkey-262g12.12	0.000360222	0.00217043	0.0043393	0.000549107	0.00454886	0.00132093	0	0.00078191	0.0027446	0.00126815	0.0071425	0	0.00504453	0	0	0.00340827	0	0.00256127	0	0	0	0
si:cabz01032454.3	0	0	0.00162102	0.000549925	0	0	0.00206076	0.00527529	0	0	0	0	0	0	0	0	0.00386396	0	0	0	0	0
CABZ01069022.1	0	0.00132502	0.00103554	0	0	0	0	0	0	0.00103741	0	0	0.00394129	0	0	0	0	0	0	0	0.00950763	0
CABZ01069020.1	0	0	0.00223511	0.00114747	0.00206578	0.00032251	0	0	0.00158703	0.00313544	0	0	0	0	0	0	0	0	0	0.00165173	0	0
LO018181.1	0	0.00125842	0.000345976	0.00171014	0	0.00098423	0	0	0.00504103	0	0.00678905	0	0.00532771	0	0	0.00575031	0	0	0	0.00162806	0	0
si:cabz01069013.3	0.000677795	0	0	0	0	0	0	0	0	0	0	0.00418644	0	0	0	0	0	0	0	0	0	0
RAB21	0.00246325	0.00370971	0.00719644	0.00245304	0.00332146	0.00236507	0.00337645	0.0029491	0.00646838	0.0292137	0.00580089	0.0081972	0.00580067	0.00485626	0.00723817	0	0	0	0	0.00188583	0	0.00910806
trim24	0.00268181	0.00292229	0.0137998	0.00933	0.00756247	0.00647011	0.0105325	0.00660185	0.0307515	0.0268746	0.0255438	0.00438008	0.0106517	0.00764943	0.00306822	0.00427747	0	0	0.00500675	0.00185451	0.0204998	0
ptprr	0	0	0.00323415	0	0.00112969	0	0.00273268	0	0.0120198	0.00291998	0	0	0	0	0	0	0.00546091	0	0	0	0.00377314	0.0992612
ptprb	0.00260875	0.00638827	0.0172065	0.0205407	0.00673609	0.00369352	0.0246444	0	0.00783286	0.00509545	0.0680319	0.0021441	0.00657614	0.0098191	0.00997633	0	0.00534616	0.0149852	0	0.00381926	0.0116816	0.0179142
LO018124.1	0	0	0	0.00143078	0	0	0	0	0.000866957	0	0	0	0.00302236	0	0	0.00678543	0	0	0	0	0	0
kcna1b	0.000224629	0	0	0	0	0	0	0	0	0	0	0	0	0	0	0	0	0	0.00495399	0	0	0
CABZ01117780.1	0.0029259	0.000882143	0	0.00110917	0.00217178	0.00118872	0	0	0.00116568	0	0	0	0	0.00573207	0.00161269	0	0.00708052	0.00621671	0	0.0110858	0	0
PHF21B	0	0	0.00259609	0	0.00167298	0	0	0	0.00283514	0.00479202	0	0	0	0	0	0	0	0	0	0	0	0
nup50	0.133628	0.140319	0.306799	0.230723	0.140605	0.1328	0.209124	0.149345	0.177789	0.198251	0.115064	0.189933	0.158747	0.17729	0.179171	0.120518	0.243305	0.147905	0.187419	0.222816	0.216582	0.263188
zgc:172139	0	0	0.000912324	0	0	0	0	0	0.00120363	0	0.00169596	0	0	0	0	0.00553505	0.00774071	0	0	0	0	0
CABZ01066312.1	0.0153213	0.00410795	0.0160389	0	0.0141115	0.0175925	0.00715049	0.0205736	0.0190499	0.00653653	0.0136164	0.00593065	0.0192374	0.00782082	0.00743	0.0118015	0.0324112	0.0454015	0.00835849	0.0439117	0.0238124	0
CABZ01043953.1	0	0.00167653	0	0.00199117	0	0	0.000876831	0	0	0	0	0.00135827	0.00418103	0	0	0.00427747	0	0	0	0	0	0
naa40	0.00058883	0.00176077	0.0131357	0.00535799	0.00547117	0.0019004	0.00856088	0.000823114	0.00512585	0	0.00145726	0.00300909	0.00552072	0.00126833	0	0	0.00730214	0.00224943	0	0	0	0
abcd2	0	0	0.00322051	0	0.000964271	0	0	0	0.0015	0.00231808	0	0	0.00665917	0	0	0	0.00562269	0	0	0	0	0
CABZ01041913.1	0.026939	0.00923505	0.000702265	0.0135383	0.0114386	0.0119963	0.00987971	0.00874877	0.00632115	0.0124106	0.00370194	0.0231858	0.0357876	0.0060674	0.0113183	0.0148224	0	0.0121944	0.00794246	0.0799817	0	0.0417774
si:ch211-266c8.1	0	0.000654522	0.000322379	0.000941432	0	0	0.00100052	0	0	0.00738112	0.00687957	0	0	0	0	0	0	0	0	0	0	0
si:dkey-71l4.5	0	0	0	0	0	0	0.000961891	0	0	0	0.0019939	0	0	0	0	0	0	0	0	0	0	0
si:dkey-71l4.4	0	0.000507791	0.00210297	0.00127519	0.00114971	0.000959145	0.00346603	0.000561863	0.00359916	0	0	0	0	0	0.00374449	0	0	0	0	0.00622425	0	0
si:ch211-227e10.1.1	0	0	0	0	0	0	0	0	0	0	0	0	0	0	0	0	0	0	0	0	0	0
si:dkey-165o8.2	0	0.000694142	0	0	0	0	0	0.000640555	0	0	0	0	0	0	0	0	0	0	0	0	0	0
si:ch211-106j21.4	0	0	0	0	0	0	0	0	0	0	0	0	0	0	0	0	0	0	0	0	0	0
BX957252.1	0.000475303	0	0.000517365	0.00125446	0.000733289	0	0.022572	0	0	0.00384146	0	0	0	0	0	0	0	0.0100106	0	0	0	0
si:ch211-108c17.2.1	0.00209747	0.00254318	0.00245836	0.00280926	0.00238653	0	0.00206482	0.00364082	0	0.00415746	0.00595259	0.00170137	0.00680746	0	0.00520273	0	0.0089492	0	0	0.00540143	0	0
zgc:171673	0.000987432	0.00136316	0.00343526	0.000623287	0.000974803	0.00114981	0	0.00440242	0.00427687	0	0	0	0	0.00485626	0	0	0.0196315	0	0	0.00199478	0.00374052	0
si:ch73-158p21.2	0.000831916	0	0.00265385	0.00303451	0	0.00066656	0.00248838	0.00351269	0.00181418	0.0223933	0.00442526	0.0147286	0.00353893	0	0	0	0.00800987	0	0	0	0	0.0208314
si:ch73-158p21.3	0	0.0004764	0.00184633	0	0.00053301	0	0	0.00115169	0.00188372	0.00106632	0	0	0	0	0	0	0.0063194	0	0	0	0	0
FP074874.2	0.000890186	0	0.000961961	0.00185613	0.00065602	0	0	0	0	0	0	0	0	0	0	0	0	0.00506127	0	0	0.00315299	0
FP074874.1	0.00218227	0.00302919	0.00386925	0.00198509	0.00227928	0.00185318	0.00292691	0	0.00856388	0.00250699	0.00145726	0	0	0.00519639	0.00587633	0.0154417	0	0	0	0.0042638	0.00479465	0
zgc:113209	0	0.00120584	0.00682385	0.00251299	0.00101162	0.00106357	0.00386883	0.00346225	0.00449199	0	0.00273177	0.00398555	0	0.00494545	0.007769	0.00795286	0	0	0.00595153	0.00855017	0.00918903	0
zgc:113119	0.00100006	0.00117252	0	0.000342325	0.00112829	0	0.00177783	0	0	0.00236698	0	0	0.00425803	0	0.00507519	0.0083179	0	0	0	0	0.0118403	0
zgc:153116	0	0	0.00184663	0	0	0.000648218	0	0	0	0	0	0	0	0	0	0	0	0	0	0	0.012641	0
ftr51	0.00190919	0.00300089	0.00532706	0.00394197	0.000308494	0.00155048	0.00159795	0.00270492	0.00532796	0	0.00415471	0	0.00661446	0.00219336	0.00424094	0	0	0	0.00725026	0	0	0
ms4a17a.11	0.0235498	0.00773667	0	0.0103602	0.00867013	0.00820424	0.0199274	0.00934901	0.00110992	0.00640409	0	0	0.00641387	0.0107208	0	0.00601599	0	0	0.00498371	0.0116147	0.0117379	0
ms4a17a.8	0.0367914	0.235676	0.0408645	0.209556	0.0442494	0.0788677	0.407019	0.212758	0.0317813	0.0587411	0.122912	0.0244895	0.0706356	0.100512	0.0627957	0.079723	0.544028	0.142143	0.0565434	0.024346	0.0298315	0.0847201
ms4a17a.9	0.00155863	0.0186214	0.00100793	0.00714377	0.00386595	0.00465529	0.0540436	0.0160693	0.00426632	0.00506287	0.00446186	0	0.00445949	0.00506737	0.00209761	0.00356594	0.0269759	0	0.00994533	0	0	0
ms4a17a.5	0.00731153	0.00399549	0	0.0011966	0.00220792	0.000695295	0.00218313	0.00361526	0	0	0.00353286	0	0	0.00293132	0.0053363	0	0.00855274	0	0	0.00330995	0	0
ms4a17a.2	0	0	0	0.000889933	0	0	0.00189282	0	0	0	0	0	0	0	0	0	0	0	0	0	0	0
ms4a17a.1	0.0288417	0.0143433	0.00145615	0.00612087	0.00406697	0.00660967	0.0161313	0.00728654	0.015756	0.00572037	0.0173839	0.00915468	0.00903003	0.00493766	0	0.00481356	0	0	0.0106456	0.0265963	0	0
ms4a17a.7	0	0.00559955	0	0	0.0012205	0	0.00492336	0.00646261	0	0	0	0	0	0	0	0	0	0.00758636	0	0	0	0
ms4a17a.3	0.0224236	0.00523955	0.000947186	0.00225631	0.00860011	0.00619622	0.00333422	0.0103431	0.00127851	0.00571699	0	0	0	0	0.0132449	0	0	0.0188338	0.0262055	0.016129	0.00828454	0
ms4a17a.6	0	0	0	0	0	0.000785797	0.00489638	0	0.00171723	0	0.00899294	0	0	0	0	0	0.0667327	0	0	0	0.0106393	0
ms4a17a.10	0.000775553	0.00141864	0	0.00148211	0	0	0.00264609	0	0.00238796	0	0.00339515	0	0	0	0	0	0.211459	0	0	0.00648741	0	0
ms4a17a.12	0.022517	0.0229461	0.00107868	0.00727666	0.0103136	0.00699558	0.0228697	0.0104293	0	0.0149994	0.00894339	0.00594945	0.00438196	0.00501492	0.0148479	0.00246449	0.00721238	0.00687592	0.0106456	0.0105869	0	0
ms4a17a.10.1	0.00297869	0.00238624	0.00378934	0.00257198	0.00427425	0.00350236	0.0199628	0.00254134	0.00373956	0.00185109	0.00888492	0	0	0.0336211	0.0288481	0.00502297	0.00985261	0.0211924	0	0.0111964	0	0.0699688
CABZ01015815.1	0.00153138	0.00116147	0.00151824	0.00365092	0.00108724	0.000839466	0.0013369	0.00420837	0.00416834	0.00621489	0.00355996	0	0.00305512	0	0.00984595	0.00589336	0	0.00243114	0	0.00163302	0.00345351	0
CABZ01015815.2	0	0	0.00252912	0	0	0	0	0	0	0	0	0	0	0	0	0	0	0	0	0	0	0
CABZ01015815.5	0	0	0	0.000695785	0	0	0	0	0	0	0	0	0	0	0	0	0	0	0	0	0	0
CABZ01015815.3	0.000279422	0.00183633	0.000390405	0.00250818	0.00125843	0.00122519	0.00056828	0.000591641	0.00221974	0	0	0	0	0	0	0	0	0	0	0	0	0
si:dkey-240n22.6.1	0.000641584	0.00074709	0	0	0	0	0	0	0	0	0	0	0	0	0.00374449	0	0	0	0	0	0	0
BX005417.1	0	0	0	0	0	0	0	0.00202526	0	0	0	0	0	0.0097839	0	0	0	0	0	0	0	0
trpm2	0	0	0	0.00105196	0	0	0.00108648	0.00179129	0	0	0	0	0	0	0	0	0	0	0	0	0	0
si:dkey-172k15.6	0.000625446	0.000767471	0	0	0.00124864	0	0	0	0	0	0	0	0	0	0.0117439	0	0	0	0	0	0	0
znf1009	0.00111041	0.00483791	0.0153253	0.00321291	0.00394795	0.00427273	0.00191769	0	0.0200875	0.00453795	0.00485072	0.00141842	0.0174209	0.00528304	0.0107516	0.00729235	0.0092697	0.0126983	0	0.00577327	0.00721326	0
znf1009.1	0.00636224	0.00727397	0.0168691	0.00562789	0.00604996	0.00792332	0.00672625	0.0146996	0.0106003	0.0010253	0.00680451	0.0172071	0.0440363	0.00618441	0	0.00959586	0.018445	0.0171221	0.0211534	0.0141345	0.0366767	0
si:dkey-240n22.8	0.00167228	0.00235796	0.00945165	0.00368444	0.00182828	0.00396277	0.00416835	0.00263748	0.00271806	0.00437149	0.00434396	0	0.00299074	0	0.00732555	0.0049983	0	0	0	0.00153039	0.00991469	0
BX005417.2	0.000374455	0	0	0	0	0	0	0	0	0	0	0	0	0	0	0	0	0	0	0	0	0
CU467646.6	0.000821947	0.00286069	0.00270608	0.00128529	0.00426247	0	0.00247217	0	0.0061586	0.0718568	0.00799409	0.0111935	0.0105194	0.0137169	0.0148125	0	0	0.00422761	0	0.00414525	0	0
CU467646.2	0.000915407	0.00364041	0.00182541	0.00379856	0.000678416	0.00298618	0.00372068	0.0012756	0.00177292	0	0	0	0	0	0	0.00460342	0	0	0	0.00344838	0.0114714	0
CU467646.7	0	0.00126435	0	0	0	0	0.000900819	0	0	0	0	0	0	0	0	0	0	0	0	0	0	0
zgc:173770	0.000618049	0.000340627	0	0.00125778	0.000804067	0	0	0	0	0	0	0	0	0	0	0.00460342	0	0	0	0	0	0
CU467646.5	0.00102435	0	0	0	0.000983926	0	0	0	0	0	0	0	0	0	0	0	0	0	0	0	0	0
si:dkey-172k15.11	0.000412645	0.0052466	0.0058535	0.00364492	0.00303185	0.00516592	0.00741289	0.00181562	0.00824167	0.00304486	0	0.0052012	0.0108168	0.0013953	0.00466105	0	0	0.00416562	0.00452268	0.0102063	0.00374052	0
CU467646.4	0.000357674	0.000636213	0.00200919	0.00116521	0.000904817	0.00227457	0	0	0.00287943	0.00122123	0	0.00177057	0	0	0	0	0	0.00408677	0	0	0	0
znf1009.2	0.000220928	0.000689995	0.000678968	0.00187045	0	0	0	0.00132681	0	0	0	0	0	0	0	0	0	0.00725228	0	0	0	0
psmb10	0.0278336	0.0339824	0.0380936	0.0354462	0.0233828	0.0218919	0.0421126	0.0160249	0.0207367	0.0268176	0.0311473	0.0468966	0.0356791	0.0283758	0.0306058	0.0406528	0.0278249	0.0337277	0.0327666	0.0475888	0.0444852	0.104476
si:dkey-172k15.4	0.00032389	0.00158418	0.00164999	0.00434437	0	0.0018245	0	0.00170305	0.00286892	0.00633706	0.00284176	0.00161397	0	0	0	0.00421646	0.0118996	0	0	0.00673724	0	0
si:dkey-172k15.3	0.00360432	0.00799658	0.0234466	0.0153547	0.0101534	0.00845532	0.032496	0.0102913	0.0301437	0.0152455	0.0130775	0.00357771	0.0385672	0.0107192	0.0106001	0.0171246	0	0.021768	0	0.0046676	0.00822587	0
zgc:174310	0.000708622	0.00310933	0.00921965	0.00519529	0.00303347	0.00280668	0.00846362	0.00152335	0.0068136	0.00734379	0	0.00141842	0.00241212	0.00475233	0.00929331	0	0	0	0.00629519	0	0	0
zgc:162948	0.015201	0.0123933	0.0370542	0.0196874	0.0226843	0.0227966	0.0276584	0.00934122	0.0209903	0.0244874	0.0166618	0.0108273	0.0297028	0.012802	0.0203617	0.0232888	0.0307374	0.0168317	0.00498371	0.0130534	0.00945486	0.00833534
LO018029.1	0.00212516	0.0040715	0.00691816	0.00379358	0	0.00217574	0.00702196	0.00359074	0.00320115	0.00609854	0.00579421	0.00176686	0	0.00130952	0	0	0.0111544	0.00417908	0.00441152	0	0.0191106	0
slco1d1	0	0.000858256	0	0	0	0	0	0	0	0	0.00438791	0	0	0	0	0	0	0.0339353	0	0	0	0
CABZ01087415.1	0.00144012	0	0.000993418	0.000923456	0	0	0	0	0.00128776	0.00126181	0	0	0	0	0	0	0	0	0	0.00143831	0	0
RF00002.2	0	0	0.000687613	0	0.00130622	0	0	0	0	0	0.00186765	0	0	0	0.00237392	0.00300745	0	0	0	0.00238676	0	0
AL935186.9	0.00415667	0.00912331	0.008916	0.0082213	0.00190407	0.00920707	0.00591975	0.00611329	0.0136636	0.00614999	0.014461	0.0179783	0.0149088	0.00393832	0.0188221	0.0217677	0.0117336	0	0	0.0089989	0	0
si:ch211-250m6.7	0	0	0	0	0	0	0.00181491	0	0	0	0	0	0	0	0	0	0	0	0	0	0	0
si:dkey-61p9.9.1	0	0.00798213	0	0.00129039	0	0	0	0.00268052	0	0	0	0.00616334	0	0	0.00229168	0	0	0	0	0	0	0
gbp4	0	0.0088485	0	0	0.00053301	0	0	0.0103113	0	0	0	0	0.00233608	0	0	0	0	0.00803167	0	0	0	0
si:zfos-2131b9.2	0	0.00292385	0	0	0	0	0	0	0	0	0	0	0	0	0	0	0	0	0	0	0	0
si:dkey-238k10.2	0.00226424	0.00246878	0.00164146	0.00216218	0.00376292	0.00124608	0.00104805	0.00602123	0.00346404	0.00149121	0.00208928	0.00347811	0	0	0.00367326	0	0.00292077	0.0109532	0	0.00509303	0.00828454	0
si:dkey-238k10.3	0.00649291	0.000232819	0.000706914	0.00115443	0.00254532	0.00556022	0.0018906	0.00324501	0	0.00201899	0.00957737	0.0114609	0	0.0127562	0	0	0	0	0	0.0282776	0	0
si:dkey-207m2.4.1	0	0	0.000873108	0	0	0	0	0	0	0	0	0	0	0	0	0	0	0	0	0	0	0
ttll1	0.00440905	0.00304602	0.0171593	0.00650775	0.00874354	0.00720734	0.0129956	0.00920479	0.0361433	0.026077	0.0100212	0.0020447	0.0163593	0	0	0	0	0.0198834	0.0218537	0.00986865	0.0378334	0
pacsin2	0.0681954	0.0966229	0.048296	0.0865094	0.0628197	0.0714749	0.0547601	0.0959223	0.0385573	0.0713601	0.0858998	0.0654906	0.0821013	0.0511834	0.109576	0.0481596	0.0744376	0.0288703	0.0662043	0.246813	0.0194022	0.00781022
arfgap3	0.00194536	0.0317516	0.00215609	0.00619037	0.00311996	0.00386614	0.00375107	0.0440604	0	0.00368259	0.00246159	0.0170754	0	0.00707076	0.0428657	0.0257692	0.0039489	0.0235376	0.13742	0	0.0193065	0
ikbip	0.0105112	0.11556	0.0416533	0.179834	0.0198701	0.0394008	0.0724803	0.0825777	0.0226057	0.0426612	0.0396137	0.0234312	0.0999067	0.0489194	0.0564054	0.243972	0.0371156	0.05868	0.0637255	0.00902165	0.0316669	0.048582
terfa	0.00838998	0.0360697	0.0658812	0.0759843	0.0363334	0.0371618	0.0725721	0.0362927	0.0290507	0.0180295	0.0268984	0.0199542	0.0761634	0.0512663	0.0692944	0.0658711	0.0480199	0.106997	0.0110228	0.0135846	0.05396	0.086654
ckap4	0.0306848	0.355558	0.0676187	0.439382	0.0603244	0.0954081	0.122069	0.223363	0.053719	0.105578	0.129268	0.0916426	0.292036	0.0590559	0.567559	0.435962	0.10365	0.0838008	0.196999	0.0183694	0.0495183	0.0195761
cct2	0.000987547	0.000346051	0.000900375	0.000868649	0	0.00135884	0	0	0.00184816	0	0	0	0.00429867	0.00584525	0	0	0	0	0	0.00136184	0	0
cct2.1	0.788674	0.55664	0.841169	0.588924	0.696134	0.599438	0.762962	0.583645	0.82622	0.802165	0.652032	0.729928	0.544923	0.790544	0.622113	0.58592	0.532909	0.988769	0.686153	0.921178	0.638697	0.926164
FO704772.1	0.00754554	0.00461925	0.00556753	0.00460478	0.00611091	0.00743007	0.00573211	0.00532962	0.00195273	0	0	0.00528309	0	0.00749868	0.00291111	0	0.00725342	0.0051857	0	0.0362425	0	0.0295288
FO704772.2	0	0.000644022	0.00226419	0.000570817	0.00129072	0.0011469	0	0.00238987	0.00258801	0	0	0	0.00518864	0	0	0	0.00494319	0	0	0.00179085	0.00719181	0
nrxn2b	0	0.00164198	0	0.000446341	0.00284185	0.00102425	0.000828943	0	0.0126958	0.00530685	0.00184738	0.00580352	0.00407308	0	0	0.00423377	0	0.00483585	0	0.00351059	0.0213187	0
drap1	0.232142	0.423384	0.951429	0.543839	0.466596	0.369988	0.680891	0.416466	0.817658	0.464412	0.46738	0.411885	0.694258	0.347172	0.393138	0.388555	0.401799	0.617524	0.58891	0.3364	0.450035	0.394672
zgc:63470	0.0514188	0.0495337	0.116048	0.0658889	0.0563453	0.0530993	0.0751742	0.0470447	0.146154	0.0799212	0.0521421	0.0615803	0.127996	0.0692132	0.0790411	0.040334	0.022415	0.0720559	0.0465265	0.0996319	0.0958447	0.0559735
rela	0	0	0.00183483	0	0	0	0.00120743	0	0.00200935	0	0.00175486	0	0	0	0	0	0	0	0	0.00201293	0	0
si:cabz01080528.1	0.000293368	0.00181061	0.00262714	0.00357267	0.00166909	0.00218008	0.00864008	0.00300042	0.00959207	0	0	0	0	0.00408759	0	0.00458857	0	0.00297766	0.00675615	0	0	0
epdl1	0.0034021	0.0211264	0.00584115	0.00438738	0.00346439	0.00427554	0.00659992	0.478938	0.00489144	0.0925578	0.0066602	0.00563406	0.00669491	0.00642757	0.030096	0.0180579	0.00893939	0.0084815	0	0.00111547	0	0
dctn1a	0.000224116	0.000700334	0.00159108	0.000713099	0.00110265	0	0.00164659	0	0	0.00216305	0	0	0	0	0	0	0.00695088	0.0175936	0	0.00212507	0	0
khnyn	0.00367996	0.00529505	0.00797302	0.0122001	0.00249361	0.00592219	0.0130389	0.00191675	0.000965668	0.0127661	0.011819	0.0096217	0.00976147	0.00463627	0.00269893	0.00723292	0.0225598	0.00457554	0	0.0097477	0	0
si:cabz01101003.1	0	0.0116	0.00343253	0.00368581	0.00350364	0.00212331	0.00292542	0.0216708	0	0.00579235	0.012095	0.00173646	0.00512521	0.00113067	0.00888407	0	0.0151755	0.00513015	0.0275968	0	0	0.0176134
emc4	0.115981	0.0902162	0.0895607	0.0774553	0.0841521	0.0764282	0.0803646	0.0953141	0.174433	0.141116	0.0585146	0.0886251	0.105416	0.13266	0.114735	0.112586	0.149042	0.0687755	0.154796	0.149875	0.110475	0.0671417
lpcat4	0.00227434	0.0133302	0	0.000344326	0.00112414	0.000778129	0.00263893	0.0149189	0	0	0.00621599	0.00223965	0.00836804	0.0101508	0.0459875	0	0	0	0.0321165	0.0126505	0	0
nop10	0.741135	0.693266	0.666615	0.70621	0.663666	0.562283	0.963877	0.666254	0.527343	0.853554	0.493312	0.846191	0.624501	0.552732	0.599038	0.866059	0.749052	1.4032	0.553678	1.16074	0.450928	1.0906
si:cabz01102082.1	0.00221728	0.0180144	0.0138985	0.00722822	0.00422049	0.00584302	0.00527919	0.0116335	0.0497905	0.029458	0.00426166	0.0310567	0.00959611	0.016496	0.0286549	0.0100966	0.0400031	0.0177163	0.019921	0.00230612	0.0653254	0.00910806
tox4b	0	0.000861598	0.000514049	0.000569111	0	0.000921426	0	0.00168674	0	0	0	0	0.00299074	0	0	0	0	0	0	0	0	0
supt16h	0.0209646	0.0416886	0.231182	0.0929244	0.0702069	0.0519651	0.110692	0.0748938	0.0840783	0.0577216	0.0628743	0.0664194	0.100782	0.0577585	0.0536381	0.0738255	0.118095	0.121351	0.075791	0.0324213	0.0989018	0.114993
si:cabz01007794.1	0.00147137	0.00568315	0.00104021	0.0018382	0.00160258	0	0	0.000702997	0.00236894	0.0122582	0	0.00867687	0	0	0.370362	0.0158026	0	0	0	0	0	0
si:cabz01007802.1	0.000298586	0.0077127	0.000831332	0.000291507	0.00108037	0	0	0.0138403	0	0.0145277	0.00721637	0.0101149	0	0.00987018	0.00498721	0.00405159	0.014667	0	0.0163807	0.00137694	0	0
si:dkey-187j14.4	0	0.00019292	0	0.000606594	0.00236102	0	0	0	0	0	0	0	0	0	0.00747241	0	0	0	0.0146997	0	0	0
si:ch211-285c6.4	0	0	0	0	0	0	0	0	0	0	0	0	0	0	0.0161853	0	0	0	0	0	0	0
zgc:66473	0	0.000408511	0	0	0	0	0	0.00326439	0	0	0	0	0	0	0	0	0	0	0	0	0	0
si:ch211-217i17.1	0	0	0.000855505	0	0	0	0	0.00218864	0	0	0	0	0	0	0	0	0	0	0.00799618	0	0	0
si:ch211-285c6.5	0.0150249	0.00196077	0	0.00204096	0.00782274	0.00604627	0	0.0118618	0.00476949	0	0.00312537	0.00453864	0	0	0	0	0	0.00401265	0.00996614	0.0362982	0	0
si:ch211-285c6.1	0	0	0	0	0	0	0	0.00421105	0	0	0	0	0	0	0.00493176	0	0	0	0	0	0	0
si:ch211-285c6.6	0.000965204	0.00228931	0	0	0	0	0.00204404	0.00537363	0	0.00813156	0	0.00405736	0	0	0	0	0	0.00462926	0.0133899	0	0	0
si:ch211-285c6.3	0.000515238	0.00767996	0	0	0	0	0.00183959	0.0102313	0	0.00674205	0	0	0	0	0	0	0	0	0.00994533	0	0	0
si:dkey-192d15.2	0	0	0	0	0	0	0	0.0203833	0	0	0	0	0	0	0	0	0	0	0	0	0	0
si:ch211-282j17.13	0	0	0.00102016	0.000614774	0	0	0.00124959	0.00343328	0.00116021	0	0	0	0	0	0	0	0	0	0	0	0	0
si:dkey-88n24.11	0	0.000233664	0	0	0	0.000813455	0	0.00961356	0	0	0	0	0	0	0.0219604	0	0	0	0	0	0	0
si:dkey-88n24.12	0.000215013	0	0	0	0	0	0	0	0	0	0	0	0	0	0	0	0	0	0	0	0	0
ndrg2	0.325445	0.113263	0.0502999	0.108159	0.156423	0.230654	0.100966	0.0927783	0.125981	0.0924995	0.141971	0.069646	0.210521	0.101379	0.161604	0.103665	0.112046	0.101557	0.11573	0.681439	0.148717	0.0707282
zgc:55733	0.147254	0.1729	0.548192	0.310926	0.207699	0.177167	0.359279	0.200664	0.446498	0.244689	0.275707	0.20003	0.390709	0.166801	0.18237	0.248969	0.192932	0.274139	0.191934	0.181583	0.38917	0.196619
si:ch211-63p21.1	0.00843311	0.00172934	0.00164512	0.00248665	0.00697176	0.0197946	0.00374878	0.00344149	0.00370269	0.00441119	0	0.0022287	0.00664286	0.00611707	0	0.00712559	0	0.00686119	0	0.033542	0.0225557	0
cbln11	0	0	0	0	0	0	0	0	0	0	0	0	0	0	0	0	0	0.009065	0	0	0	0
si:ch211-63p21.8	0.0458152	0.0124725	0.00109754	0.00115981	0.0184017	0.00595327	0.00193824	0.0118148	0.00735881	0.00298105	0.00328801	0.00554032	0.00372117	0.0142442	0.0220881	0	0.0137754	0	0.00304178	0.0475844	0	0.00599701
slc12a10.2	0.00063695	0	0	0	0.000996771	0.000974555	0	0.0191195	0	0	0	0	0	0	0	0	0	0	0	0	0	0
ltb4r	0.00168292	0	0	0	0	0	0	0.000650296	0	0.00309445	0	0	0	0.0013953	0	0	0.026444	0.00408386	0	0.00170072	0	0.00910806
ltb4r2a	0.00044868	0.0105637	0	0	0	0	0	0.0102978	0	0	0	0.00453205	0	0	0.00321658	0	0	0	0.0065515	0	0	0
si:ch211-272h9.5	0	0.000372575	0	0.00105488	0	0	0.00353743	0	0	0	0	0	0.00453154	0.00325696	0	0	0	0	0.00895838	0	0	0
zgc:195075	0.00261022	0	0	0	0.00106278	0.00134371	0	0	0.00218906	0.00224549	0	0.00550696	0	0.00366882	0.00548067	0	0	0	0	0	0	0
si:ch73-223f5.2	0	0	0.00117628	0	0.00216136	0	0	0.00541919	0	0.00198269	0	0	0	0	0	0	0	0	0	0	0	0
FP236789.1	0	0	0	0	0.000845724	0	0.000846368	0	0	0	0	0	0	0.00247846	0.00580466	0	0	0	0	0	0.00867936	0
si:cabz01074946.1	0.000612837	0.00195817	0.000858091	0	0.00119125	0	0	0	0	0.00241794	0.00370194	0	0	0.0762666	0	0	0.0636084	0	0	0	0	0
vangl2	0.0269445	0.062359	0.172347	0.0872368	0.0612281	0.0596741	0.0848418	0.0612577	0.105612	0.0724533	0.114776	0.0595341	0.228477	0.0414465	0.0809488	0.0614268	0.0430785	0.0651751	0.0631784	0.0594668	0.070951	0.0467419
arhgef11	0.00300834	0.00336407	0.0130041	0.00531296	0.00263459	0.00821912	0.00675795	0.0104193	0.0165099	0.00959808	0.00382399	0.00932129	0.007265	0.00475233	0	0.0117606	0.0189524	0.0111767	0.00598788	0.00633059	0.0294684	0
MYADM	0.00813859	0.0550171	0.0103436	0.0576676	0.0104894	0.0168807	0.0685936	0.0474214	0.00987379	0.0197394	0.06669	0.0241399	0.0240484	0.0263749	0.00906748	0.0280513	0.0398672	0.0560734	0	0.0361378	0.00745348	0.0236582
BX005156.2	0	0	0	0	0	0	0	0.000831029	0	0	0	0	0	0.0013953	0	0	0	0	0	0	0	0
si:ch211-165f21.4	0	0	0	0	0	0	0	0	0	0	0	0	0.00614047	0	0	0	0	0	0	0	0	0
si:dkey-10h3.2	0	0	0	0	0	0	0.00137988	0	0	0	0	0	0	0	0	0	0	0	0	0	0	0
si:dkey-23a13.2	0.0154462	0.000390287	0	0.00112525	0.000517971	0.0131595	0.0021621	0.0105929	0.00596606	0.00372288	0.0376844	0.00584054	0	0.0111173	0.0118659	0	0.0147508	0.00944774	0	0.0156957	0	0
dusp19b	0.00281956	0.00736177	0.00757083	0.00821297	0.00122529	0.000891358	0.0124086	0.0105588	0.0126183	0.00913214	0.00550069	0.00364457	0.0170459	0.0011881	0	0.00667282	0.00651181	0.0129532	0	0	0	0
hist1h2a11	0.000316221	0.000421445	0.00460958	0.00194803	0	0.00116029	0.0020106	0	0.00408437	0.00360773	0	0	0	0	0	0	0	0	0.0096887	0	0	0
CU459186.5	0.00377985	0.00440306	0.0141036	0.00937709	0.00478605	0.00571173	0.00846392	0.00436898	0	0.0111983	0.00331181	0.00553304	0.00427739	0.00633961	0	0.0030217	0.0176162	0.00465113	0.00409372	0.00704485	0	0.021793
zgc:112234	0.000295646	0.00128323	0.0035474	0	0.00133386	0.00105056	0.00120788	0	0.00235518	0	0	0	0	0	0	0	0	0	0	0	0.0108068	0
hist1h2a4	0	0.00156655	0.00528138	0.000529061	0.0017229	0.00239214	0.00461929	0	0.00171723	0.000948792	0	0	0.00240189	0	0	0	0.00464008	0	0.00592882	0.00281673	0	0
CU459186.6	0.0151795	0.0147513	0.0127239	0.0122834	0.0108065	0.0130602	0.00953236	0.0271553	0.0203156	0.0134358	0.0130235	0.0115273	0.020832	0	0.103159	0.0247876	0	0.0160603	0.00568901	0.0507323	0.012909	0
si:ch211-113a14.22	0.000466896	0.00519887	0.00144521	0.00420222	0.00306335	0.00128544	0.00439274	0.00251038	0.00534518	0	0	0	0.00607451	0	0	0.0112065	0	0	0	0.00131454	0.00374052	0
si:dkey-23a13.9	0	0.000914009	0.000363362	0.000828764	0.0021393	0	0	0	0.00267453	0	0	0.00339161	0	0	0	0	0	0	0	0	0	0
CU459186.1	0.00207955	0.00218676	0.00485916	0.0012283	0.0044582	0.00239676	0.00318035	0.000899125	0	0.00358787	0	0.00339161	0	0.0011881	0	0	0.00864944	0	0	0.00161433	0.0118238	0
CU459186.7	0	0.000836219	0	0	0	0	0.000950409	0	0	0	0	0	0	0	0	0	0	0.00401265	0	0	0	0
zgc:171759	0.00801241	0.0223987	0.0207452	0.0103471	0.00993039	0.0131647	0.0130031	0.00915501	0.0296377	0.0206086	0.0105557	0.00862268	0.013677	0.0180183	0.0493221	0.017379	0.0184461	0.015826	0.0172438	0.00813153	0	0.0362587
hist1h2a4.1	0.0019313	0.000494196	0.00811577	0.0032763	0.000997431	0.00643573	0.00357421	0.00146297	0.00185995	0	0.0055003	0	0	0.00540164	0.00347264	0	0	0.0156749	0	0	0	0.00957886
CU459186.3	0.000480951	0	0	0	0	0	0.00165317	0.00345221	0	0	0	0	0	0	0	0	0	0	0	0	0	0
zgc:112234.1	0	0.00179221	0.00668639	0.00270175	0.0045813	0.0010892	0.00262646	0.00263748	0.00305402	0	0	0	0	0	0	0	0	0	0	0	0	0.00683141
si:dkey-23a13.17	0.000177213	0.00153712	0.00640585	0.00128487	0.00104707	0.00135374	0	0	0.00225911	0.00188106	0.00391843	0	0.0127416	0.00437065	0	0	0	0	0	0	0.0143001	0
HIST2H3D	0.00243827	0.00156846	0.00932322	0.00532771	0.00289986	0.00264274	0	0.00319656	0.00826629	0	0	0.00521946	0.0164605	0.00262326	0.0135365	0	0	0	0	0.0111761	0	0
CU459186.2	0.00379034	0.00931998	0.00529781	0.00508418	0.0012887	0.0046099	0.00399842	0.00860522	0.0164215	0.00435973	0.00572511	0.0117146	0.0107391	0.0147623	0.0260212	0	0.00750379	0.00390444	0.00875913	0.00447589	0	0.035193
hist1h2a11.1	0.000331309	0.00136568	0.0100671	0.00121253	0.000958543	0.00179447	0.0037763	0	0.0034141	0	0	0.00536173	0.00489643	0	0	0	0.00254233	0	0.00782487	0	0	0
si:dkey-23a13.21	0.0102092	0.0208249	0.0500851	0.0269166	0.021547	0.0144185	0.0222725	0.020539	0.0159751	0.0149669	0.0194927	0.0250606	0.0196996	0.013107	0.0134778	0.0112857	0.0320843	0.0264919	0.0593186	0.00862883	0.0405207	0.0250492
si:dkey-23a13.22	0.0105505	0.0358414	0.0507865	0.0400589	0.0230885	0.0149014	0.0542011	0.0506711	0.057696	0.0288826	0.0265158	0.0213644	0.0628358	0.00957973	0.0403193	0.027401	0.0395622	0.0653691	0.0236717	0.0219295	0.0325358	0.0950817
CU459186.8	0.00286406	0.00333084	0	0	0.00368726	0.00106252	0.00327013	0.00658917	0.0089991	0	0	0.00491009	0	0	0.00426882	0	0	0.00996479	0.00901934	0.00147685	0	0
si:cabz01036006.1	0.00069917	0	0	0	0	0	0	0	0	0	0	0	0	0	0	0	0	0	0	0	0	0.0101115
si:ch211-220f21.3	0	0	0	0.000618835	0	0.000609597	0	0	0	0.0034487	0	0	0	0	0	0	0.00292077	0	0	0	0	0
CU463030.1	0.000982122	0.00678395	0.0125725	0.0101428	0.00113815	0.00218182	0.00453357	0.0039209	0.00855644	0.00424049	0.00258693	0.00358351	0.0168541	0.0113572	0.00617741	0.0069832	0.00498043	0	0	0.00770932	0.00760099	0.00781022
CU457819.7	0.00412626	0.00282217	0.0116305	0.00248735	0.00450414	0.00262509	0.00412791	0.00389834	0.00329888	0.010188	0	0.00427797	0.00694359	0	0.00486456	0.00299308	0	0	0	0.00136184	0	0
si:ch73-368j24.11	0.00254049	0.00721258	0.00484537	0.00571461	0.00225148	0.00137766	0.0057976	0.00267449	0.00284822	0.00384738	0.00357371	0.00374754	0	0.00269068	0	0	0.00682389	0.00505201	0	0	0	0.0101115
zgc:112234.2	0.00418087	0.0109504	0.016464	0.0081787	0.00755559	0.00496842	0.00666824	0.00541206	0.011744	0.0148915	0.00550363	0.00135827	0.00343252	0.0182322	0.0304451	0	0.00453952	0	0.0103176	0.00290215	0	0.00781022
CU457819.5	0.000974107	0.00292881	0.000543145	0.000407511	0	0	0.00183149	0.00572569	0.000888599	0	0.00484715	0	0.00503436	0.00156127	0	0.00837484	0	0	0.00820613	0.0105593	0.0161458	0
CU457819.1	0.000205573	0.00264768	0.00558514	0.00231541	0.000443335	0.00182638	0.00163739	0.00270683	0.000957455	0	0	0	0.0056603	0.00694798	0	0	0	0.0118865	0.00592882	0.00281673	0	0
zgc:112234.3	0.0013815	0.00428237	0.00751358	0.00262161	0.00463399	0.0021036	0.00135896	0	0	0	0.00290735	0.00262802	0.00734824	0	0.00698327	0.00337099	0	0.00804157	0.0104177	0	0	0.00781022
CU457819.2	0.0012967	0.000593569	0.00286051	0	0.00106967	0.00244658	0.00182488	0	0.00217712	0	0	0	0.0021261	0	0	0	0	0	0	0	0	0
hist1h2a4.2	0	0	0.00105685	0.000464369	0.00054074	0	0	0	0	0	0	0	0	0	0	0	0	0	0	0	0	0
zgc:112234.4	0.003901	0.0212416	0.0558738	0.0317806	0.0116582	0.0139667	0.0361566	0.0257992	0.0471686	0.00872997	0.014656	0.00454703	0.0325552	0.0153586	0.0197603	0.0424313	0.0151847	0.0355553	0.0164088	0.0104378	0.0526985	0
CU457819.3	0.000855306	0	0	0	0.000993271	0.00127419	0.0028072	0	0	0	0	0	0.0038939	0	0	0	0	0	0	0	0	0
hist1h2a11.2	0.00126195	0.000963411	0.00754891	0.0028002	0.0031481	0.00126614	0.00410778	0	0.000720608	0.00599729	0	0	0.00295657	0.0082174	0	0	0.0039489	0.00401265	0	0	0	0
CU457819.6	0.000178002	0.00458312	0.0060109	0.000570817	0	0.00414436	0.00315114	0.000594464	0.00658986	0	0	0.00192403	0.0145045	0.00139115	0.00732555	0	0	0	0.00585823	0	0.00365418	0.0205869
si:ch73-368j24.12	0.000657195	0.00172954	0.000472771	0.00152962	0.000680219	0	0	0	0.00172322	0	0	0.0049359	0	0	0	0	0	0	0	0.00321469	0	0
HIST1H4D	0.00059628	0	0.00242944	0.0011859	0.00108882	0	0	0.00168674	0.00298118	0.00275315	0	0	0	0	0	0	0	0.00408386	0	0.00201249	0	0
hist1h2a6	0.000621677	0	0.00473968	0.00444888	0	0	0.0040958	0	0	0.00642579	0	0.00222924	0	0	0.00647809	0	0	0	0.00290407	0	0	0
zgc:112234.5	0.000361033	0	0.00157952	0	0	0	0.00485474	0	0	0	0	0	0	0	0	0	0	0	0.00441152	0	0	0
zgc:173552	0.000751743	0.000678431	0	0.000931019	0.00108819	0	0.00145712	0	0.000957455	0	0	0	0.00362598	0	0	0	0	0	0	0	0	0
si:ch1073-153i20.5	0.00165481	0.00114318	0.00539997	0.00526797	0.00211215	0	0.00147337	0	0.00178751	0.00206527	0	0	0	0.00247846	0	0	0	0	0	0	0	0
si:ch1073-153i20.4	0.000559459	0.00246124	0.0133546	0.00334339	0.00413648	0.00476673	0.00488341	0	0.0052068	0.00269573	0.00376595	0.00366049	0.0167143	0	0	0	0.0100004	0.0100786	0.00484189	0.00560436	0	0.0208314
FP340257.1	0	0	0	0.000636128	0.00107452	0	0.000828943	0	0	0	0	0	0	0	0	0	0	0.00599576	0	0	0	0
hist1h2a10	0.00433755	0.0246204	0.0617542	0.0534071	0.0215647	0.0187602	0.0483328	0.029208	0.0307561	0.0132883	0.0231379	0	0.0411729	0.0153754	0.0273644	0.0208067	0.0231787	0.0172784	0	0.0151578	0	0.0387431
zgc:112234.6	0	0	0.00196647	0.00121003	0.000840502	0.00111231	0.00208268	0	0.000866957	0	0	0.00477481	0	0.00526585	0	0	0	0.00406776	0	0	0	0
FP325123.3	0.00234565	0.00326784	0.00322771	0.00245508	0	0	0.00335608	0	0	0	0	0.00258091	0	0	0	0	0	0	0.0135583	0.00464919	0.0110736	0
hist1h2a11.3	0.00125605	0.00245289	0.00210292	0.000689886	0.00128268	0.00126488	0	0.00217636	0.00210122	0	0	0.00494687	0.00305512	0.00454085	0.00466105	0.0083961	0	0	0	0.00204501	0	0
si:ch1073-159d7.7	0.00106365	0.000619763	0.00276634	0.00184411	0.00128668	0.00237127	0.00180967	0.000627816	0	0	0.00257523	0	0	0	0.00951808	0	0	0	0	0	0	0
zgc:154164	0.00981496	0.0138872	0.00163486	0.00319754	0.0069872	0.00526522	0.00496183	0.0071707	0.0123642	0.0105664	0.00434087	0.00826408	0.00366726	0	0.0126618	0.00697951	0	0.00621671	0.0104177	0.0170345	0	0.0162217
zgc:112234.7	0	0.00364547	0.00555465	0.00278161	0	0	0.00227818	0.00161517	0.0014104	0	0	0	0	0.011646	0	0	0.00306033	0	0	0.00130365	0	0
FP325123.2	0.00569798	0.0174545	0.0595331	0.0298048	0.0183915	0.0123848	0.0323148	0.0280511	0.0293023	0.00630399	0.0189141	0.022587	0.0282288	0.0234978	0.0327065	0.037835	0.00560266	0.035025	0.0125046	0.00599196	0.0167209	0.0109289
hist1h2a4.3	0.000350356	0.000413443	0.000421184	0.000764656	0.00111934	0	0.000743076	0	0	0	0	0	0	0	0	0	0.0176841	0	0	0	0	0
zgc:112234.8	0.00103198	0.00225231	0.00597759	0.0028938	0.00355811	0.000721376	0.00508359	0.00404969	0.0070271	0.00497161	0	0	0.00795298	0.0107682	0	0.00628826	0	0.00224943	0	0.00459607	0	0
FP325123.1	0.00788683	0.00587877	0.00769674	0.00636192	0.00129948	0.00414733	0.00657284	0.00314525	0.00322218	0	0	0.00673814	0.00776754	0.0107539	0.0125262	0.00321319	0	0.00241874	0.0115762	0.00125095	0.0145271	0
hist1h2a11.4	0	0	0	0	0.0011346	0	0	0.00266738	0	0.00269573	0	0	0	0	0	0	0	0	0	0	0	0
zgc:110425	0.0157141	0.0292912	0.0822864	0.0302897	0.0298766	0.0154515	0.0277619	0.0253153	0.0412106	0.02043	0.0214795	0.0111285	0.0372473	0.0286126	0.0410011	0.0150336	0.0180478	0.0226742	0.0773469	0.0203522	0.0124455	0.0595988
si:cabz01036022.1	0.00105502	0.000966765	0.00229682	0.000697709	0.00185601	0.00200553	0.0018193	0.00105867	0.00456649	0	0.00172847	0.00387592	0.00302236	0.00617898	0.00555157	0.00421646	0.00507012	0	0.00541594	0	0.010347	0
si:ch1073-220m6.1	0	0	0	0	0	0	0	0	0	0	0	0	0	0	0	0	0	0	0	0.00363015	0	0
pnp5a	0.012266	0.0087581	0.00555686	0.0104626	0.00768629	0.00897231	0.00547382	0.0089039	0	0.00882452	0.0141865	0.0505199	0	0.0183713	0.218148	0.0171921	0.0122034	0.0155202	0.00478471	0.0635641	0	0.00910806
zgc:55262	0.00817385	0.0225765	0.0161625	0.0357908	0.0132937	0.0175697	0.019432	0.0115912	0.00285427	0.018236	0.0158023	0.0136992	0.0284385	0.0229477	0.027613	0.0123653	0.0142718	0.02485	0.0082607	0.0410451	0	0.119531
sf3b2	0.0886394	0.0928152	0.26436	0.14945	0.124924	0.0877419	0.190571	0.128061	0.151987	0.142931	0.11024	0.119318	0.170996	0.0754764	0.0953325	0.0971834	0.0803315	0.151969	0.159393	0.142093	0.0755454	0.295547
zgc:175248	0	0.000751665	0.000625385	0	0	0	0	0	0	0	0	0	0	0	0	0	0	0	0	0	0	0.0306646
rbm14b	0.00885699	0.0349438	0.0497635	0.0280059	0.0180616	0.0174053	0.0402886	0.0238285	0.0627718	0.020665	0.0355115	0.00819408	0.039256	0.0261406	0.0279152	0.0422056	0.0164237	0.0718904	0.0343056	0.0287824	0.0346348	0.0156195
actn3b	1.35497	0.355267	0.0911294	0.243953	0.670628	1.02378	0.188415	0.385977	0.303746	0.338876	0.458552	0.527473	0.286531	0.678591	0.62092	0.499638	0.534017	0.401693	0.550711	2.21949	0.433182	0.573537
ccs.1	0.00195053	0.00125128	0.000527468	0	0.00233855	0.000839318	0	0.00244508	0.00284932	0.0053861	0	0.00550696	0.00680275	0.00333659	0	0	0	0	0	0.00274141	0	0
gal3st3	0	0.000384869	0	0.000447797	0	0	0.000471398	0	0.002838	0	0	0	0	0	0	0	0	0	0	0	0.00938042	0
si:ch211-168d1.3	0.00149726	0.000771691	0.000698988	0	0	0	0.0179123	0	0.0025488	0.00252986	0	0	0	0	0	0	0.0038567	0	0	0.00382021	0	0
zgc:101810	0.00859999	0.435561	0.00571548	0.00893928	0.00944105	0.0139447	0.0156684	0.280637	0.0131274	0.0274461	0.011058	0.0214458	0.0165477	0.015496	0.0265201	0.111475	0.0446152	0.0334853	0.0283887	0.00781887	0.0343179	0.025396
b4gat1	0.00558032	0.00353641	0.00449416	0.00407102	0.0046402	0.00144775	0.00554991	0.00488912	0.0101224	0.00954843	0	0.00742428	0.0119993	0	0.0118465	0.0328795	0.00789401	0.00625171	0.00409372	0.0185255	0.0381998	0.0341111
pfdn2	0.798057	0.463323	0.604802	0.51525	0.580941	0.466509	0.585254	0.432055	0.599246	0.715131	0.513252	0.67198	0.528242	0.446806	0.422139	0.409527	0.796707	0.589752	0.444519	1.07453	0.503404	0.747179
nit1	0.00100718	0.00457952	0.0131753	0.00627685	0.00468441	0.00127935	0.00731265	0.00309063	0.0097491	0.0102785	0.00865272	0.0229794	0.0117207	0.00247642	0.00539336	0.0112988	0.0329496	0.0119583	0.013378	0	0.00775318	0.0101115
clcn3	0.00987655	0.0187489	0.0161023	0.00951546	0.0107946	0.0133822	0.0113584	0.0162789	0.0508214	0.0475507	0.0141393	0.0120602	0.015175	0	0.0205156	0.0139834	0.022412	0.0180933	0.0179435	0.042526	0.0404205	0
mfap3l	0.0155878	0.0406417	0.0250779	0.0350939	0.0215559	0.0327714	0.038027	0.0517383	0.055338	0.0846446	0.0708632	0.0361854	0.0385297	0.0244444	0.0607431	0.0584949	0.0228426	0.049053	0.0195725	0.065145	0.0575886	0.0198146
ino80b	0.00858915	0.00743417	0.0242045	0.0137108	0.014046	0.00296895	0.0184589	0.0101087	0.0239483	0.0101611	0.00883098	0.011095	0.00489054	0.0211943	0.0137625	0.0164209	0	0.00402105	0.0269674	0.0106112	0.01063	0
intu	0.000358168	0.000779342	0.00270983	0.0029294	0.00212901	0.000382426	0	0.00230506	0.00127989	0.00359842	0.0130353	0	0.00847439	0	0.00161269	0	0	0	0	0	0.0159068	0
trmt10b	0.000956092	0.00689395	0.0168345	0.00719617	0.00616067	0.00370691	0.011385	0.00577342	0.0101604	0.00499728	0.00466778	0	0.015279	0	0.0123431	0.00713339	0.015348	0.00903281	0.0191096	0.00471953	0	0
cxcl8b.3	0	0.00113199	0	0	0	0	0	0	0	0	0	0	0	0	0	0	0	0	0	0	0	0
cxcl8b.1	0	0.00550985	0.000655058	0	0	0	0	0.0202282	0	0	0	0	0	0	0	0	0	0	0	0	0	0
f13a1b	0.00736244	0.0230729	0.0144925	0.0137343	0.00653978	0.0128927	0.0581876	0.00530979	0.0128726	0.01034	0.592787	0.00927101	0.0141171	0.0849004	0.00629353	0.0255689	0.226395	0.00676858	0.0160152	0.00402415	0.0105931	0.598508
si:dkey-185m8.2	0.000442937	0	0.000331353	0	0	0	0.00125298	0	0	0	0.00556048	0	0	0	0	0	0.0804975	0	0	0	0	0.115568
jac7	0	0.00217427	0.000873108	0.00159677	0	0	0.0101908	0.00219904	0	0.00383251	0	0	0	0	0	0	0	0.0134189	0.0185927	0	0	0
zgc:172143	0.00115305	0.000624701	0	0	0	0.000531262	0	0	0	0	0	0	0	0	0	0	0	0	0	0	0	0
aep1	0.0833381	1.97819	0.0853508	0.108219	0.111736	0.207849	0.147255	1.40291	0.145388	0.13262	0.159815	0.236126	0.140697	0.131119	1.53854	0.591786	0.242262	0.343778	0.452331	0.0621222	0.220155	0.0907288
jac10	0.00061516	0.00282073	0.00214609	0.00062097	0.000517971	0.00110437	0.00216051	0.0031101	0	0	0	0	0	0	0.158937	0	0	0	0.0046013	0	0	0
jac1	0	0.0381288	0	0.000493955	0	0.00112343	0.00509053	0.0151603	0	0	0	0	0.00189533	0	0.0160583	0.00555697	0	0	0	0	0	0
CU019647.1	0	0	0	0	0	0	0	0	0	0	0	0	0	0	0	0	0	0	0	0.00143831	0	0
jac3	0	0	0	0	0	0	0.000961891	0	0	0	0	0.00375722	0	0	0	0	0	0.00756087	0	0	0	0
si:ch211-1o7.2	0	0.000656273	0.00103483	0	0.00107636	0.00135628	0.000899284	0	0.00144156	0	0	0	0.00403584	0	0.00161269	0	0	0.00408386	0	0	0	0
tex261	0.0793731	0.104684	0.160084	0.180046	0.0845234	0.065101	0.0935165	0.0960301	0.0889697	0.135674	0.119205	0.139293	0.196474	0.0972682	0.110701	0.081043	0.096589	0.0971805	0.162306	0.138678	0.117411	0.0544272
si:ch211-1o7.3	0.000672548	0.00212067	0.0016907	0	0.00126413	0	0	0	0	0	0.00369289	0	0	0	0	0	0.099335	0	0	0	0.0128093	0
si:ch211-74f19.2	0.000598382	0.00420651	0	0.00867829	0.00200296	0.00197066	0.00353056	0.00361312	0	0.00201899	0.0175475	0.00762602	0	0.0139353	0.00617958	0.0138341	0	0.00535163	0.00808049	0.00499202	0	0
si:ch211-183d5.2	0.00801901	0	0	0.000503293	0.00501045	0.00222302	0	0.00374528	0	0.00493816	0	0.0017158	0.00208308	0.00416	0.00360686	0.00591764	0.00932825	0	0	0.0193173	0	0
pcsk6	0	0.000507185	0.000655505	0	0	0	0	0.00191953	0	0	0.00370194	0	0	0	0	0	0	0	0	0	0	0
snrpa1	0.0688462	0.158995	0.412184	0.223161	0.158429	0.139761	0.238159	0.123101	0.18697	0.177748	0.135074	0.172796	0.251417	0.106217	0.142676	0.152491	0.170756	0.133637	0.268491	0.126818	0.0915234	0.243907
selenos	0.0199974	0.0599666	0.0359226	0.0688186	0.0300262	0.0303551	0.0493807	0.0928665	0.0513302	0.0467031	0.0574298	0.0442772	0.0818499	0.0212577	0.0826516	0.0604371	0.0575609	0.0639311	0.173478	0.0452611	0.0510571	0
chsy1	0.00151344	0.0330563	0.0185454	0.0213135	0.00318353	0.0082831	0.00982874	0.0220947	0.0219713	0.0051273	0.0225145	0.00561406	0.0739855	0.00498176	0.00691221	0.0435117	0.00487129	0.00483585	0	0	0.0173427	0.0101115
lrrk1	0	0.00056001	0	0	0	0	0.00162126	0.000957028	0	0	0	0	0	0	0	0	0	0	0	0	0	0
aldh1a3	0	0	0	0	0.00118763	0	0.000925658	0	0	0	0	0	0	0.00431718	0	0	0	0	0	0	0	0
asb7	0.0156178	0.0136195	0.0354419	0.0128139	0.0160991	0.0157556	0.0247473	0.0289598	0.0357221	0.0254019	0.0341837	0.0210204	0.028763	0.0293357	0.0151669	0.0354714	0.0194594	0.00730043	0.0356941	0.0369859	0.0486782	0.00683141
lins1	0.000843803	0.000672048	0.00285662	0.00302623	0.00291809	0.00115535	0.00598633	0	0.000956224	0.00147452	0	0.00333278	0.0116964	0.00582152	0.00788549	0	0.0129544	0	0	0.00202204	0	0.00957886
cers3a	0.00071594	0.0165613	0	0	0	0.00441318	0	0.0543138	0.00371398	0.00194812	0	0	0	0	0.00309777	0.00746105	0	0.007377	0.0316128	0.00191691	0.00603604	0
adamts17	0	0.000432524	0	0.00055911	0	0	0	0	0.00229301	0	0	0	0	0	0	0	0	0	0	0	0	0
mthfs	0.111898	0.079178	0.0629253	0.0718709	0.0831897	0.0816313	0.0870762	0.070952	0.0566275	0.118299	0.0871264	0.134468	0.0551186	0.0988551	0.0942249	0.0612496	0.120821	0.167881	0.0477152	0.209273	0.113455	0.0897412
zfand6	0.0958669	0.0915152	0.102947	0.110616	0.0904141	0.100559	0.079661	0.0959844	0.119595	0.133573	0.109528	0.100541	0.0878651	0.0874158	0.105607	0.0943589	0.114362	0.0567113	0.189715	0.181462	0.133783	0.114347
arnt2	0.0114118	0.0157103	0.0759669	0.0385183	0.0195761	0.023914	0.0244235	0.0102821	0.108166	0.0236507	0.0333157	0.0136408	0.0863789	0.0241894	0.0295525	0.0494038	0	0.0233627	0.030499	0.0572801	0.0328684	0
abhd17c	0.0321494	0.061848	0.154851	0.0874789	0.043953	0.0658934	0.102321	0.0620153	0.144955	0.114699	0.0889395	0.0670546	0.086984	0.0508861	0.0486152	0.0603424	0.0313952	0.0670856	0.0816802	0.0375119	0.126582	0.0561404
cemip	0.00458937	0.0357562	0.00223373	0.00132258	0.0047232	0.00120518	0.00977564	0.0359058	0	0.00870056	0.0160325	0.00689923	0.0182795	0.00741448	0.00853992	0.0102243	0.0136153	0	0.0118394	0.029987	0	0.00683141
mesd	0.110103	0.141823	0.159391	0.196381	0.0890718	0.0905271	0.180317	0.114333	0.139861	0.191959	0.255021	0.267891	0.174433	0.117544	0.127984	0.150045	0.172632	0.153588	0.150557	0.150573	0.10332	0.110329
tlnrd1	0.000770426	0.000322426	0	0.00188857	0	0.00136244	0.00236961	0	0.00196251	0.00109614	0.00617847	0	0	0	0.00431741	0	0.00662019	0	0	0	0	0
il16	0.000451671	0.00286925	0	0.000911129	0	0.0020977	0.00484867	0	0	0.0029451	0.00288166	0.0141967	0.00645658	0	0	0	0.0548089	0	0	0	0.0323081	0.0403804
stard5	0	0.000456467	0	0	0	0.00118695	0	0	0	0	0	0	0	0	0	0	0	0	0	0	0	0
mex3b	0.0250777	0.0456828	0.545753	0.0757476	0.125105	0.0783519	0.0777528	0.0548556	0.215684	0.0757965	0.0564648	0.0593357	0.227135	0.0692246	0.0927402	0.121754	0.0778106	0.0645601	0.0605421	0.0182479	0.337014	0.104645
efl1	0.0130606	0.00642018	0.00342953	0.00539477	0.0114537	0.00743734	0.0107199	0.0093637	0	0.00868713	0	0.00557192	0.00291654	0.00424773	0.0267779	0.00346154	0.00623911	0.00857034	0.0130615	0.0476329	0.0282729	0
saxo2	0	0	0.000304442	0	0	0	0	0	0	0	0	0	0.0179956	0	0	0.00674454	0.00788474	0	0	0	0	0
adamtsl3	0	0	0	0	0	0	0	0	0	0	0	0	0.00443293	0	0	0	0	0	0	0	0	0
sh3gl3a	0.00182848	0.00453765	0.0260181	0.00735298	0.00779534	0.00400676	0.00309236	0.00527746	0.0312122	0	0.00760693	0.0219672	0.0296939	0.00919559	0.0132835	0.00371401	0	0.016036	0.00284476	0	0.0161775	0
fth1a	1.85574	1.47161	1.96598	1.64493	1.7881	1.54672	1.76574	1.7709	1.99833	1.74223	1.81426	1.59545	1.74629	2.97273	1.64617	1.54408	1.37891	1.75644	1.63581	2.20397	1.87241	1.88149
rplp2l	4.05852	4.18995	4.3113	4.3552	4.20822	4.11997	4.38962	4.09301	4.11715	4.25489	4.3028	4.14439	4.04934	4.05879	4.06114	4.11189	4.22588	4.41188	4.06551	4.26719	4.05344	4.36887
slc25a22b	0	0	0.00103532	0	0.000549341	0	0	0	0	0	0	0	0	0	0	0.00212437	0	0	0	0	0	0
syt7b	0	0	0	0	0	0	0	0	0	0	0	0	0	0	0.00513693	0	0	0	0	0	0	0
sdhaf2	0.0956525	0.0341949	0.0516796	0.0417372	0.0529378	0.0985629	0.0484603	0.0663368	0.0523815	0.078292	0.0432043	0.0714935	0.047411	0.0707058	0.0788526	0.0487894	0.0827832	0.131265	0.0620419	0.170345	0.0422113	0.0420775
polr2l	0.181334	0.27512	0.567025	0.410379	0.261227	0.245616	0.510585	0.252308	0.347957	0.316375	0.363671	0.339763	0.371494	0.223982	0.259517	0.227631	0.29553	0.460886	0.277087	0.343852	0.364695	0.386162
si:ch73-119p20.1	0.00438585	0.00261116	0	0.00385995	0.00117695	0.00206137	0.00104595	0.00188384	0.108483	0.011324	0	0.0285898	0.00601253	0.0148915	0	0.00513756	0	0	0	0.00134172	0.242249	0.0239996
dagla	0.00523078	0.00205491	0.00454808	0.00178327	0.00214484	0.00359317	0.00417737	0.00248096	0.0421313	0.00481576	0.00110558	0.00398875	0.00513573	0	0.00917283	0.0100228	0	0	0	0.00607715	0.147215	0.0219155
arih1l	0.0108129	0.0080705	0.0146041	0.00781059	0.00726013	0.0144391	0.00762883	0.0152503	0.0110293	0.0272834	0.0145606	0.0179431	0.0204465	0.0246717	0.0350619	0.0202117	0.0152387	0.021906	0.0415288	0.0620285	0.0318842	0
plekho2	0.00138265	0.00842414	0.00516352	0.00824361	0.000844391	0.00279461	0.00668158	0.00180299	0	0.00864898	0.00904105	0.00384979	0.0113332	0.00480799	0.00408885	0.00300745	0.0563445	0	0.00692474	0.00301582	0.0164776	0.00910806
ankdd1a	0	0.00109863	0.00156059	0.00068214	0	0.000974555	0	0.00378781	0.00134258	0	0.00201979	0	0.00233608	0	0	0	0	0	0	0	0.0133626	0
spg21	0.0140273	0.0416464	0.0482385	0.0584716	0.0300657	0.0325121	0.0608316	0.0517831	0.0572945	0.251104	0.0983494	0.179288	0.0541921	0.0409152	0.0468463	0.0430526	0.121859	0.0322074	0.0361328	0.0139036	0.0184221	0.0389364
clpxa	0.0108461	0.0172682	0.0251857	0.0161098	0.0148136	0.0122081	0.0153032	0.0356097	0.0247187	0.00793461	0.0243008	0.00889499	0.0196835	0.00371774	0.0244694	0.0168124	0.0224859	0.0128925	0.0305072	0.0206472	0.043148	0
ubap1lb	0.00846715	0.0101565	0.0302184	0.0185803	0.0128776	0.0078914	0.0231319	0.00870651	0.021522	0.0234016	0.0124691	0.00942414	0.007041	0.00857145	0.00421747	0.0067547	0.0088972	0.00576181	0.0093287	0.0116542	0.0325592	0
kbtbd13	0	0	0	0	0	0.00204842	0	0	0	0	0	0	0	0	0	0	0	0	0	0	0	0
rasl12	0.000491359	0.00147805	0.00210135	0.0030128	0.0012738	0.0121944	0.0244577	0.00299755	0	0	0.00354544	0	0	0	0	0	0.00540434	0.00626131	0	0	0	0
abhd2a	0.000608471	0.0010512	0.000284854	0.000947399	0	0	0	0.00236563	0.00440236	0	0.00156003	0.00141842	0	0.00183861	0.00731212	0	0.00255047	0	0	0	0	0
slc39a1	0.0103972	0.0230437	0.00919846	0.0155654	0.0116467	0.0176075	0.00325164	0.0168423	0.0352034	0.24825	0.0249638	0.069888	0.0423846	0.0262359	0.038407	0.0231451	0.0948913	0.0151439	0.0554452	0.00542055	0.0188853	0.0510367
strc	0.00108365	0	0	0	0	0	0	0	0	0	0	0	0	0	0	0	0	0	0	0.00187226	0.00345351	0
furina	0.000470978	0.00571686	0.00585992	0.00865727	0.00183436	0.00176472	0.00956354	0.0096645	0.00144156	0.00802401	0.0102779	0.00993187	0	0.00563724	0.00940754	0	0.00800987	0.0130125	0.00935195	0.00596024	0	0
fes	0	0.00338479	0	0	0	0.00117582	0.00167226	0.00216192	0	0	0	0	0.00324039	0	0	0	0.0188929	0	0	0	0	0
rhcga	0.000398725	0.00104127	0	0	0	0	0	0	0	0	0	0	0	0	0	0	0	0	0	0	0	0
CU467822.1	0	0.000661309	0.00618968	0	0.00250892	0.00102884	0.00118475	0	0	0	0	0	0	0.00156127	0.00850417	0	0	0	0	0	0	0
kif7	0.00281293	0.00490582	0.0174179	0.017748	0.00522558	0.00828782	0.0147163	0.00872736	0.00453389	0.0068655	0.0136892	0.0218134	0.0163623	0.0125893	0	0	0.0036565	0.00648381	0.0093316	0	0.0128968	0
mrps11	0.276649	0.149504	0.155872	0.129443	0.224707	0.324162	0.223761	0.213418	0.159166	0.284534	0.157821	0.261441	0.125474	0.163618	0.191444	0.156679	0.217422	0.27787	0.223474	0.482688	0.202098	0.18922
mrpl46	0.0815058	0.0364295	0.0502689	0.0439253	0.0616715	0.104644	0.0494689	0.0634537	0.0474401	0.0698872	0.0399533	0.0522465	0.0635243	0.0671459	0.0618514	0.0468565	0.0617036	0.090496	0.0596478	0.133471	0.0616712	0.129911
ntrk3b	0.000268676	0	0.0021639	0.000822251	0	0	0	0	0.00194346	0	0	0.00445159	0.0271904	0	0	0	0.00408087	0.00379907	0	0	0	0
CU280645.1	0.000489226	0.00167095	0.00186432	0.00145348	0	0.00134371	0.018013	0	0	0	0	0.00189355	0	0	0	0	0	0	0	0	0	0
si:dkey-172h23.2	0.00307743	0.00942597	0.00232599	0.0220292	0.00113038	0.00807605	0.0106152	0.047704	0.00288056	0.0102683	0.00575845	0.033304	0.0149989	0.00554803	0.0272148	0.0250109	0.0674798	0.0468225	0.0551127	0.00271996	0.0220725	0.0110892
mespaa	0.000184474	0	0.000626593	0.000544867	0	0	0	0.00184336	0	0	0	0	0	0	0	0	0	0	0	0.00177314	0.00377314	0
ANPEP (1 of many)	0	0	0.00045479	0	0	0	0	0	0	0	0	0	0	0	0	0	0.0302381	0	0	0	0	0
si:ch211-106j24.1	0.00233993	0.00488414	0.00397252	0.0843495	0.00446885	0.0207567	0.010285	0.00232963	0.00552201	0.00467284	0	0	0.00555102	0.00929889	0.00482857	0.0116192	0	0.0110776	0.00719319	0	0	0
igf1rb	0.00812769	0.0493031	0.0327116	0.0265235	0.0149622	0.0202515	0.0740181	0.0484858	0.0257949	0.0285505	0.0241971	0.0187398	0.0238154	0.00805025	0.00321658	0.0224247	0.0186349	0.0203106	0.0183903	0.0189044	0.0303037	0.00957886
mef2ab	0.000726999	0	0	0	0.00117773	0	0	0	0.0043836	0	0	0	0	0	0	0	0	0	0	0	0.00624139	0
mctp2b	0.00059628	0.00176394	0.00160934	0	0	0.00117789	0	0.00146194	0.00193788	0	0	0	0	0	0.00329276	0	0.013231	0.0312729	0.00409372	0	0	0
rcn1	0.0929148	0.366734	0.137742	0.496344	0.0923871	0.111878	0.193303	0.212121	0.0857265	0.102311	0.107885	0.127541	0.215453	0.0730782	0.178948	0.54773	0.113029	0.11479	0.118987	0.13314	0.0929089	0.0565543
pax6b	0.0104307	0.0214729	0.276252	0.0169699	0.0529864	0.0251503	0.00873511	0.016348	0.0456181	0.028203	0.0150687	0.0206658	0.0156563	0.0190124	0.0193335	0.0540463	0.0270457	0.0306657	0	0.00769078	0.0692064	0
elp4	0.0308243	0.00874265	0.0178705	0.0144382	0.0183168	0.0157577	0.0171703	0.00624088	0.0134092	0.0170436	0.0178252	0.0146837	0.00669438	0.0285426	0.0117233	0.0340264	0.0164619	0.0280572	0.00480576	0.0576135	0.0557714	0.0296612
immp1l	0.0310082	0.0128243	0.00686385	0.00738165	0.0187131	0.0117474	0.0108078	0.0108727	0.0101855	0.00708299	0.00815064	0.0277458	0	0.0198501	0.016352	0.00894018	0.0104105	0.0126616	0	0.0324177	0.00701454	0
BX957347.1	0.000473899	0.00389971	0.00898608	0.00401481	0.00323666	0.00192193	0.00271113	0.00121185	0	0	0.00483717	0	0.0021261	0	0	0	0	0	0	0	0	0.0193909
si:ch73-367j5.3	0.00097208	0	0	0	0	0.00213068	0	0	0	0	0	0	0	0	0	0	0	0	0	0.00198346	0	0
CT030144.1	0	0	0.00121778	0.000676791	0	0	0.000574808	0	0	0	0	0	0	0	0.00507519	0	0	0	0	0	0	0
btr04	0.0104388	0.0340259	0.0293128	0.0175968	0.0130183	0.00886801	0.0523844	0.0261327	0.019529	0.0404678	0.0302124	0.0391792	0.0149477	0.0248801	0.00645328	0.0277992	0.0283164	0.0306	0.0342944	0.0291504	0.0159019	0.0485072
mpped2a	0.00398303	0.0108522	0.00666539	0.012291	0.0119896	0.00601984	0.0217842	0.00466029	0.019589	0.00810872	0.188158	0.056472	0.0137231	0	0.00658194	0.00980859	0.00789401	0.0387028	0.0220974	0.00170078	0.0841397	0.0296744
zdhhc13	0.003949	0.016682	0.0244107	0.0154086	0.0103182	0.00617518	0.0162082	0.0235486	0.0285144	0.0195562	0.00998288	0.019657	0.0283646	0.00709112	0.0271741	0.022248	0.0315393	0.0321427	0.0239701	0	0	0
e2f8	0.00530423	0.0117216	0.0510499	0.0317343	0.0142883	0.0148918	0.0248766	0.0106732	0.0089347	0.0203293	0.0069621	0.0222103	0.037644	0.0191725	0	0.0232385	0.0194534	0.0128645	0.00509394	0.00430304	0.004448	0
nav2a	0.00719541	0.0146782	0.0037888	0.00217364	0.00918331	0.0110958	0.00119006	0.0185735	0.0243438	0.0027358	0	0.00350496	0.00365611	0.00649329	0.0182866	0.0145167	0	0.00256127	0	0.0780284	0	0
CU929054.1	0.000490951	0	0	0.000750268	0	0	0	0.00194776	0	0	0	0	0	0	0	0	0	0	0	0	0	0
dbx1a	0.0174844	0.030963	0.2102	0.0299289	0.0879289	0.0343162	0.0293452	0.0548799	0.105396	0.0233213	0.00593978	0.0161639	0.0513537	0.0283973	0.0597804	0.0642433	0	0.0135864	0.0418473	0.00420286	0.0222141	0.0214777
htatip2	0.0151821	0.084602	0.0149783	0.0499573	0.0171862	0.0266173	0.0539194	0.113776	0.0497432	0.0281751	0.0229622	0.0225332	0.0453147	0.0294963	0.112568	0.0292836	0.0318894	0.0911425	0.0525205	0.0390829	0.0337077	0.0468611
prmt3	0.00563805	0.00607781	0.00264705	0.00686459	0.00321524	0.0040848	0.0138985	0.000964866	0.00665881	0.0109616	0.00164205	0	0.00860696	0.00628057	0.00306822	0.0077629	0.00750379	0.0277003	0	0.0121836	0	0.0331345
slc6a5	0.00672285	0.0150841	0.00367884	0.00582202	0.00880575	0.0199544	0.0141085	0.00301695	0.225318	0.0024642	0.00467427	0.00471557	0.00758146	0.0234657	0	0.00891948	0	0.00454553	0.00585823	0.00544758	0	0
nitr9	0.00227088	0	0	0	0	0.00211866	0	0	0	0	0.0044703	0	0	0.0060921	0	0	0	0	0	0.00277717	0	0
CU179757.1	0	0	0	0	0	0	0	0	0	0	0	0	0	0	0	0	0	0	0	0	0	0
nitr3a	0	0	0.000723146	0.000469244	0	0	0	0	0	0	0	0	0.00702218	0	0	0	0	0	0	0	0	0
nitr3b	0.000390117	0	0.00607253	0.00477692	0.00187793	0.00137926	0.00270469	0.000518883	0	0	0.00173399	0	0.00464296	0	0	0	0.00643782	0	0	0	0	0
map4k2	0.000547291	0.00379219	0.000410668	0.000521075	0.00106427	0.00108836	0.000906917	0	0.00274523	0	0.0673805	0	0	0.00379703	0	0.00537748	0	0	0	0	0	0.0282508
men1	0.00627057	0.0158144	0.0574707	0.0223065	0.0188449	0.00707366	0.0281091	0.00906856	0.0229691	0.00426033	0.0178423	0.00818857	0.0348301	0.0300204	0.00658194	0.0115946	0.0154318	0.0543373	0.021249	0.00359678	0.00506982	0.0893899
rtn3	0.396785	0.136041	0.0787819	0.0902558	0.218696	0.291066	0.121618	0.199845	0.194471	0.183469	0.174341	0.216023	0.135128	0.260462	0.321765	0.15017	0.199261	0.172891	0.21186	0.861673	0.306852	0.165826
si:dkey-106g10.7	0.00110435	0.00113846	0.00427715	0.00772556	0.00217041	0	0.00187103	0.00258378	0	0.00538872	0	0	0	0	0.00645328	0	0.0110753	0.00687592	0	0	0	0.0524389
si:dkey-28a3.2	0.000753097	0.00565641	0.00621387	0.00316511	0.00188397	0.00141665	0.00253598	0.00777544	0.00996099	0.00260139	0.00601652	0	0.0101974	0	0	0	0	0	0	0.00322584	0	0
ecsit	0.057885	0.0320829	0.0368309	0.0333778	0.0371798	0.0814817	0.0393389	0.0709426	0.0234327	0.0506328	0.0242123	0.0456929	0.0498787	0.0222381	0.0319769	0.0193898	0.0620615	0.0410805	0.0536867	0.130556	0.0534667	0.0395169
eml3	0.00012257	0.00172135	0	0	0	0	0	0.00286482	0	0	0	0	0	0	0.0141045	0	0.00255047	0	0	0	0	0
mta2	0.0269322	0.0405732	0.20407	0.101593	0.0626735	0.0578146	0.0996562	0.0628782	0.15622	0.0611055	0.058584	0.0566987	0.154102	0.0738874	0.0885427	0.0793282	0.0498835	0.0683798	0.0557685	0.0436866	0.0690601	0.085909
taf6l	0.00198076	0.00479644	0.0274275	0.015502	0.00281641	0.0091787	0.0219717	0.0137119	0.00679133	0.0081156	0.0110812	0.0124733	0.0226214	0.00531734	0.0122536	0	0.0142843	0.0046538	0.0056356	0.0089599	0.0337725	0.0121597
ehbp1l1a	0.137146	0.0289099	0.00608403	0.0185009	0.0578502	0.0764457	0.0174515	0.0436793	0.0222861	0.0458822	0.0554007	0.0283027	0.0238509	0.067783	0.0305004	0.0514261	0.027523	0.045607	0.0348534	0.478334	0.0159068	0.0798214
rab1ba	0.0468561	0.137682	0.0666936	0.13032	0.0681559	0.0713809	0.0885409	0.170286	0.132667	0.130221	0.133816	0.11866	0.143972	0.0800427	0.118162	0.136395	0.123128	0.0635753	0.12965	0.0467601	0.187895	0.0429187
peli3	0.0156909	0.00871639	0.00189293	0.0122916	0.00618293	0.00825834	0.00385149	0.00589214	0.0696589	0.00198269	0.00184937	0	0	0	0.0330681	0.00346154	0.0129841	0.00230582	0.00478471	0.0108961	0.0104875	0.0138436
rce1a	0	0	0	0	0	0	0	0.00235968	0	0	0	0	0	0	0	0	0.00781168	0	0	0	0	0
CT027807.1	0	0.000748466	0.00100943	0	0	0.00101357	0	0	0	0	0.00134185	0	0.0056881	0	0	0	0	0	0	0	0	0
cd248a	0.00417468	0.0146638	0.00471911	0.113966	0.0125716	0.0125645	0.0386118	0.00321629	0.00689224	0.0170553	0.00950852	0	0.0075969	0.00431718	0.0119029	0.0284785	0.0248567	0	0.0164503	0.00170078	0.0331639	0
znf16l	0.0104548	0.0119799	0.0450906	0.0208596	0.0129639	0.0140544	0.0250041	0.0122418	0.0331908	0.0193709	0.0233415	0.0195556	0.0358323	0.00275628	0.0311375	0.0442228	0.00464008	0.0152966	0.00976951	0.0179869	0.0297967	0.0196514
rgs12a	0.00162156	0.022109	0.0264906	0.0196041	0.00991975	0.014222	0.0164339	0.0156927	0.0195265	0.00465076	0.00365622	0.027946	0.0293941	0.0173224	0.0294399	0.0412271	0	0.00329746	0.0142857	0.00432071	0.0102899	0
msantd1	0.0102516	0.010026	0.0304758	0.0133057	0.0141964	0.0179854	0.0435781	0.0195151	0.0315013	0.0131519	0.00236083	0.00222924	0.0212731	0.0013953	0.00999666	0.0120713	0.0225679	0.0120974	0	0.00427502	0.00371239	0.0407279
DTX4	0.00694386	0.0147081	0.102511	0.0147466	0.0202984	0.0145248	0.017324	0.0163933	0.0385443	0.0114552	0.01168	0.018332	0.0349552	0.0203374	0.0262427	0.0120887	0	0.00919511	0.00495399	0.00410808	0.0342992	0
si:ch211-119e14.1	0.000549414	0.00225777	0.00113747	0.0111271	0	0.00248062	0.00748327	0.00183981	0.00171723	0.00248915	0.0484779	0.00339161	0	0.00573964	0.00379722	0	0	0	0.0082144	0	0.0151085	0.0443073
coro1b	0.00208383	0.00929067	0.0208825	0.00295137	0.00628247	0.00417752	0.00474874	0.00800649	0.0928425	0.00887662	0.0253733	0.00456639	0.0324463	0.00311857	0.00588151	0.00537748	0	0	0.00970158	0.00270616	0.11892	0.0283376
nectin4a	0.000389188	0.0050525	0	0	0	0.00120898	0	0.0116904	0	0	0	0	0	0	0.0348928	0	0	0.00474094	0.0492409	0	0.00603604	0
trmt10a	0.0307737	0.01578	0.0421146	0.0362572	0.0312408	0.0284548	0.0369764	0.0203308	0.0296364	0.0290446	0.0267223	0.0345841	0.0172083	0.00608635	0.0321669	0.0139623	0.0317602	0.00855557	0.0411295	0.0600806	0.0399332	0
si:dkey-38l22.2	0.00370655	0.00128418	0	0.00102518	0	0.00381194	0	0.00307749	0	0.00136541	0	0	0	0	0	0.00299308	0.00357933	0.00530925	0	0.00904367	0	0
mllt3	0.00442798	0.0125645	0.0175215	0.00942619	0.00585673	0.00533726	0.0208408	0.0104376	0.0198019	0.0058019	0.00754892	0.0106815	0.00857205	0.00597122	0.0110757	0.0204894	0	0.0695399	0.00704384	0.00700875	0.0207543	0.0193909
focad	0.00237207	0.00339585	0.00776591	0.00608419	0.00123673	0.00447353	0.00608184	0.00683228	0.00302103	0.00120155	0.00536949	0.00189355	0	0.0179793	0	0	0.00653885	0	0	0.00386569	0.00345351	0
zgc:194252	0	0	0	0	0	0	0	0	0	0	0	0	0	0	0	0	0	0	0	0	0	0
HACD4	0.00788586	0.0376437	0.019259	0.0279453	0.0045365	0.0158013	0.0629108	0.0359733	0.0110747	0.0355341	0.0273264	0.035283	0.0112651	0.0127784	0.0165462	0.0191461	0.0240647	0.110906	0.010047	0.0172625	0.0230748	0
CU972454.4	0	0	0	0	0	0	0	0	0	0	0	0	0	0	0	0	0.00700009	0	0	0	0	0
fcer1g	0	0	0	0	0	0	0	0	0	0	0	0	0	0	0	0	0.017531	0	0	0	0	0
ndufs2	0.355942	0.157147	0.181446	0.170879	0.237188	0.314496	0.18252	0.198964	0.185869	0.223452	0.186702	0.1808	0.15548	0.183721	0.217894	0.165699	0.257812	0.207216	0.282144	0.358468	0.220137	0.133199
kirrel1a	0.00349386	0.0133396	0.0423719	0.070422	0.00721054	0.0144669	0.0777934	0.0101975	0.00942156	0.0171492	0.00681762	0.0168736	0.0412064	0.00643784	0.0159483	0.0109459	0.00907285	0.012159	0	0.00156282	0.0285275	0.0516741
il13ra1	0.000503788	0.0452167	0.00435252	0.00839322	0	0.00544693	0.00104525	0.0510447	0.00155788	0.00567391	0.0264698	0	0.0123617	0	0.0181107	0	0.0274832	0.00626974	0.00860136	0	0	0
dock11	0.00145623	0.0122446	0.00481287	0.00469859	0.00259684	0.00279235	0.00442428	0.00303806	0.0106907	0.0333483	0	0.0181435	0	0	0.00755052	0.00427747	0.0104662	0	0.00967266	0	0.00374109	0
ntn4	0.000442034	0.0155389	0.000266443	0	0	0.00263436	0.00214164	0.0101054	0	0.00351512	0	0	0	0	0.00306822	0.00735521	0.00870349	0.00756087	0	0	0	0
snrpf	0.619517	0.862748	1.99631	1.28622	1.10919	0.853427	1.59763	0.912645	1.18665	1.03118	0.981689	0.990069	1.5773	0.934117	0.921284	0.995065	1.03478	1.61967	0.962041	0.842274	1.01744	1.30766
AMDHD1	0.000285274	0	0	0	0	0	0	0.00432431	0	0	0	0	0	0	0	0	0	0.00930388	0	0	0	0
si:ch73-71d17.2	0.000521945	0	0.00324462	0	0.0010613	0.00349986	0.00326853	0	0.00488702	0.000817623	0.00423966	0	0	0	0	0	0	0.00408386	0	0	0.00374052	0.0121597
si:ch211-212k18.7	0.0136199	0.0109473	0.00536366	0.00172143	0.0107298	0.0093253	0.0119294	0.0326654	0.00395122	0.00346375	0.0157887	0.0090041	0.00667285	0.00555639	0.0258002	0	0.52909	0.0961345	0.0314181	0.0122447	0.0199362	0.00910806
si:ch211-212k18.8	0.00828506	0.0409586	0.0767645	0.124284	0.0232557	0.0416084	0.1151	0.0326958	0.0432563	0.0506997	0.0668507	0.00387592	0.0523249	0.0373607	0.0425856	0.034248	0.0417251	0.0392104	0.00989045	0	0.033349	0
si:ch211-212k18.9	0.00224216	0.013608	0.0211605	0.0354634	0.0049647	0.00744681	0.0316869	0.00359097	0.0135827	0.0148456	0.0139822	0	0.019848	0	0.00891307	0.00660302	0.0050206	0.0120401	0.00719319	0.00177314	0	0.00683141
man2b2	0.000877632	0.00640747	0.0017821	0.0030823	0.00241901	0.00168289	0.0018895	0.00119299	0.00155788	0.0290545	0.0261699	0.00712094	0.00419875	0.00113067	0.00469242	0.00337099	0	0.00390444	0.00509394	0.00449449	0.00809587	0.0273416
ttc5	0.00543925	0.0111142	0.0398153	0.0172757	0.019255	0.00846355	0.0161382	0.00265688	0.0751495	0.0116145	0.0279714	0.00965607	0.0232281	0.0101739	0.0296081	0.0162454	0.0140971	0.0170466	0.0207743	0.0200676	0.0229686	0
si:ch211-212k18.5	0.0181143	0.0363614	0.399639	0.0584797	0.113646	0.0653204	0.118742	0.0527028	0.0909709	0.0363372	0.0346743	0.0262321	0.166826	0.0466135	0.0861459	0.136635	0.0548025	0.135723	0.0141883	0.00981462	0.114467	0.0205869
slc7a7	0.000778602	0.000630838	0	0.00407131	0.000739068	0	0.00165904	0	0.000720608	0.00459084	0.012257	0	0.00829034	0	0.00306822	0	0.167985	0.00475244	0.00484189	0	0	0.116244
oxa1l	0.0466696	0.0155772	0.0148434	0.0223361	0.0432853	0.0545901	0.0181479	0.0340659	0.0190317	0.0314575	0.0156476	0.0343682	0.0221762	0.0165227	0.0116389	0.0191407	0.037227	0.0629252	0.0139102	0.051687	0.0548168	0
zgc:194655	0	0	0	0	0	0.000653619	0	0	0	0	0.00393377	0	0	0	0	0	0	0	0	0	0	0
si:ch211-212k18.4	0.0654199	0.0507125	0.0771641	0.0526789	0.0477785	0.0697971	0.0756214	0.0507315	0.0474375	0.0595098	0.0689046	0.0393706	0.0660786	0.0277082	0.0677398	0.0646305	0.0549487	0.100668	0.0225915	0.229887	0.0743361	0.0851876
si:ch211-196p9.1	0.00128983	0.00352299	0.00989221	0.00700002	0.0091607	0.00391597	0.0109648	0.00344302	0.00538175	0.0153505	0.0253918	0.00190882	0	0.00649411	0.00518711	0.00673105	0	0.00619638	0	0.0075395	0.0176842	0
tkfc	0	0.00108884	0.00325447	0.00278123	0	0.000887732	0.00164263	0.0028207	0	0	0.00288166	0.00405736	0	0	0	0	0.00775363	0.00331415	0.00592882	0	0	0
si:dkey-9k7.3	0	0	0.00298458	0	0.000904424	0	0.001014	0	0	0	0	0	0	0	0	0	0	0	0	0.00161172	0	0
ovol1a	0.00129915	0.0206769	0.00266836	0.00214705	0.00313205	0.00267007	0	0.0410976	0.00713492	0.00364018	0	0	0	0	0.0523922	0	0	0.0432382	0.148868	0	0.0130332	0
mus81	0.0077277	0.0388365	0.0665958	0.0551826	0.0312387	0.0180366	0.0733941	0.021745	0.0303084	0.0297462	0.0321261	0.025091	0.0431218	0.0239637	0.0195677	0.00543643	0.0520689	0.0653176	0.0846022	0.00210855	0.0261733	0.0454629
TMEM151A	0	0	0	0	0	0	0.001014	0	0.00614272	0	0	0	0.00425803	0	0	0	0.00695088	0	0	0	0.0176032	0
zgc:110591	0.0114146	0.0267238	0.0149492	0.0245644	0.010598	0.0152205	0.084786	0.0398365	0.0169122	0.286466	0.0874428	0.2932	0.0154704	0.0487677	0.00809489	0.0223985	0.147691	0.0703332	0.0188121	0.00605708	0.0421982	0.145971
prox1b	0	0	0.000581838	0.00123641	0	0.00117002	0.000558542	0.00119965	0.00173381	0.00315659	0.0178096	0.0050241	0	0	0	0	0	0	0	0.00276856	0.00315299	0
snx15	0.00245201	0.00596207	0.0019672	0.00496579	0.00406017	0.00251097	0.00177399	0.00663449	0.00788407	0.067184	0.00225347	0.0266338	0	0.0013953	0.00577303	0.00984157	0.0110843	0.00785173	0.0101774	0.0157412	0.00374109	0
trip6	0.0387382	0.0150985	0.0187956	0.0273529	0.0225548	0.0311111	0.0141315	0.0219563	0.0191095	0.0237799	0.0139503	0.0137496	0.017794	0.013979	0.0274413	0.0156337	0.0084259	0.020165	0.0275112	0.110789	0.0505349	0.0214777
bcl6b	0.00115749	0.00246503	0.00219124	0.00402397	0.00276463	0	0.0048506	0	0	0	0.128104	0	0.0123092	0	0	0	0	0	0	0	0.012455	0.0399862
slc16a13	0.00201586	0.00035759	0.000663689	0	0.00116767	0.00148233	0.00287792	0.0040475	0.00713637	0.00375323	0.0081476	0.0062889	0	0	0.00447964	0	0	0.02866	0	0.0106959	0.00315299	0.0359239
acap1	0.00041923	0.00427313	0	0.000989272	0.000604971	0	0.00183042	0.00800245	0	0.00498589	0.00921475	0.00559588	0	0.00526585	0.0112612	0.00359547	0.00560266	0	0.0208627	0	0	0
zgc:114045	0.0146193	0.0136477	0.0106765	0.0271531	0.0135379	0.010514	0.0325876	0.0112598	0.017733	0.00865714	0.0202857	0	0.0426179	0.0136869	0.0268364	0.0332244	0.0196584	0.025186	0.0155534	0.0468176	0.173911	0.0219699
si:ch73-335l21.1	0.017429	0.0100124	0.00845295	0.00790448	0.0104876	0.0127215	0.00589391	0.00983853	0	0.0119172	0.00110558	0.00774532	0	0.0127016	0.00814346	0.014062	0.0183334	0.0114136	0.0112788	0.0651903	0.00345351	0
si:ch73-335l21.4	0.00386437	0.0109888	0.00561475	0.018732	0.00706321	0.00237643	0.00471409	0.0521848	0.000602182	0.011772	0.0126195	0.00463596	0.0166446	0.0226609	0.0250078	0.00492832	0.0286099	0.0276424	0.0239196	0.010171	0.00719181	0
si:ch73-335l21.2	0.000232563	0	0.000238913	0	0	0	0.00191066	0	0.00284493	0.00414171	0	0.00528145	0	0	0.00647725	0	0	0	0	0	0	0
dvl2	0.0190167	0.0279855	0.0659707	0.0586918	0.026201	0.036453	0.0538746	0.0175408	0.014668	0.0173236	0.0145329	0.0433222	0.0617225	0.0263342	0.0274523	0.0664253	0	0.0492829	0.0109538	0.0649313	0.0270575	0.0184911
acadvl	0.0587644	0.0391709	0.0743908	0.0577973	0.0486669	0.0841521	0.070039	0.081118	0.0599461	0.0795936	0.0527193	0.0491904	0.0721086	0.0505133	0.102983	0.0471711	0.0875862	0.0694101	0.0574783	0.127577	0.100113	0.0397423
zgc:194312	0.000233283	0	0	0	0	0	0	0	0	0	0.00396615	0	0	0.00483247	0	0	0.139761	0	0	0	0	0.0545141
ponzr1	0.00968125	0.0187998	0.00676904	0.104656	0.00970318	0.0199381	0.0372965	0.0164497	0.0134839	0.0232312	0.418208	0.00668508	0.0107536	0.0223191	0.166272	0.0145124	0.156715	0.117941	0.0294084	0.00571858	0.0199134	0.0201973
si:dkey-33c9.6	0.000278799	0	0	0	0	0	0	0	0	0.00122123	0.00172967	0	0	0	0	0	0	0	0	0	0	0
ntn5	0.00341737	0	0	0.000920957	0.000867601	0.003374	0.00105588	0	0	0	0.00389031	0	0	0	0	0	0	0	0.00883841	0.0106666	0	0
cnpy4	0.0373169	0.0909191	0.0823642	0.13594	0.0456031	0.0524193	0.0944397	0.0661812	0.0552568	0.0375236	0.112492	0.0411675	0.12438	0.0282267	0.0484387	0.219805	0.0147572	0.147006	0.056311	0.0371282	0.0623189	0.0986001
si:dkey-33c9.8	0.000588295	0	0	0	0	0	0	0	0	0	0	0	0	0.00650044	0.00416492	0	0	0	0	0.00219949	0	0
si:dkey-19b23.13	0.0203982	0.00448704	0	0.000513182	0.0138392	0.00834097	0.00353865	0.00584552	0.00431399	0.00258046	0	0.00417477	0	0.0072693	0.00416492	0.00683046	0.0117813	0.00280564	0.00761421	0.0435896	0	0
si:dkey-19b23.12	0.00777098	0.0551112	0.000340972	0.00664705	0.00103306	0.0023309	0.00311553	0.0260918	0.00227463	0.00751947	0.00286821	0.0137682	0.00868377	0	0.0567551	0	0.00864944	0.0115706	0.0168922	0.0247263	0	0
si:dkey-19b23.14	0.000982026	0.00394171	0	0.00236875	0	0	0.00201944	0	0	0	0	0	0	0	0	0	0.0650228	0	0	0.00197109	0	0
zgc:103586	0.0621884	0.0121399	0.00478653	0.00588743	0.0316329	0.0465332	0.0201551	0.0203803	0.00694946	0.00826266	0.0214587	0.019209	0.00924413	0.0236691	0.025644	0.0412175	0.00562269	0.0166584	0.0377873	0.111724	0.0160104	0
slc3a2a	0.00684761	0.018921	0.00713811	0.00985721	0.00744345	0.0213047	0.0159243	0.0124737	0.0123492	0.490035	0.107965	0.204723	0.0188563	0.0199039	0.0266749	0.199727	0.21981	0.0108201	0.0110294	0.0218277	0.0200889	0.0193909
zgc:158423	0.00105201	0	0	0.00198439	0	0.00134172	0	0	0	0.00495056	0	0	0	0	0	0.0230455	0	0	0	0.00170072	0	0
CR318653.1	0.000202435	0.00136753	0.00704771	0.00196414	0.00185333	0.00333319	0.00585247	0	0.0012566	0.00262785	0.00271437	0	0.0113381	0	0.00729343	0.0174625	0.00907626	0.00475244	0	0	0	0
si:dkey-19b23.10	0	0	0	0	0	0	0	0	0	0	0.00737226	0	0	0	0	0	0	0	0	0	0	0.0196904
si:dkey-19b23.11	0.000149069	0.00233059	0	0	0.00105369	0	0	0	0	0.00120155	0	0	0	0	0.0079015	0.00782733	0	0	0	0	0	0
si:dkey-19b23.7	0.000604441	0.000631615	0.000842059	0	0	0	0	0	0.00163507	0	0.0040652	0	0	0	0	0	0	0	0	0	0.00838124	0
si:dkey-19b23.8	0.00355664	0.00637036	0.00283615	0.00190978	0.0034827	0.00546864	0.00167133	0.0340678	0.0048954	0.00977808	0.0601115	0.010112	0	0	0	0.183812	0.00306033	0.0147424	0.00588216	0.00555245	0	0.0282508
si:dkey-19b23.15	0.00562017	0.000960381	0.000530495	0.00103233	0.0011056	0.00211223	0.000643128	0.0053496	0.00695657	0.0051176	0.00375858	0	0.00282312	0	0	0	0	0	0.00632348	0.021216	0.0179997	0
tnfsf12	0.000632742	0	0	0.000874263	0	0.00119263	0.00141368	0	0	0	0.0106748	0	0	0	0	0	0.138084	0	0	0	0	0
cyb5d1	0.00207335	0.00593588	0.00261463	0.000990018	0.00271347	0	0.00559801	0	0.00477633	0.00297078	0	0	0.0590149	0.00269068	0.0158976	0	0	0.00408386	0.00969191	0.0083819	0	0
dnajc3b	0.0900934	0.0613266	0.0126532	0.0443963	0.029216	0.0371259	0.0157065	0.0411633	0.0336649	0.0562804	0.0458893	0.0514592	0.030747	0.0567783	0.0437921	0.036126	0.0389303	0.0500327	0.124123	0.28432	0.0372235	0.0740587
cldn15a	0.00246739	0.00517304	0.000354911	0.00047584	0.0010465	0.00114274	0.0018775	0.00146297	0.00342954	0.00236698	0	0	0	0.00139115	0	0	0	0.35547	0	0	0	0
fis1	0.0706588	0.127491	0.101791	0.141874	0.0681981	0.0907134	0.141779	0.135634	0.169155	0.244225	0.139102	0.180361	0.142238	0.106031	0.113854	0.0345724	0.133584	0.0798801	0.125655	0.117155	0.102115	0.216466
gigyf1a	0.00163266	0.000804152	0.00853116	0	0.00384215	0.00391679	0.00292307	0.00161059	0.00219772	0	0	0.00361863	0.00632283	0	0	0	0	0	0	0	0	0
wrap53	0.00435881	0.00303341	0.00132039	0.00560077	0.00694638	0.00483984	0.00739208	0.00589687	0	0.00186336	0.00404972	0.00300535	0.00604861	0.00464285	0.0161771	0.00750319	0	0.0181091	0.00617457	0.00742181	0	0
efnb3b	0.000620746	0.00125385	0.0306177	0.0160212	0.00995282	0.00558822	0.0108282	0.00188983	0.0163737	0	0.00275987	0	0.0150963	0	0.00296011	0.015599	0.00546495	0.00959506	0.00901603	0	0	0.0109289
serpinh2	0.0050282	0.0692369	0.0288677	0.0571603	0.0168276	0.0127514	0.0336056	0.0463954	0.0148592	0.0295475	0.0318527	0.0354157	0.0566533	0	0.0298842	0.122893	0.0256535	0.0318901	0.0130993	0.00815344	0.035704	0
dnah2	0.000214841	0.00354727	0.00256504	0.000561145	0.0017053	0.000579451	0	0.00537712	0	0	0.00349667	0.00437463	0.0322854	0	0.00322791	0	0	0	0	0	0	0
kdm6ba	0.0236562	0.0373036	0.0878356	0.0641033	0.0409199	0.0568122	0.0560074	0.059813	0.131081	0.0435587	0.0582501	0.0607991	0.098946	0.0300403	0.0486727	0.0941179	0.0206871	0.0512503	0.0390559	0.122377	0.0785952	0.021793
BX005336.1	0	0.00158016	0	0.00146784	0	0	0.00104525	0	0	0	0	0	0	0	0	0	0	0.00481855	0	0	0	0
tmem88b	0.0181567	0.0353248	0.0269702	0.0576824	0.036059	0.0797709	0.846871	0.0517959	0.052303	0.0351119	0.317662	0.0246424	0.085425	0.083892	0.0530482	0.181673	0.119674	0.15527	0.0353501	0.00698787	0.115424	0.178833
RF00003.148	0.0010894	0.000975974	0.00681	0.000588801	0.000868135	0.00202286	0	0.00310019	0	0.00347367	0.00453838	0	0	0	0.00537133	0	0	0	0	0.00232549	0	0
si:dkey-85k7.7	0.0137137	0.0297164	0.00796811	0.0352448	0.0120464	0.0151004	0.0255904	0.00483773	0.00713628	0.00806719	0.015235	0.00713822	0.0128081	0.0105874	0.0115282	0.0199356	0.00693675	0.012196	0	0.0164228	0.00936927	0
mettl3	0.00415656	0.00531465	0.040911	0.011538	0.00848799	0.00907015	0.011523	0.00438543	0.0194648	0	0.0250552	0.00319829	0.0096195	0.0227521	0.0125981	0	0.00843946	0.022662	0.00290407	0.00452901	0	0.0619477
pop7	0.0995992	0.0990985	0.187441	0.129098	0.115545	0.111146	0.136745	0.127775	0.434669	0.129289	0.105993	0.135764	0.183705	0.0863612	0.0661757	0.0705348	0.128637	0.0974442	0.156911	0.179692	0.291579	0.164569
epoa	0.0014918	0.004443	0.00231859	0.00111321	0.0041276	0.00772373	0.00463565	0.00616941	0.00144037	0.201503	0	0.0114615	0.0174657	0.0134507	0.0151428	0.00628826	0	0.00866688	0.0179247	0.00432071	0.0102899	0
ufsp1	0.010874	0.00687161	0.024204	0.00462209	0.00973916	0.00689207	0.0224437	0.0069885	0.00597661	0.021301	0.0131488	0.0198065	0.00694359	0.0102011	0	0.0135732	0.0102194	0.0200106	0.0294384	0.0095093	0	0.0266302
nlgn2a	0.000507864	0.0012725	0	0.00107753	0.00112794	0.00747202	0.00142914	0	0.0273008	0	0.00434518	0	0.00343556	0	0	0	0	0	0	0	0	0
tmem256	0.0412231	0.042653	0.0725785	0.0322606	0.0426418	0.0590219	0.0755574	0.107073	0.0525072	0.103915	0.0273727	0.0723453	0.0893843	0.159326	0.0461881	0.034583	0.0940492	0.101787	0.0464599	0.077735	0.165005	0.0755814
TMEM102	0.00738191	0.00544095	0.00495579	0.00172728	0.0115468	0.0117317	0.00517569	0.00966222	0.0181534	0.00487891	0.00308983	0.015395	0.0319027	0.0014368	0.0146398	0.00578471	0.00809053	0.0232056	0.0225772	0.029162	0.0295131	0.00683141
fgf11a	0	0	0	0.000846871	0	0.00309356	0	0	0	0	0	0	0	0	0	0	0	0	0	0	0	0
chrnb1	0.118623	0.0228846	0.0058052	0.0250199	0.0752322	0.123942	0.0113909	0.045102	0.0268452	0.0307786	0.0472019	0.0724609	0.0441299	0.0471611	0.0407843	0.018767	0.0374413	0.0425494	0.0557162	0.501458	0.0119709	0.0521132
chrnb1l	0.00212229	0.00432417	0	0.000773113	0.00161197	0.0224531	0	0.00289344	0.00265302	0	0	0	0	0.00437609	0.00383706	0	0	0	0	0.00332161	0	0
cldn7a	0	0	0	0	0	0	0.00196	0.00168731	0	0	0	0	0.00622956	0	0	0	0	0	0	0.00191359	0	0
si:dkey-112a7.4	0.0984594	0.13372	0.022093	0.0394396	0.0668816	0.0714796	0.065757	0.140995	0.0608407	0.0633397	0.0627685	0.0677052	0.0733807	0.0359651	0.124136	0.0570489	0.0940902	0.148936	0.0874688	0.150436	0.117117	0.203967
ponzr5	0.00558686	0.0240066	0.00187167	0.00326232	0.0049744	0.0104313	0.00284845	0.295246	0.00300223	0.0131501	0.00533632	0.0131901	0	0	0.0403263	0.00981826	0.00653885	0	0.273255	0	0.019775	0
BX470211.1	0.000422488	0.00149112	0.00563856	0.00285858	0.00311946	0.000964077	0.00136187	0	0.00254373	0.00297078	0.00431888	0.00619399	0.0113989	0	0	0	0	0	0	0	0	0
ponzr3	0	0.00133317	0	0.00111051	0	0	0	0.00345641	0	0	0	0	0	0	0.0205488	0	0	0	0	0	0	0
ponzr4	0.00184947	0.0723229	0	0.00219162	0.00109939	0.00279933	0.00136114	0.0347373	0	0.00213876	0.00497099	0.0106879	0	0	0.0189026	0.0236601	0	0	0	0	0	0
ugt5g1	0.0140363	0.0880962	0.000396894	0.0035408	0.00610884	0.00559979	0.0110047	0.0459537	0.00194186	0.00394825	0	0.00806575	0.00338321	0.0220472	0.0296338	0.0157257	0	0.00211086	0	0.024552	0.0449322	0
si:dkey-165a24.9	0.000134206	0.000491071	0	0.00201249	0	0	0	0.000612521	0.00183655	0	0.0083994	0	0	0	0	0	0	0.00553394	0	0	0	0
fxr2	1.25374	0.301187	0.108411	0.218552	0.643297	0.538591	0.190694	0.356107	0.337327	0.323304	0.387538	0.4488	0.278224	0.49664	0.576254	0.449371	0.430106	0.298402	0.521142	2.16783	0.432084	0.285519
ponzr6	0	0	0	0	0	0	0	0	0	0	0	0	0	0	0	0	0	0	0	0	0	0
si:dkey-165a24.10	0.0667141	0.0927816	0.106404	0.0848565	0.0578258	0.0780446	0.12925	0.107156	0.124324	0.133045	0.105903	0.119366	0.0797452	0.111877	0.0956483	0.054837	0.102549	0.10441	0.122762	0.18076	0.0877694	0.0958129
si:ch211-15b10.6	0.147634	0.0668615	0.0949888	0.13551	0.0917977	0.0859355	0.107496	0.0903693	0.090686	0.150677	0.103949	0.162402	0.0676601	0.0699949	0.0877211	0.106564	0.181949	0.117097	0.0771069	0.209695	0.120877	0.120363
rbm4.3	0.251027	0.554014	1.37186	0.808301	0.595059	0.47807	0.981727	0.564298	1.17264	0.748114	0.688586	0.621176	1.03598	0.507067	0.56749	0.556679	0.69235	0.72436	0.603182	0.356172	0.776058	0.937951
rbm4.2	0.0914326	0.13139	0.24449	0.218536	0.112137	0.124689	0.22834	0.174831	0.202979	0.171924	0.177995	0.16942	0.205103	0.139421	0.194033	0.186816	0.176342	0.151498	0.170235	0.199253	0.185546	0.216882
rbm4.1	0.0168643	0.0402102	0.159798	0.102226	0.0464822	0.0417494	0.11311	0.0382716	0.110609	0.0759313	0.0715561	0.0866919	0.139691	0.0240543	0.0332209	0.0289602	0.0150337	0.0605178	0.0379946	0.00920113	0.15228	0.0457911
sf1	0.0785821	0.109997	0.256951	0.130505	0.115422	0.116557	0.15501	0.124295	0.236499	0.121529	0.179506	0.113194	0.158923	0.111551	0.128561	0.141434	0.0937899	0.140894	0.17506	0.262251	0.111743	0.0726108
pygmb	0.218906	0.0574748	0.0147674	0.0416834	0.0974867	0.230558	0.0352249	0.0747824	0.102001	0.10386	0.0752476	0.06447	0.0725293	0.109698	0.119277	0.0514616	0.0752562	0.115651	0.0934886	0.66464	0.130034	0.0170205
clcn5b	0.000631315	0.00512971	0.00472207	0.00466233	0.00117656	0.00296151	0.00759813	0.00814887	0.00453171	0	0.00511272	0.0055415	0.00595426	0.0013953	0.00937979	0	0	0	0.00501512	0.00219949	0	0.00781022
tnfsf10l	0.0516546	0.157801	0.0124995	0.0668005	0.0341549	0.0415842	0.0540354	0.152511	0.0133894	0.0272141	0.04747	0.0294205	0.0760382	0.0252208	0.0691032	0.0435127	0.0280336	0.0428396	0.0402828	0.204258	0.0446175	0.0112237
si:dkey-171c9.3	0.0012235	0.00334946	0.00889052	0.0103896	0.000926097	0.00442088	0.00655314	0.00703935	0.00102457	0.00338016	0.00453838	0.00839775	0.00786953	0.00551509	0.0044342	0	0.0127467	0	0	0.0014697	0	0.00781022
ccnb3	0.0170437	0.065366	0.163321	0.129289	0.0457064	0.0482946	0.155723	0.0524836	0.0390048	0.0441583	0.047359	0.0604462	0.103968	0.0588077	0.0420512	0.042032	0.063899	0.0418809	0.0724306	0.00893209	0.116759	0.0855218
htr2cl1	0.00278133	0	0.00100244	0.000692922	0	0.00105832	0	0	0	0	0.00331639	0	0	0	0	0	0	0	0	0.00870914	0.0715896	0.025396
zgc:109889	0.00234653	0.000873323	0.000933124	0.0006925	0.00121792	0.00247661	0.00340393	0.00181888	0.0406376	0.00225262	0.00253243	0.0050241	0.0107628	0.00382015	0	0	0	0	0	0	0.0167593	0
si:dkey-172j4.3	0.00221464	0.00956097	0.000814428	0.00217312	0.00308673	0.0012533	0.0017431	0.0178033	0.00194226	0	0	0	0	0.00558165	0.00692238	0.00768079	0.00255047	0.00224943	0.0121887	0.0114299	0.0132405	0.0205869
ITGB1BP2	0.417064	0.075501	0.0183164	0.0704919	0.192519	0.160527	0.0536318	0.110312	0.0555409	0.0723616	0.0907754	0.0845399	0.0432832	0.155664	0.189197	0.091633	0.122189	0.0586813	0.155514	0.690966	0.126752	0.147555
si:ch211-200p22.4	0.0220816	0.0183146	0.00577749	0.0180528	0.00779233	0.0152324	0.00976087	0.0120571	0.0316564	0.0155221	0.0335741	0.0144976	0.0111	0.0368268	0.0189182	0.026819	0.0183208	0.00393559	0	0.0385362	0.0193186	0.0488866
zgc:162171	0	0	0	0.000568094	0.00129634	0	0.00389418	0	0.000997636	0	0	0	0.00485165	0.00293132	0	0	0	0	0	0	0	0.0196514
rab39bb	0.00186994	0.00503808	0.0159692	0.00186058	0.00610969	0.006171	0.00413371	0.0034819	0.103325	0.00542846	0	0	0.02435	0	0.0139716	0	0	0	0.00706654	0	0.0818745	0.0287027
vbp1	0.334989	0.187979	0.256245	0.195508	0.251833	0.187182	0.283502	0.168927	0.288853	0.198002	0.190324	0.256348	0.215482	0.169419	0.211942	0.213302	0.305207	0.316989	0.275542	0.527963	0.335422	0.292419
CR388231.2	0	0.00323551	0.00101641	0	0	0.00105235	0.000736571	0	0	0	0	0	0	0	0	0	0	0	0	0	0.0097535	0
syt4	0.000705075	0	0	0.000993018	0.0021896	0.00104193	0.00218395	0.00383042	0.0206706	0.00317885	0	0	0.00944996	0	0	0	0	0	0	0.00167083	0.122089	0
si:dkey-183c6.8	0.000928202	0.000749808	0.00171027	0	0	0	0	0	0.0202052	0.00131844	0.00445179	0.00435764	0.00721094	0.00437609	0	0	0	0.00553394	0	0.00230761	0.0237682	0
ccdc166	0	0	0.00330429	0	0.000726327	0	0.00200508	0	0.00196868	0	0	0.00429036	0.0211921	0.00266055	0.00507519	0	0	0.0056012	0	0	0	0
homezb	0.00850961	0.0154899	0.0548777	0.030112	0.012365	0.0181964	0.0271065	0.0147793	0.0456384	0.0302285	0.0373931	0.0219858	0.0373681	0.00603237	0.0150178	0.0429249	0.0157582	0.0162372	0.00909087	0.0140943	0.063146	0.0274616
cideb	0	0	0	0.000313965	0	0	0	0	0	0	0	0	0	0	0	0	0	0	0	0	0	0
tinf2	0.00160204	0.00738396	0.0179699	0.0218022	0.00582954	0.00643569	0.0195402	0.00261371	0.00467167	0.00103741	0.0187579	0.0220349	0.0178071	0.00501504	0.0158743	0.0173223	0.0157442	0.00417908	0.0202685	0.00212507	0	0
dhrs4	0.0146025	0.0166168	0.0246324	0.0202387	0.0239894	0.0275596	0.0422472	0.0450165	0.0183839	0.0272302	0.0334195	0.0295181	0.0159466	0.0197683	0.014685	0.00346154	0	0.0086619	0.03856	0.00479074	0.0192969	0
efs	0.0184323	0.0213393	0.0218223	0.0251228	0.0227994	0.0155116	0.0290782	0.030982	0.0587803	0.0147043	0.0200358	0.0185644	0.00871698	0.0278796	0.0247819	0.0283062	0.00861261	0.0332323	0.0119732	0.0740773	0.0350609	0
CR388231.3	0.000929311	0.00159208	0.00189913	0	0	0.000287466	0.000840943	0	0.00369984	0	0	0	0	0	0	0	0	0	0	0	0	0
acin1b	0.0852571	0.093205	0.100061	0.0825257	0.0626074	0.0848585	0.0818204	0.0951236	0.0894796	0.0964348	0.0704129	0.0754153	0.109881	0.102818	0.080963	0.0796685	0.046373	0.122895	0.101254	0.252187	0.0663377	0.126653
ajuba	0.00477927	0.0896171	0.0741693	0.0377753	0.0376695	0.0301386	0.0635967	0.106612	0.0207647	0.0375521	0.0529014	0.0187762	0.0986812	0.0158799	0.0409083	0.0602668	0.0300062	0.0427428	0.0188353	0.00262138	0.0332572	0.0259439
mrpl52	0.242747	0.155309	0.151244	0.131297	0.210417	0.312217	0.202234	0.226912	0.169271	0.225033	0.132189	0.155582	0.132165	0.16715	0.226695	0.154476	0.32039	0.215279	0.203811	0.410359	0.238509	0.240951
mmp14a	0.00457494	0.0281871	0.0100289	0.0879817	0.0118283	0.0325608	0.0297258	0.0237551	0.00504478	0.00580724	0.00218497	0.00801339	0.0420948	0.00506737	0.0435841	0.0639024	0.00254233	0.0134192	0	0.00350583	0.0158433	0.0371895
lrp10	0.00726749	0.0599652	0.0129362	0.0249401	0.00673221	0.0101163	0.025281	0.0551996	0.0148523	0.044354	0.0532647	0.0371137	0.0457846	0.00615803	0.0420152	0.0314222	0.0322738	0.0079388	0.0079387	0.0106649	0.0158319	0.0487597
si:ch211-216p19.5	0	0.0011792	0	0.000594353	0	0	0	0.00189515	0.00220317	0	0	0	0	0	0	0.00854933	0	0	0	0	0	0
zgc:153151	0.000708144	0.00373659	0	0.000959852	0	0.00145007	0	0.00411484	0.00195192	0	0	0	0	0	0.00520273	0.00525018	0	0	0	0	0	0
si:ch211-216p19.6	0	0.000749275	0	0	0	0	0	0.0024977	0	0	0	0	0	0	0	0	0	0	0	0	0	0
gmpr2	0.00355655	0.0130865	0.0084544	0.0139396	0.00596456	0.0127224	0.0176438	0.0381175	0.0394187	0.0512885	0.0248347	0.0818198	0	0.0339644	0.0174618	0.0159522	0.0222089	0.0392774	0.0597548	0.00662012	0.0361383	0.0443395
nedd8	0.223449	0.301005	0.48491	0.420695	0.27271	0.253581	0.534455	0.344995	0.337443	0.447804	0.34333	0.413226	0.396535	0.243314	0.29163	0.297985	0.401736	0.325768	0.372882	0.366227	0.2641	0.313657
slc7a8a	0.00287497	0.00643382	0.00398387	0.00391103	0.0045507	0.00683326	0.00417562	0.00883542	0.0721699	0.0915163	0.0427137	0.00636567	0.01521	0.00764366	0.0108369	0.270198	0.150422	0.0127797	0.00670169	0.0038512	0	0.0101115
svep1	0.000185436	0.0147404	0	0.00254887	0	0	0.00532261	0.00818509	0	0	0.00409665	0	0	0.00205327	0	0	0	0	0	0	0	0
txn	0.0387945	0.557599	0.0375131	0.0432216	0.0305592	0.0593226	0.0564351	0.352136	0.141852	0.0526043	0.0532167	0.0835105	0.160578	0.484292	0.156229	0.171996	0.40443	0.168031	0.292368	0.0193316	0.0907969	0.0948452
ptgr1	0.0324197	0.0893653	0.304744	0.153847	0.0995656	0.0850686	0.144532	0.071933	0.0965766	0.0802493	0.0718087	0.100645	0.126707	0.0769045	0.114814	0.0746214	0.204742	0.0864157	0.121114	0.023435	0.0716358	0.0205531
haus3	0.000721394	0.0119258	0.0219684	0.0284881	0.0105442	0.00550411	0.0218729	0.0103083	0.00542793	0.00183775	0.00505809	0.0156461	0.00613945	0.0157945	0.0100207	0.0263655	0	0.0124106	0.00799618	0.00139233	0.00824369	0.00781022
poln	0.00215505	0.000983891	0.0146002	0.00126257	0.00117155	0.00229603	0	0.00253853	0.00105572	0.0016792	0	0	0.0244918	0	0.0187432	0	0	0	0	0	0.00935815	0
nat8l	0.0203522	0.0382711	0.371297	0.0321374	0.108968	0.0600958	0.0527013	0.0467234	0.339258	0.0391188	0.0277142	0.045832	0.31026	0.0415627	0.0954825	0.0497151	0.0403542	0.0252688	0.032581	0.00912341	0.522211	0.0626121
si:dkeyp-75h12.5	0.0179301	0.05509	0.124384	0.0880826	0.0630971	0.0513203	0.138638	0.0368189	0.759313	0.117106	0.127543	0.0767444	0.274766	0.0932248	0.0415719	0.0676145	0.0517654	0.0295475	0.0323229	0.0143177	0.540505	0.0351881
nelfa	0.00355129	0.0135395	0.0337039	0.0181671	0.0124622	0.016818	0.0259801	0.00668617	0.0187156	0.0178928	0.0250121	0.0197774	0.00978458	0.0174783	0.0177055	0.00340827	0.0162427	0.0170254	0.0119674	0.00735321	0.0181828	0.0314301
faah2b	0	0	0	0	0	0	0.00161646	0	0	0	0.00283654	0	0	0	0	0	0	0.0164722	0	0	0	0
btr09	0.000520609	0.00261957	0.00247031	0	0	0.000575869	0.00470939	0.000703258	0	0.00706748	0	0.00375722	0.00236816	0	0	0.00356594	0	0	0	0	0.0126161	0.0101115
si:dkeyp-75h12.2	0.0021736	0.0293335	0.000533771	0.00123325	0.00100592	0.00430502	0.00251749	0.0383248	0	0.00249931	0	0.00585966	0	0	0.00440546	0.00531623	0.00717465	0.0104948	0.00736465	0.00270484	0	0
si:dkeyp-75h12.7	0.00139359	0.00331884	0.00955955	0.001019	0.00262712	0.00219631	0.00847743	0	0.00707888	0	0	0.00228601	0	0	0	0	0	0	0	0.00301582	0	0
pik3c3	0.0131828	0.0141762	0.0102883	0.0112199	0.0109463	0.0151103	0.00895024	0.0113369	0.00889217	0.184538	0.0293228	0.369508	0.031229	0.0186084	0.0123686	0.0212213	0.0279093	0.0248381	0.0208306	0.017706	0.0253894	0.0101115
rgp1	0.00659285	0.0404058	0.0284738	0.0489095	0.00726053	0.018803	0.0159024	0.0345814	0.0321999	0.0479704	0.0173395	0.0444991	0.0167553	0.029647	0.00989991	0.0422233	0.0226552	0	0.0338971	0.0216213	0.0134324	0.0356716
gba2	0.00108142	0.00964236	0.00190913	0.0092509	0	0.00345887	0.00289688	0.0185452	0.00753621	0.00238505	0.0088372	0.00357054	0	0	0.0132792	0.00300745	0.00932087	0.00603789	0.0105096	0	0.0193516	0
calb2b	0.00176417	0.0032277	0.00385855	0.00230975	0.00268444	0.00310459	0.00442682	0	0.0927766	0.00755585	0.00514005	0.00224951	0	0	0.00413602	0	0.0151437	0	0	0	0.0132808	0
cmtr2	0.00145704	0.00253936	0.0139144	0.00352445	0.00552822	0.00749079	0.00790787	0.00411399	0.0113305	0.00811048	0.00496329	0.00174958	0.0132123	0.00113067	0.00520273	0.0211923	0.0118992	0.00326718	0.0056356	0.00232983	0	0
shroom4	0.0034547	0.0136263	0.0627015	0.032038	0.0115729	0.0146105	0.0282004	0.0120802	0.0157537	0.0116574	0.0800925	0.0235149	0.0490149	0.0192046	0.0131317	0.0284329	0.00884605	0.00877164	0	0.00570031	0.0393243	0.0192827
si:ch211-226l4.6	0.025013	0.0262156	0.120574	0.0394963	0.0367732	0.0238343	0.0897308	0.0228026	0.0495127	0.0458133	0.0598056	0.016426	0.0404484	0.0726109	0.0249998	0.0299882	0.0391619	0.0226464	0.0215086	0.040628	0.0444608	0.0608995
otub1b	0.0871507	0.0933696	0.138706	0.106335	0.0746837	0.0781337	0.110743	0.106254	0.139408	0.0801072	0.0968461	0.0435642	0.0951931	0.0843645	0.0958266	0.0963379	0.114	0.0851463	0.13865	0.10556	0.122585	0.102371
CSKMT	0.0300431	0.0136444	0.0231926	0.0125687	0.0168004	0.0283407	0.0146778	0.0225606	0.0301018	0.0079092	0.00989535	0.0198098	0.0454752	0.010976	0.0242426	0.0140521	0.024082	0.0759415	0.0103548	0.0506099	0.0449336	0.0314599
fam113	0	0.00090701	0	0	0.00117151	0	0	0	0	0.00269573	0	0	0	0	0	0	0	0	0	0	0	0
BX511061.1	0.00191348	0.00527601	0.00464643	0.00339758	0.00250957	0.0027726	0.00324318	0.00361408	0.00168489	0	0.00366409	0.00177057	0	0	0.00576611	0	0.00840628	0.0070604	0	0.0077448	0	0
krcp	0.0130467	0.0379931	0.143152	0.0731512	0.0533006	0.0410945	0.101065	0.0398	0.0683169	0.0561125	0.0248874	0.025207	0.0838091	0.0381432	0.0769262	0.0275334	0.0754056	0.0880749	0.0482319	0.0114616	0.0424895	0.0540971
mark2b	0.018575	0.03713	0.0252985	0.0131732	0.00973778	0.025569	0.0203961	0.0320361	0.0384988	0.0280635	0.034424	0.0331191	0.0113415	0.0129027	0.0775601	0.0188927	0.00255047	0.0542681	0.0486405	0.0656649	0.0482188	0
rcor2	0.0129188	0.0273639	0.198057	0.061861	0.06138	0.0365119	0.065786	0.039012	0.137977	0.0372823	0.0464085	0.0276784	0.0835118	0.0554486	0.0280706	0.0369224	0.0390196	0.0655028	0.0529938	0.0059484	0.10523	0.0359239
naa40.1	0.0497298	0.121222	0.406469	0.29543	0.140791	0.119777	0.32681	0.0991607	0.235624	0.111526	0.18393	0.119757	0.187877	0.132191	0.123235	0.145675	0.185612	0.296176	0.132601	0.0431172	0.260524	0.406167
b3gat3	0.00950635	0.0346771	0.0291439	0.0405815	0.0155708	0.012981	0.0195631	0.0183974	0.0420247	0.0151122	0.0324495	0.020693	0.0446617	0.0239321	0.0424045	0.0634038	0.0258682	0.0387597	0.020084	0.0166509	0.023696	0.0461197
sb:cb1058	0.00157755	0.0110201	0.00078445	0.000811102	0.00363893	0.0050098	0.00372717	0.00553666	0.00257553	0	0.0115224	0	0.00294789	0.00139115	0.0911057	0	0.0241341	0.0526474	0	0	0	0
si:dkey-23i12.5	0.101696	0.0902117	0.223565	0.149178	0.133285	0.083827	0.244039	0.0786499	0.0770296	0.14075	0.121159	0.157071	0.123684	0.0897203	0.08047	0.122927	0.106869	0.297287	0.0496642	0.287845	0.076435	0.340242
arl2	0.0302284	0.0779167	0.0823456	0.0722962	0.0294052	0.0461969	0.0717424	0.0857459	0.0871182	0.101168	0.0632583	0.11315	0.0993669	0.108456	0.0705716	0.0222591	0.0521011	0.0594037	0.0928387	0.0295257	0.0924318	0.0266221
si:dkey-23i12.7	0.000290125	0.0018235	0	0.00154809	0	0	0.00195776	0.00196966	0	0	0	0	0	0	0	0	0	0	0	0	0	0
ppp2r5b	0.000596436	0.00164978	0.00153313	0	0.000884891	0	0.000631528	0	0.00327233	0.00209975	0	0	0.0058764	0	0	0.00761026	0	0	0	0	0.00998191	0
zgc:101765	0.000840981	0.00128004	0.00336064	0.000609584	0.00332116	0.00309899	0.00681158	0.00260151	0.00516206	0.0237408	0.00684398	0.0143443	0.00189533	0.00330793	0	0.0158748	0.00306033	0.00326718	0	0	0.00991469	0
badb	0.0114793	0.0619622	0.0414368	0.0404104	0.0270029	0.0260165	0.0596418	0.0375478	0.0147424	0.0427123	0.0468609	0.0215261	0.0782107	0.0327571	0.0247788	0.0620725	0.0495078	0.0631836	0.0721048	0.0247333	0.0141416	0.113739
exoc6b	0.0226682	0.0392395	0.0209112	0.0219433	0.0140903	0.0170902	0.0100069	0.0353857	0.00383562	0.0286119	0.0472561	0.0159337	0.0264672	0.0175316	0.0500004	0.0282835	0.00840628	0.0343924	0.00642374	0.0295476	0.00925094	0.0295288
cyp26b1	0.000217032	0.000361975	0.000581838	0	0	0.00190952	0.00143945	0	0.00278246	0	0.177755	0	0.0141577	0.00215629	0	0.00461769	0	0	0.0160738	0	0	0.00957886
dysf	0.116201	0.0253164	0.00838572	0.0129932	0.049366	0.0405059	0.0112242	0.0310066	0.0147184	0.0402006	0.163333	0.0185968	0.0433669	0.0835115	0.0501993	0.0548717	0.0156287	0.0438288	0.0491686	0.303679	0.0165155	0.0569107
mtm1	0.000441584	0.000787165	0.00248817	0.0019899	0	0.000415363	0.00203879	0.00299211	0.00148725	0	0.00567308	0	0.00427739	0.00419275	0	0	0	0	0	0	0	0
mtmr1a	0	0.000730115	0.00410968	0.00194733	0	0.0028489	0	0	0.0115862	0	0.00212659	0	0	0	0.005412	0	0	0	0.0093287	0	0.0175387	0
cd99l2	0.0963898	0.0767269	0.283741	0.177825	0.121295	0.162493	0.259812	0.0862976	0.278075	0.174869	0.247336	0.0963201	0.259468	0.145693	0.0966857	0.220901	0.0685326	0.172522	0.0488438	0.266041	0.480443	0.0881492
hmgb3a	0.107323	0.293679	0.786617	0.399463	0.305947	0.237715	0.515651	0.319438	1.29292	0.195552	0.376257	0.190418	0.354999	0.280666	0.221812	0.333666	0.206545	0.553291	0.202121	0.0812549	0.613725	0.232815
arrb2b	0.0223483	0.100039	0.0812396	0.0908388	0.038859	0.0430579	0.0991751	0.103853	0.0503251	0.0619264	0.303288	0.051057	0.188428	0.0253161	0.100646	0.0850088	0.165004	0.117755	0.069433	0.0271735	0.0415148	0.1364
pelp1	0.024826	0.215955	0.110313	0.0620485	0.0323885	0.0482686	0.0656237	0.158199	0.103667	0.0681034	0.0573469	0.0422833	0.0566706	0.032904	0.144704	0.0667362	0.0344826	0.119874	0.0674276	0.0713116	0.0360383	0.0567537
alox12	0.00698553	0.182555	0.0107077	0.00565693	0.0132823	0.00979557	0.0145561	0.149459	0.00950341	0.0132567	0.00299198	0.0174239	0.0609813	0.00453753	0.186203	0.056933	0.044295	0.0448296	0.0295971	0.00430905	0	0
rnaseka	0.0587703	0.243588	0.133484	0.179534	0.0784155	0.0939508	0.145779	0.762172	0.0734869	0.902686	0.242536	0.575206	0.205961	0.238585	0.259725	0.133709	0.619845	0.165549	0.394721	0.0974191	0.116062	0.180728
si:dkey-6n21.12	0.016592	0.142375	0.180943	0.233459	0.0771901	0.068625	0.183377	0.107844	0.0501787	0.0759955	0.111587	0.0374023	0.161168	0.064828	0.0389565	0.154746	0.116337	0.0545615	0.0931606	0.00494465	0.131364	0.0563016
si:dkey-6n21.13	0	0	0	0.000595102	0	0	0	0.00229203	0	0	0	0	0	0	0	0	0	0	0	0.00178522	0	0
CT027989.1	0	0.0016529	0.00053342	0	0	0.00225421	0.00324402	0	0.00284166	0	0.00409136	0	0.00357017	0	0	0	0	0	0	0	0	0
zgc:92664	0.0423731	0.125487	0.41112	0.262617	0.147768	0.113598	0.277813	0.123741	0.205994	0.133279	0.166829	0.0797039	0.225021	0.0933863	0.0971356	0.114219	0.114777	0.137493	0.126418	0.0440262	0.20862	0.25095
ache	0.184906	0.0387978	0.0108307	0.0256986	0.0790111	0.114314	0.028249	0.0589745	0.126175	0.0349757	0.0422892	0.047411	0.035664	0.061626	0.0956853	0.0584533	0.0748737	0.0560698	0.0859089	0.632268	0.048602	0.0128284
si:ch211-196f2.3	0.00409158	0.00233685	0	0	0.00135346	0.0034414	0.00295721	0.0021299	0.00229423	0.00211337	0	0	0	0	0	0	0	0	0	0.0244918	0.00344011	0
snapc2	0.00217224	0.00354951	0.011231	0.00921842	0.00224955	0.00283655	0.00764532	0.00758928	0	0.0137305	0.00206799	0.00872877	0.00978987	0.00930613	0	0	0	0.00429995	0.0114928	0.00787958	0.00592366	0.0266302
nat16	0.167471	0.0553802	0.0640353	0.0525074	0.110553	0.128566	0.0329403	0.0484142	0.20101	0.0544681	0.0643258	0.0663549	0.0924189	0.109812	0.0917572	0.0899582	0.074411	0.0406967	0.0887871	0.568603	0.0838955	0.0162217
si:ch211-196f2.7	0.00154342	0.000788498	0.00373271	0.00563643	0.00108819	0.000920317	0.00100844	0.00260591	0	0.00475453	0	0	0	0.00336666	0	0.00845458	0.00763662	0	0	0.00323135	0	0
vgf	0.000586043	0	0.00116158	0.00107351	0.00243667	0.00215911	0	0	0.022811	0.00256785	0	0.00473756	0.0106733	0	0	0	0	0	0	0	0.0644236	0
ap1s1	0.358766	0.330238	0.161472	0.195392	0.270397	0.192914	0.169898	0.434117	0.240508	0.234123	0.109789	0.213478	0.251675	0.244327	0.283856	0.247884	0.35435	0.296731	0.490843	0.573916	0.226152	0.17518
serpine1	0.00775063	0.00302593	0.000718239	0.0178016	0.00562087	0.00264784	0.00561105	0.00367717	0.00395853	0.00591589	0.00253884	0.00264477	0.0075018	0.00985844	0	0.081617	0	0.0494222	0	0.0029323	0	0
zgc:77439	0.0050504	0.039283	0.0300196	0.0161519	0.0175361	0.00971901	0.0239098	0.031013	0.0197682	0.0226244	0.0188674	0.0144507	0.0138975	0.0111154	0.0103776	0.010802	0	0.0151295	0.0157618	0.0083328	0.0254697	0.00957886
zanl	0.000216714	0.00835459	0	0	0	0	0	0	0	0	0	0	0	0	0	0	0	0	0	0	0	0
si:dkey-3k24.5	0.00235816	0.00948897	0.00680506	0.00407904	0.00342368	0.007773	0.00399117	0.00647668	0.0291	0.0120003	0.00522434	0	0.0157731	0.0148349	0.00644842	0.00947156	0.0120491	0.00919666	0.00970158	0	0.0422666	0
gal3st4	0.00762262	0.0137754	0.00720382	0.018255	0.00562245	0.0230276	0.010248	0.00945975	0.00902591	0.0322029	0.00162619	0.0232131	0.0210577	0	0.0228086	0.019208	0.0044973	0	0	0.01764	0	0.0196514
her8a	0.0509805	0.0679378	0.702033	0.0901932	0.182947	0.112205	0.0972852	0.062916	0.170613	0.118424	0.0524116	0.118345	0.277859	0.0935288	0.135056	0.0751561	0.0962495	0.0526541	0.0777875	0.0265781	0.136091	0.0759307
zgc:172079.2	0.00209776	0.00261658	0.00299092	0.00278928	0.0021326	0.00188037	0.00135701	0.000627816	0	0.00122891	0	0.0109575	0.00426979	0	0.00631853	0	0.00452313	0	0	0.00336571	0	0
mblac1	0.00895613	0.0152934	0.0611641	0.0420647	0.0217945	0.0197243	0.039464	0.00964138	0.0108997	0.0195668	0.0185748	0.0174139	0.0257891	0.0242187	0.030879	0.0221331	0.0476436	0.061553	0.0422965	0.0309275	0.0272822	0.0205953
mpdu1b	0.00158272	0.0173544	0.0155359	0.00986449	0.00674992	0.00535876	0.00468879	0.0105467	0.0139426	0.0129198	0.0193552	0.0340225	0.00353189	0.00585322	0.0170848	0.021327	0.0115366	0.0169476	0.0162125	0.00148779	0.0263451	0.00910806
sox19b	0.0147362	0.0219982	0.137732	0.0174164	0.0647733	0.0483726	0.0119328	0.015848	0.0446302	0.0335907	0.00705904	0.041557	0.0449001	0.0311444	0.0559917	0.0745683	0.0305296	0.0326177	0.0248113	0.00315458	0.055031	0.00599701
eif4a1a	0.965676	1.51369	1.57215	1.47479	1.38744	1.12618	1.55224	1.36092	1.50206	1.99559	1.22043	1.8343	1.51225	1.38678	1.1006	1.41972	1.70604	1.57477	1.19863	0.787794	1.40051	1.94302
senp3b	0.0156149	0.0211397	0.050941	0.0287687	0.0160502	0.0159689	0.0340477	0.0176844	0.0235944	0.0166771	0.0243406	0.0149115	0.018823	0.0319563	0.0287985	0.0161175	0.0113045	0.0243416	0.0227612	0.0302732	0.0396642	0.0121597
si:dkey-62k3.5	0.0398882	0.0981945	0.152374	0.150791	0.0634358	0.0692344	0.103696	0.0841874	0.174703	0.0817702	0.0988286	0.109237	0.189139	0.0550519	0.0544607	0.0994532	0.054582	0.0693445	0.0759714	0.0539376	0.122823	0.0800016
tnk1	0.00157139	0.00758177	0.0164831	0	0.000761325	0.0037003	0.00217416	0.0174808	0	0.0023488	0.0037883	0	0.0200154	0.0173607	0.00896543	0.0125648	0.00653885	0.0529546	0.0383594	0	0.00824369	0
plscr3b	0.061214	0.518587	0.256229	0.323907	0.116196	0.178467	0.294599	0.487035	0.117277	0.11384	0.183119	0.138028	0.197462	0.174655	0.201491	0.171901	0.189953	0.178819	0.321705	0.0582628	0.552846	0.174887
CR848032.1	0.00113635	0	0	0	0	0	0	0	0	0	0	0	0	0.00145345	0	0	0	0	0	0.00125095	0	0
phf23b	0.00356511	0.0202361	0.0289377	0.0200257	0.0057856	0.0146891	0.0322478	0.025707	0.0147409	0.0364576	0.0317175	0.025346	0.0297025	0.0146744	0.0172428	0.0173136	0.010618	0.0536747	0.017978	0.0102011	0.042783	0
hsbp1a	0.0527953	0.175107	0.213193	0.256317	0.116333	0.116138	0.251197	0.297277	0.413236	0.203561	0.222377	0.119238	0.586538	0.0918938	0.194795	0.149885	0.320062	0.196965	0.207679	0.0554896	0.517086	0.207611
tp53i11a	0.00125768	0.00113002	0.00608094	0.0052906	0.00473781	0.00103794	0.0116811	0.00142996	0.00430662	0.0049388	0	0.00628681	0	0.0144821	0	0.0146845	0	0	0	0	0.0118988	0.0109289
cd82a	0.157886	0.153347	0.499388	1.07312	0.241967	0.217416	0.149721	0.153593	0.153424	0.200085	0.258639	0.167847	0.493831	0.164838	0.275974	0.188418	0.31888	0.0484468	0.193317	0.287169	0.259148	0.0956847
tspan18a	0.00395324	0.0278551	0.00681253	0.032955	0.00796702	0.0112707	0.0356961	0.0241896	0.0158333	0.0594226	0.145887	0.1678	0	0.0287141	0.0185606	0.0214249	0.0263618	0.00827984	0.0251716	0.00238713	0.021033	0
si:ch211-107p11.3	0.00849593	0.0200798	0.0586267	0.0269791	0.0245164	0.01758	0.0352504	0.0155191	0.0340781	0.0178248	0.0217031	0.0185734	0.0358931	0.00557042	0.0314597	0.0307462	0.00952106	0.0170387	0.0352953	0.00726359	0.0135365	0.0246421
ext2	0.0138445	0.0465237	0.0485709	0.0710497	0.0200315	0.0333538	0.0491194	0.0456807	0.0555571	0.0508338	0.0741983	0.0515565	0.0581475	0.0156639	0.0222711	0.0490194	0.0266993	0.0332512	0.0178002	0.0348346	0.0633927	0.0247311
alx4a	0.00250675	0.0051426	0.00177747	0.00856895	0.00322616	0.00676196	0.0635492	0.00197754	0.0041062	0.0711853	0.0141664	0.00853001	0.0123027	0.00375664	0	0	0.0131211	0.009186	0	0.00311014	0	0.0528251
caprin1a	0.0575035	0.0724798	0.172975	0.0890222	0.0939865	0.0704174	0.121609	0.0726776	0.156327	0.126198	0.100029	0.0752876	0.126654	0.0648433	0.0941045	0.0876164	0.0528486	0.081685	0.125324	0.11645	0.0775756	0.212008
nucb2a	0.0845595	0.224353	0.189093	0.320891	0.094402	0.118463	0.189916	0.170179	0.189486	0.219981	0.147306	0.226829	0.303432	0.0751994	0.0914017	0.327314	0.106211	0.157113	0.0685946	0.166594	0.150494	0.136731
rps13	3.36567	3.40471	3.48908	3.54801	3.4395	3.36903	3.64722	3.32104	3.38921	3.50827	3.53539	3.40472	3.41431	3.31768	3.36135	3.40362	3.38699	3.6789	3.37688	3.35918	3.31095	3.68394
RF00413	0.000270056	0	0	0	0	0.00111231	0	0	0	0	0	0	0	0	0	0	0	0	0	0	0	0
plekha7b	0	0	0.00503587	0.00237523	0.00347088	0.00366366	0.000942071	0.00488663	0.00143699	0	0	0.00703903	0.00821482	0.00432699	0	0	0	0	0	0	0.0122084	0
sox6	0.241708	0.144269	0.104834	0.0889768	0.144915	0.085744	0.116217	0.151087	0.0950257	0.12264	0.104507	0.12319	0.0796659	0.1208	0.137956	0.140607	0.110866	0.0975645	0.104279	0.898318	0.084207	0.0555712
cyp2r1	0.00691613	0.00223842	0.000470526	0.00154804	0.00253365	0.00396673	0.00158657	0.00120844	0.001928	0	0	0	0	0	0	0	0	0	0	0.0122252	0	0
calca	0.00144432	0.00096775	0.000290498	0	0.00234801	0	0.00114226	0.000837601	0.0167976	0.0111062	0.00434362	0	0	0	0	0.002001	0	0	0.00989045	0	0.00908121	0
PDE3B	0.00156177	0.00619406	0.0151702	0.00398702	0.00416944	0.00405411	0.0067137	0.00177844	0.012913	0.00878121	0.0149958	0	0.0019373	0.00969454	0.0101929	0.00839572	0	0.0137446	0	0.00227426	0	0.0310565
copb1	0.0204512	0.0897487	0.0434913	0.112612	0.0225923	0.0359566	0.0439623	0.0736166	0.0495438	0.0605489	0.0347845	0.0343642	0.059007	0.00632275	0.0610428	0.0951618	0.0450177	0.0304775	0.0813112	0.0280858	0.0642824	0.0746081
rras2	0.0126593	0.0492699	0.0238196	0.0975128	0.0225923	0.0421592	0.0682862	0.0678429	0.0187101	0.0914077	0.0729908	0.0764597	0.0668257	0.0372884	0.0256158	0.0282769	0.0337472	0.0170323	0.0183614	0.0259217	0.0442322	0.0476041
tub	0	0.000856903	0	0	0.00119858	0	0	0	0.00754604	0.00586198	0	0	0.0021261	0	0	0	0	0	0.00290407	0	0	0
RIC3	0	0	0	0	0	0	0	0.00227418	0.00288397	0	0	0	0	0	0	0	0	0	0	0	0	0
lmo1	0.00155369	0.00815633	0.00358107	0.00229404	0.0020233	0.00324051	0.00293204	0.00518991	0.0494798	0.0131955	0.00373772	0.00787129	0.0673891	0	0.00849549	0	0	0.0110708	0	0	0.00377314	0
BX072554.2	0	0	0.000538735	0	0	0	0	0	0	0.00149121	0	0	0	0	0	0	0	0	0	0	0	0
stk33	0.00262149	0.000361975	0.00240125	0.000578314	0.00186098	0.00370195	0.00395212	0.00100905	0	0	0.00308983	0	0.0113175	0	0.00814341	0	0	0.00248636	0	0.0027815	0	0
trim66	0	0.000618701	0.000589883	0	0.000921124	0	0	0	0	0	0	0	0	0	0	0	0	0	0	0	0	0
st5	0.00790824	0.0291833	0.100418	0.0566102	0.0220066	0.0185721	0.0408862	0.0185668	0.0288813	0.031695	0.0560573	0.0207221	0.0488824	0.0355245	0.0332623	0.0368763	0.0368392	0.0199637	0.00617457	0.0090848	0.0228477	0.0770494
tmem9b	0.0380267	0.0794278	0.0793826	0.0868733	0.0385819	0.0558059	0.0811367	0.0800713	0.145095	0.281327	0.122482	0.197214	0.100931	0.0681142	0.108735	0.0940979	0.125934	0.0408664	0.066765	0.0470553	0.124666	0.0824282
scube2	0.0132289	0.0157358	0.226361	0.0193967	0.0754626	0.0241872	0.0330215	0.0252137	0.0734544	0.022423	0.0579853	0.0163328	0.0459063	0.0237999	0.0655925	0.0516358	0.0150339	0.0596419	0.00598788	0.0092046	0.081941	0.0566322
slc7a6os	0.023924	0.0355553	0.0742307	0.041361	0.0327803	0.0282769	0.0398009	0.0385288	0.0965101	0.0594903	0.0123534	0.0391913	0.0773769	0.0358137	0.0334755	0.0532622	0.0330277	0.0316767	0.0529377	0.0436129	0.0713422	0.0546149
slc7a6	0.00226715	0.00914553	0.00679614	0.00102957	0.00165349	0.00229389	0.00324174	0.00647345	0.0240703	0.00591637	0.0417888	0.00496902	0.0056881	0.0037574	0.0289271	0	0.0151742	0	0.00835849	0	0.0199345	0.0230504
adgrg1	0	0.000474648	0	0	0	0	0	0	0	0	0.00957113	0	0	0	0	0	0	0	0	0	0	0.00957886
adgrg1.1	0.00591828	0.0246071	0.106821	0.00612005	0.0385254	0.0174769	0.00709229	0.0211385	0.0779992	0.0115957	0.0221179	0.0173922	0.101139	0.0445059	0.0127244	0.0182641	0.0257817	0.00785349	0.0200614	0.00177314	0.018301	0.0219699
ccdc102a	0.00533072	0.0196375	0.047304	0.0371506	0.0137979	0.0143365	0.0251481	0.0133531	0.0330687	0.0221688	0.0420351	0.00916397	0.124775	0.0182368	0.0192999	0.0245927	0.0075467	0.00331415	0	0.00236658	0.0368149	0.0184911
dok4	0.00162811	0.0101212	0.000934276	0.000803123	0.00181622	0.000531423	0.0227246	0.00764489	0.0395195	0.00318545	0	0.00537029	0.00560162	0	0	0	0	0.00483585	0	0.00644525	0.0306794	0
dnaaf1	0.00109969	0.0045161	0.00141708	0.00294654	0.00160028	0	0	0.00290974	0.00246205	0	0	0	0.0568837	0	0	0	0	0.00862055	0	0	0	0
cog4	0.00805668	0.0288142	0.0179238	0.0225218	0.0139786	0.0127397	0.0206849	0.0233016	0.0106499	0.0320152	0.0240486	0.0200396	0.0190659	0.00776782	0.0342974	0.00981958	0.0178343	0.0152343	0.0396133	0.00829065	0.00479465	0.0444566
thap11	0.0161114	0.0206864	0.0807267	0.0561998	0.0368225	0.0240835	0.0584785	0.0525214	0.0443704	0.0402007	0.0421663	0.0316875	0.0240621	0.0281158	0.0177767	0.0659406	0.0405538	0.0257798	0.0259096	0.00686164	0.073622	0.0212007
gfod2	0.0021765	0.0051229	0.0111236	0.0102024	0.0049279	0.00316064	0.0105498	0.00420897	0.0151292	0.0133532	0.0176961	0.00267193	0.00907633	0.00432699	0.00789254	0	0.00770322	0	0	0	0.0355715	0
sinhcafl	0.048824	0.0788703	0.194244	0.0997774	0.0862546	0.0684434	0.0864086	0.0668667	0.164231	0.0903359	0.0637267	0.0808647	0.106518	0.0416507	0.0886023	0.0435048	0.0747963	0.0493726	0.117368	0.0553987	0.0704285	0.114741
vrk3	0.0108242	0.0145723	0.0337119	0.0189195	0.0100121	0.0128779	0.0162875	0.0110885	0.0174136	0.0171257	0.0148628	0.0274629	0.0194753	0.0253575	0.023515	0.010025	0.0038567	0.0267737	0.0207437	0.0101848	0.0258529	0.0175147
acd	0.00166167	0.00154108	0.00905233	0.00522602	0.00148568	0.00251149	0.00223064	0.0021551	0.00403985	0.000918421	0.0042588	0.00737576	0	0.00464285	0	0.00349327	0	0.00376215	0	0	0	0
ogfod1	0.0178937	0.0139411	0.00810162	0.0126449	0.00657925	0.00646791	0.00708709	0.0140604	0.00622591	0.00628675	0.00311479	0.0214965	0.0149799	0.00871876	0.00685927	0.0220877	0.012505	0.003869	0.0227297	0.0635756	0.00643736	0
fbxl8	0.000822519	0.00234211	0.00159844	0.00211042	0.00104254	0.00137341	0.000906917	0.00334579	0	0	0.00448711	0.0068684	0	0	0	0.00359273	0	0	0.030464	0	0	0
tradd	0.0094952	0.044223	0.0442553	0.0431944	0.0125276	0.0251381	0.0413685	0.0298016	0.00765085	0.0309792	0.0552843	0.0323369	0.0278348	0.0177986	0.0400747	0.0394447	0.0380807	0.0387868	0.0217473	0.0119711	0.011536	0.0560685
gnao1b	0.00653007	0.00600616	0.0226743	0.00487553	0.00590167	0.00811243	0.0121165	0.00327986	0.113388	0.00520691	0.00611164	0.0152347	0.0125901	0.0140966	0.032413	0	0.00888113	0.0329904	0	0	0.289869	0
mtbl	0.014993	0.0166663	0.0326908	0.0190856	0.0229141	0.0185791	0.0117421	0.0115097	0.0424361	0.945276	0.0189006	0.202602	0.0435995	0.111747	0.0496292	0.0198008	0.0256924	0.0626377	0.0171632	0.0118684	0.0215209	0.0237787
tmppe	0.00436462	0.00351298	0.0022888	0.00307913	0.000709847	0.00596902	0.00310768	0.0130087	0.0541425	0.024917	0.00790275	0.00992887	0.0101151	0.0029435	0.00449425	0.00491491	0.00938377	0	0.017897	0.0151781	0.0257118	0
exosc6	0.0605682	0.0545508	0.118012	0.07033	0.0696112	0.0493713	0.1092	0.0570435	0.0671511	0.0754459	0.0577548	0.103359	0.0662459	0.0831276	0.0541926	0.0794527	0.0739481	0.125394	0.0346807	0.104153	0.0852079	0.224457
slc38a8b	0.00151667	0.000950757	0	0	0.000902071	0	0	0	0	0	0	0	0	0	0	0	0	0.00693695	0	0.00179085	0	0
aph1b	0.01435	0.0492734	0.105685	0.076867	0.0285358	0.0264603	0.0527437	0.0592422	0.0643238	0.167563	0.0588276	0.134114	0.0499177	0.0373263	0.113065	0.0420668	0.0439573	0.0451139	0.0462709	0.0221152	0.0485021	0.0770751
herc1	0.0111361	0.0137599	0.0133367	0.0158128	0.014769	0.0107818	0.0138208	0.0117536	0.0376827	0.023052	0.0174273	0.0198687	0.0209333	0.021512	0.010729	0.0172488	0.0170016	0.0064849	0.0193842	0.0407229	0.00719403	0.0398841
dapk2a	0.0525967	0.010686	0.00163242	0.00455858	0.0173301	0.0214947	0.00425174	0.0198374	0.00815355	0.00903068	0.0271397	0.00242537	0.00406706	0.0227029	0.0075239	0.0218758	0.0114481	0.00211086	0.0148193	0.0990704	0.0146843	0.0289395
rab8b	0.0120212	0.0186252	0.0347556	0.0498911	0.0180392	0.0204562	0.0899254	0.0265345	0.0205436	0.0883172	0.302188	0.0638293	0.0649824	0.0151932	0.0212455	0.0355082	0.207111	0.049686	0.0706516	0.0286862	0.0581959	0.0926683
trpm1a	0	0	0	0	0.000793287	0	0	0.00177445	0	0.0359437	0	0.00962046	0	0.00729787	0	0	0	0	0	0	0	0
gtf2a2	0.0948826	0.172741	0.216766	0.194789	0.145702	0.141402	0.208921	0.205	0.265161	0.315097	0.189037	0.249551	0.194448	0.0972968	0.198789	0.131179	0.203183	0.154894	0.211043	0.157503	0.195831	0.133695
foxb1b	0.0109883	0.0379744	0.185754	0.0127945	0.0441192	0.0226011	0.0187953	0.0212143	0.0275799	0.0213369	0.00750351	0.0172597	0.0368506	0.0150047	0.0192139	0.0252739	0.0141862	0.0517127	0.0249489	0.00507362	0.00483526	0
anxa2b	0	0.000878587	0	0	0	0	0	0	0	0	0	0	0	0	0	0	0	0.00748236	0	0	0	0
rorab	0.000778808	0.00366174	0	0.00072225	0.00301488	0.00309936	0.000504907	0.0025539	0.00279241	0.0158855	0.00686182	0.0137272	0	0	0.0101247	0	0	0	0	0.00378415	0.00937534	0
vps13c	0.00321842	0.00145568	0	0.00038832	0	0.00316025	0.00261063	0.00204424	0.00320578	0.0193675	0.0142569	0.00957153	0	0.00350354	0.0151232	0.0133605	0	0	0	0.00953733	0	0
tln2a	0.289685	0.0744323	0.0486823	0.101691	0.112581	0.128597	0.0629171	0.0974463	0.0965958	0.0794589	0.0696307	0.0836978	0.0843999	0.145237	0.100644	0.123703	0.100543	0.109532	0.0991266	0.662168	0.0791901	0.0657863
tpma	4.96753	2.49017	1.43403	2.15125	4.18427	3.00854	1.94557	2.59538	2.38491	2.49414	2.53528	3.00563	2.43533	3.50505	3.31384	2.4642	2.88701	2.13855	3.19668	4.46692	2.63881	2.44037
fbxo22	0.0019494	0.00972366	0.0165342	0.0179144	0.00453354	0.00522516	0.0115277	0.00951309	0.0115505	0.00907591	0.00767474	0.0230517	0.0167615	0.00081535	0.00525934	0.0248239	0.00769454	0	0.00704384	0.0121153	0.0293991	0.0185711
isl2b	0.00463646	0.0102335	0.012767	0.00882586	0.00863225	0.0289452	0.31587	0.0169352	0.0337407	0.0105231	0.00284124	0.016704	0.00488073	0.0255319	0.0139876	0.0126257	0.0412878	0.0125442	0.0259378	0.00705821	0.562979	0.0239996
pstpip1b	0	0	0	0	0	0	0	0	0	0	0	0	0	0	0	0	0.0149046	0	0	0	0	0
tspan3b	0.000863537	0.00153507	0.0198011	0.00559245	0.00287319	0.00372464	0.00896328	0.00135504	0.04923	0.00407404	0.00276968	0	0.0055385	0	0.00306822	0.00521923	0.0092697	0	0	0	0.0756157	0
alpk3b	0.0286537	0.00656546	0.00100617	0.00701963	0.0196007	0.0180209	0.00261248	0.0087094	0.00448207	0.00304154	0	0.00768446	0	0	0.00460303	0.0217099	0	0.00236838	0.00675615	0.103197	0.00678767	0.0294631
frmd5	0.0127283	0.0120218	0.00364372	0.00967932	0.010561	0.137886	0.00927694	0.00456411	0.0141586	0.0110223	0.00488189	0.0084768	0	0.00550132	0.0102049	0.0412497	0.0192867	0.032844	0.0130967	0.0550611	0.0278123	0
tmed3	0.0167769	0.0722695	0.0130008	0.0651305	0.015763	0.0158577	0.0173071	0.0497857	0.00218369	0.0326476	0.0207212	0.0198366	0.0585406	0.00707076	0.0435004	0.110635	0.012994	0.0153367	0.0627696	0.0167065	0.0517676	0
si:ch211-107o10.3	0.00134962	0.00499231	0.00491807	0.00298798	0.000879341	0	0.00531539	0.0153284	0.00243183	0.00292905	0	0	0	0	0.00306822	0.00485138	0	0.00928804	0	0.011117	0	0
CR356246.1	0	0.00392876	0	0	0	0	0	0.00297528	0	0	0	0	0	0	0.00322791	0	0	0	0	0	0	0
wdr76	0.00209787	0.00367692	0.0185082	0.00863781	0.0030797	0.00392784	0.0143048	0.00996783	0.0081093	0.0113181	0	0	0.0069365	0.00430592	0	0	0.00682389	0.0104754	0	0	0	0.0315243
znf710b	0.00292586	0.0132042	0.0192654	0.0147395	0.0127633	0.0118628	0.0198607	0.0226604	0.0429542	0.00807478	0.0226457	0.0276287	0.0447555	0.011608	0.0195212	0.0322094	0.0128488	0.0184834	0.00834768	0.00356133	0.0406183	0.0187
sema4bb	0.0026409	0.00608315	0.0171045	0.0175562	0.00929305	0.0142997	0.0293461	0.0110281	0.010866	0.00335377	0.00578646	0.00174958	0.00639997	0.00753581	0.00649155	0.0400002	0	0.0306157	0.00290407	0.0141124	0.0112921	0
zgc:162945	0.00383348	0.00301684	0.0132594	0.00715295	0.00306378	0.00316854	0.010373	0.00467493	0.0212561	0.00774151	0.0142767	0.00596066	0.00581833	0.00921025	0.0347304	0.00330226	0	0.0220872	0.00768868	0.0106139	0	0
serf2	1.17133	2.21292	2.02286	2.50378	1.42734	1.58737	1.99539	1.89422	1.69253	1.63739	1.80498	1.55225	2.12192	1.31361	1.57328	2.43254	1.54264	1.46689	1.58727	1.63566	1.58101	1.50785
polr2m	0.000795335	0.00202485	0.00519172	0.00924112	0.00530494	0.00396353	0.0108444	0.00464017	0.00822243	0.00882128	0.00200949	0.01293	0.00256416	0	0	0.00800837	0	0.00797121	0	0.00417197	0.0188392	0
aldh1a2	0.00716305	0.014148	0.00957874	0.120864	0.0126146	0.0490082	0.181456	0.02137	0.00948672	0.0225105	0.0143931	0.0143862	0	0.0283671	0.00985874	0.0491699	0.055717	0.0276398	0	0.00471024	0.0510412	0
aqp9b	0	0.00138567	0	0.00468029	0	0.000830244	0.00344852	0	0	0	0.00346312	0	0	0	0	0	0	0	0	0	0	0.0483384
adam10a	0.0310396	0.201306	0.118843	0.121046	0.0542131	0.0736541	0.0745004	0.15225	0.0887423	0.219674	0.242597	0.167475	0.143075	0.122089	0.155704	0.0463733	0.136657	0.118322	0.134406	0.0901472	0.0933355	0.123652
mindy2	0.00378079	0.00668349	0.00909601	0.0142174	0.00456434	0.00797805	0.012034	0.00631459	0.010391	0.0105178	0.0128078	0.0120668	0.0232751	0.0137449	0.0153619	0.00611579	0	0.0124244	0	0.00808034	0.0148319	0
sltm	0.0716538	0.0968671	0.21508	0.119155	0.100995	0.0843228	0.143996	0.111456	0.184782	0.109738	0.124363	0.071997	0.181137	0.107745	0.138814	0.104318	0.0467552	0.183096	0.129436	0.129435	0.0761509	0.153486
rnf111	0.0122367	0.0283321	0.0262446	0.0234916	0.0120769	0.0202739	0.0309372	0.0182724	0.0558462	0.0135767	0.0399487	0.00793871	0.0328965	0.00748622	0.0154311	0.0575699	0.025999	0.0477552	0.0145607	0.0367669	0.0177417	0.0313213
ccnb2	0.00411954	0.015984	0.0681871	0.0375215	0.0211461	0.0105616	0.0418669	0.0118663	0.0208347	0.00777942	0.0179934	0.0104346	0.0249386	0.00893088	0.0148201	0.0168527	0.041736	0.00297766	0.034927	0.00426834	0.0100915	0.0380225
myo1ea	0.00135404	0.00539323	0.00279056	0.0222725	0.00178924	0.00330843	0.00121904	0.0176822	0.00511373	0.00311923	0.00975204	0	0.00953389	0.0103231	0.020325	0.0557087	0	0.0147602	0.0254251	0.00165121	0.0135802	0
mtmr10	0.000907308	0.0108817	0.00928725	0.00981803	0.00145949	0.00549642	0.00336458	0.0126063	0.000698328	0.00240438	0.00558179	0.00515307	0.0235956	0.00379703	0.00535033	0.0144704	0	0.0202835	0.0187131	0.00314202	0.00586362	0.0101115
mphosph10	0.0196807	0.0193815	0.0456057	0.023286	0.0296946	0.0151408	0.0342516	0.0126952	0.0248652	0.017047	0.0222026	0.0077124	0.0438075	0.0413313	0.00577746	0.0276076	0.00486987	0.0596413	0.0126187	0.0490011	0.0228601	0.134057
mcee	0.0369632	0.0291908	0.0337532	0.0282978	0.0209278	0.0525663	0.0360036	0.055229	0.0304903	0.0530508	0.0358912	0.0475564	0.01594	0.019753	0.0322944	0.0388326	0.0139884	0.0455134	0.0161937	0.0876331	0.0272432	0.0372621
apba2b	0.0035494	0.00650683	0.0024762	0.000944072	0.00348202	0.00103128	0.000841689	0	0.130283	0.00471633	0	0.00595142	0.0255518	0.00480799	0.0111838	0.00555907	0	0.00316226	0	0	0.12332	0
sord	0.00566621	0.00591695	0.0073873	0.00523211	0.00348059	0.00257058	0.00710718	0.00358808	0.00244322	0.00737315	0.0151883	0	0.00540406	0	0.00677123	0.0106633	0	0.00849303	0	0.00250062	0.0209349	0
si:dkey-1h4.4	0.000974207	0.00149185	0.00342806	0.0018779	0.000844391	0	0.00251774	0.00114197	0.000720608	0	0.00730692	0.00734935	0.0198153	0	0	0	0	0	0	0.00210855	0	0
terb2	0	0.00151653	0	0.0024927	0	0	0	0.0029174	0.000957455	0	0	0	0	0	0	0	0.00546588	0	0	0	0	0
tjp1a	0.015062	0.038802	0.0814416	0.0897042	0.0196268	0.0442596	0.143052	0.0458402	0.0714178	0.0126569	0.401615	0.0378584	0.139004	0.0291847	0.0695701	0.0493399	0.0268631	0.108149	0.0525405	0.0129468	0.0474747	0.0409416
fam189a1	0	0.00295606	0.00347021	0.000822426	0.00243039	0.00118309	0.00180704	0.00175113	0.0377309	0	0.00188675	0	0.0203594	0.00485327	0	0	0	0	0	0	0.00938489	0
casc4	0.131519	0.393086	0.250129	0.315591	0.207818	0.251649	0.177302	0.336538	0.534559	0.271209	0.15398	0.168512	0.619559	0.182246	0.335744	0.759524	0.188143	0.377275	0.728898	0.0787927	0.391089	0.307299
ctdspl2b	0.0125016	0.0256891	0.0622936	0.0586358	0.0202913	0.0243702	0.0485038	0.0211247	0.0487892	0.016029	0.0301965	0.0130087	0.0420852	0.0222197	0.0131275	0.0290895	0.0359717	0.0693041	0.0294942	0.0285145	0.0682433	0
si:ch211-150j10.4	0.000503966	0	0	0	0.00106576	0	0	0	0.001856	0	0	0	0	0	0	0	0	0	0	0.00462436	0	0
eif3jb	0.698662	0.279008	0.167579	0.224607	0.409927	0.359371	0.213404	0.279279	0.215567	0.400154	0.292006	0.418887	0.22075	0.298873	0.361167	0.311643	0.447116	0.352062	0.309747	0.967935	0.299301	0.507174
cilp	0.05966	0.0226429	0.00668146	0.166064	0.0343403	0.0904595	0.0101286	0.0229966	0.0231236	0.0370816	0.0182674	0.0146127	0.0148824	0.0105819	0.03162	0.0169909	0.0434117	0.0257621	0.00345601	0.179965	0.0288342	0.0545317
igdcc3	0.00470049	0.00587921	0.0130265	0.00634569	0.00327838	0.0125754	0.0200164	0.00915418	0.0278589	0.00271934	0	0.00527327	0.0137732	0	0.00827095	0.00938621	0.0192315	0.00343071	0.0046576	0.0144586	0.00344011	0
igdcc4	0.0216466	0.0111075	0.0200542	0.0249752	0.0214391	0.035091	0.037014	0.0264119	0.0225207	0.0342113	0.00688562	0.00456639	0.0161109	0.0162234	0.0286497	0.0169041	0.00643782	0.0266533	0.00791082	0.0784402	0.0129146	0
nap1l4b	0.0299791	0.0577154	0.0712197	0.0445022	0.0433453	0.0358627	0.0561401	0.0559407	0.0689777	0.0701441	0.0720407	0.0567556	0.0841635	0.0230508	0.0479543	0.0293497	0.0258136	0.0436865	0.0329579	0.0725539	0.0756153	0.0188119
cars	0.0416482	0.0293338	0.0364621	0.0284232	0.0248128	0.0305525	0.0359006	0.0290868	0.0290319	0.0262008	0.0519473	0.0223193	0.0354772	0.00663018	0.0486244	0.058372	0.0206879	0.0385821	0.0633891	0.123473	0.0266937	0.0870928
mybpc3	0.0180943	0.0356931	0.0135663	0.0208317	0.0213589	0.551527	0.0217562	0.0369476	0.0272035	0.0518881	0.0427599	0.0264207	0.0160314	0.0336436	0.0573487	0.052207	0.0286331	0.0392173	0.0444736	0.0210377	0.0491714	0.0214636
lin7c	0.018983	0.0582103	0.102126	0.0552717	0.0361496	0.0289505	0.0902182	0.0967835	0.115405	0.0493125	0.0837443	0.0451254	0.0742017	0.0275754	0.0508572	0.0297505	0.0457853	0.109814	0.0544057	0.00900878	0.0881219	0.0110235
bdnf	0	0.000737288	0.000848924	0.00198124	0.00222839	0.00118907	0.00145832	0	0.00261348	0	0.00805756	0	0.00299074	0.00642449	0	0.00712559	0	0	0.0134192	0.00379815	0.0216232	0
kif18a	0.00290324	0.00973127	0.0400998	0.0123455	0.0107255	0.0103185	0.0122149	0.0115953	0.00616742	0.0020049	0.0150605	0.0147001	0.00675559	0.018878	0.0143333	0.0100431	0.00853145	0.00465113	0.0162915	0.00233938	0.0104595	0
mettl15	0.00664176	0.00360645	0.000634178	0.000708401	0.0055141	0.00199824	0.00169579	0.00586715	0.00348548	0.00347709	0	0.0109993	0	0	0	0	0.00867713	0	0	0	0	0.0250775
lgr4	0.00416142	0.0196958	0.0319008	0.0123527	0.0117158	0.0116883	0.0260506	0.0298404	0.0141522	0.0134016	0.0182046	0.00440297	0.0934733	0.0011881	0.0191816	0.0354343	0	0.0468391	0	0.0101313	0.0130607	0
arl14ep	0.0513739	0.144633	0.476202	0.242795	0.157068	0.134801	0.304625	0.117387	0.285231	0.192977	0.121611	0.176567	0.310559	0.141538	0.163034	0.143922	0.193312	0.199481	0.271676	0.0495452	0.145986	0.26813
si:ch73-314g15.3	0.00322052	0.00363991	0	0.00222832	0.00216855	0.000642754	0.00238264	0.00507914	0	0.00640431	0.0076527	0	0	0	0	0	0.00675478	0	0.0109237	0.00752071	0	0
spi1b	0.000682445	0.00414607	0	0.00289847	0.003388	0.00246746	0.00171946	0.00183102	0	0.00289762	0.00933302	0	0	0.00784968	0	0	0.534655	0.00712818	0.00862831	0	0	0.0651903
slc39a13	0.00411642	0.012711	0.00304995	0.0180564	0.0017748	0.00560873	0.00610269	0.0203177	0	0.00960604	0.00301528	0	0.0142629	0.00336666	0.00683919	0.0446906	0.0036565	0.0056012	0	0.0241353	0.00345351	0
si:ch211-150g13.3	0.00063549	0.00225673	0.00838564	0	0.00248893	0.00675737	0.00273167	0.00520637	0.0893408	0.00394825	0	0	0.027839	0.00512916	0	0.0151417	0.0158585	0	0	0	0.056672	0
gas2b	0.00066078	0.00075524	0	0	0.00458174	0	0.00243206	0.00232919	0.0032216	0.00169115	0.00893898	0	0.0435954	0	0	0.136745	0	0	0	0	0	0
slc17a6b	0.000240178	0.00151069	0.000592178	0.00366597	0.00101083	0.00269266	0.00288299	0	0.0426515	0.00189219	0	0	0	0.00143516	0.00590323	0	0.0168846	0.00839872	0	0	0.171773	0
ano5b	0.000246388	0.00486553	0.00396256	0.00570966	0.00100669	0.00853116	0.00534793	0.00445667	0.0205973	0.00423977	0.0146336	0.0123531	0.00840405	0.010542	0	0	0.0189068	0	0	0.00163302	0.0218639	0
tssc4	0.0624105	0.0729904	0.140619	0.067453	0.0629224	0.0776026	0.0789039	0.0943029	0.0956136	0.103879	0.0558556	0.0682343	0.119595	0.0597035	0.105384	0.0799961	0.0427526	0.0808898	0.125584	0.102573	0.136845	0.088284
ano9b	0.000271273	0.0136378	0	0	0	0.00370986	0	0.0188215	0	0	0	0.00556855	0	0.00553833	0.0194087	0	0	0.00762926	0.0282185	0	0.0100964	0
pkp3b	0.00985725	0.0227867	0.181785	0.0588881	0.0596245	0.0445107	0.0997771	0.0134953	0.039788	0.0277488	0.134813	0.0270419	0.215506	0.0243258	0.0413298	0.0923898	0.0333293	0.0555205	0.0221046	0.0036378	0.160435	0.0121597
cd81a	0.516373	0.4208	0.926689	1.4306	0.620292	0.97852	1.23999	0.44278	0.633735	0.666579	1.63139	0.508083	1.54142	0.537887	0.49719	1.16213	0.7129	1.09775	0.574737	1.20752	1.25004	0.277269
kcnc1a	0.00289256	0.00921654	0.0101564	0	0.00587489	0.00403141	0.00645285	0.00624089	0.0328039	0.00312821	0	0.00496068	0	0.0118776	0.00672589	0	0	0.0151021	0.077772	0.00168476	0.151	0.0214636
tph1b	0	0.00810871	0.00452504	0	0	0.00200903	0	0.0216339	0.00272429	0	0.00290239	0	0.0119892	0	0.0120829	0	0	0.00917482	0.138116	0.00423232	0.0176898	0
mns1	0.0169385	0.00776094	0.00769475	0.0044861	0.0113477	0.00661203	0.0125688	0.00184194	0.00672212	0.00360708	0.00298372	0.0126291	0.041991	0.00536814	0.00908059	0.0132068	0	0.0170944	0.00304178	0.0260403	0.00867936	0
zgc:153219	0.00146343	0.00912897	0.00765125	0.0198772	0.00121663	0.00658222	0.0233259	0.0143944	0.00777043	0.016109	0.00455372	0.00360369	0.020538	0.00682624	0	0.00668933	0.00546588	0.0155215	0	0.00218951	0.00775318	0
itln2.1	0	0	0	0	0	0.00116196	0.00417938	0	0	0	0	0	0	0	0	0	0	0	0	0	0	0
si:ch211-194p6.10	0	0.00107806	0	0.00355085	0.000674843	0	0.00965439	0	0	0	0.00254247	0	0	0	0	0	0	0	0	0	0	0
BX571811.2	0.0111098	0.0317863	0.0339103	0.0448446	0.0156916	0.0274833	0.0323099	0.0189077	0.0151144	0.0291106	0.0190224	0.0208778	0.038312	0.00638955	0.0153242	0.02376	0.0337031	0.00512098	0.0187495	0.0136373	0.00922515	0.03025
BX571811.1	0.00132833	0.00205245	0.00377182	0.0075591	0.0017034	0.00130421	0.00100379	0.00544724	0.00670094	0.00409447	0.00441217	0.0031639	0.0042944	0	0	0	0	0.00655289	0.00480576	0	0	0
si:ch211-194p6.12	0.000965708	0.000899979	0.000389091	0	0.00111158	0	0	0	0.00239303	0.00104279	0	0.00536173	0	0	0	0	0	0	0	0	0	0
itga11a	0.00119996	0.00264883	0	0.0426064	0.00380347	0.00635865	0.00316029	0.00429437	0.0051599	0	0	0	0.00577196	0	0.00698327	0	0.0110074	0	0	0.00178522	0	0
coro2ba	0.000380793	0.00062222	0	0	0	0	0	0	0	0.00473101	0	0.0153008	0	0	0	0	0	0	0	0	0	0
anp32a	0.204823	0.594515	1.31105	1.00275	0.505745	0.492226	1.00436	0.574238	0.634849	0.484172	0.745959	0.447662	0.847786	0.563809	0.543564	0.604721	0.484621	0.75282	0.543384	0.240352	0.702217	0.531885
glceb	0.0371396	0.0333963	0.0275351	0.0264044	0.0258105	0.0311311	0.0117662	0.0264424	0.0126365	0.0176987	0.00760321	0.0174904	0.0220488	0.0128848	0.021899	0.0750364	0.0248691	0.0183082	0.00885349	0.15492	0.0205391	0
paqr5b	0.000266671	0.00117538	0	0	0.00128719	0	0	0.0135092	0	0	0	0.0050632	0	0	0.0175827	0	0	0	0	0	0	0
tle3b	0.00191448	0.0106674	0.0349119	0.0122348	0.00769367	0.0183997	0.0182954	0.0107141	0.0507104	0.00262785	0.0144422	0.0163449	0.00965822	0.0033324	0.00480221	0.0248607	0.0214934	0.0123789	0.0056356	0.00485658	0.0144299	0.00833534
uacab	0.0898571	0.0636645	0.0539522	0.0271251	0.0597511	0.0396878	0.0106182	0.0586351	0.0527594	0.0475479	0.029263	0.0467219	0.0655852	0.0279684	0.0555729	0.0291372	0.0626472	0.0741561	0.0336276	0.245833	0.0549225	0.00957886
rxfp3.3a1	0.00152252	0.00228219	0	0.00111459	0	0.0010442	0	0	0	0.00302393	0	0	0	0	0	0	0	0.0179695	0.00642374	0.00178297	0	0
pias1a	0.00524471	0.0130306	0.0184145	0.0161186	0.00328667	0.0088228	0.0125853	0.0117665	0.0172593	0.0176912	0.0202296	0	0.0102089	0.00187287	0.0170385	0.0147624	0.00897983	0.00406776	0	0.0186732	0.0151816	0.00970385
skor1a	0.000476017	0.0017017	0	0.00102193	0.00208295	0.00143122	0.00176667	0.00238511	0.0383154	0	0.0182451	0	0.00233281	0.00291811	0	0.0079242	0.0086914	0	0	0	0.0186168	0
map2k5	0.00452072	0.00881343	0.0128353	0.0134903	0.00444331	0.00381017	0.00891478	0.00767627	0.0126402	0.00656909	0.0113791	0.00859622	0.0155774	0.0012696	0.0103286	0	0.00254233	0	0.00290407	0.0137161	0.00809587	0
smad3a	0.00933465	0.040629	0.0455827	0.0426823	0.0169748	0.0166739	0.0345416	0.0383073	0.0396099	0.00821823	0.0530712	0	0.0174871	0.0136203	0.0129324	0.0847592	0.0200097	0.030058	0.00983898	0.00911202	0.0117909	0.0275992
smad6a	0.011294	0.0369115	0.0327685	0.0422797	0.015697	0.0183728	0.106398	0.0293618	0.0207309	0.00774419	0.0150087	0.0192396	0.0114078	0.00812603	0.00269893	0.0220732	0.0335809	0.021497	0.0127328	0.0163513	0.011536	0
tipin	0.0124837	0.0461753	0.131895	0.0919255	0.0564406	0.0389131	0.0796847	0.0318194	0.0350804	0.058525	0.06247	0.0642392	0.0535131	0.0657257	0.0433574	0.0522339	0.0698442	0.0492209	0.0127593	0.0189226	0.0565138	0.134139
dis3l	0.00107241	0.0017641	0.00465151	0.00117934	0	0.00340257	0.00193279	0.00216192	0.00317417	0.00325862	0	0	0	0	0	0.00442782	0.0113091	0	0	0.00182967	0.00374109	0
si:ch211-98n17.5	0.00058396	0.00614531	0.000580225	0.000880524	0.0009009	0.00215583	0.0046341	0.0225466	0	0	0	0	0	0	0.130349	0.0196547	0	0	0.0220555	0	0	0
fibinb	0.0174804	0.103241	0.0214782	0.0616003	0.0193297	0.0285703	0.0835594	0.0613844	0.0121807	0.0317274	0.00785964	0.00300909	0.00866831	0.0244256	0.0139996	0.0163307	0.00844621	0.0391247	0.0090479	0.0441027	0.0431472	0
bbox1	0.00273654	0.00082296	0.00129781	0.00189413	0.0017453	0.00178314	0.00383232	0	0.000956224	0	0.00366508	0	0	0	0	0	0	0	0	0.00468429	0	0
madd	0.0077097	0.0188426	0.0406123	0.0158094	0.0209548	0.0225561	0.00796237	0.0237334	0.170146	0.0243675	0.0086492	0.0197362	0.0808239	0.0252355	0.0162874	0.025599	0.0604472	0.0111605	0.0619457	0.0088258	0.12974	0.0254755
nr1h3	0.00464016	0.0134512	0.0219406	0.0150904	0.0119667	0.0180223	0.0180423	0.0221919	0.0280446	0.0445962	0.0307116	0.0126154	0.012214	0.0012696	0.0129018	0.0106404	0.0104337	0.00435112	0.0254233	0.0167528	0.0419303	0
cln6a	0.00407121	0.0133673	0.0156625	0.0137861	0.00789553	0.00401323	0.0108343	0.00705451	0.0197482	0.0304436	0.0627017	0.0141115	0.00951132	0	0	0.00553264	0.0207035	0.0175789	0.0188758	0.00771342	0.0253695	0.0329774
calml4a	0.000313903	0	0.000653607	0.000967056	0	0	0.000722169	0	0	0.00170625	0.00238113	0	0	0	0	0	0	0.0590505	0.00279794	0	0	0
tex9	0.00543237	0.00191298	0.00742462	0.00130393	0.00822132	0.00332703	0.0077406	0.00114937	0.00727411	0.00491313	0.00744336	0.00571204	0.0426388	0.00612246	0.011569	0	0.0164311	0.0146382	0.00910441	0.00989017	0	0
rfx7a	0.0071008	0.0038953	0.00425799	0.00156414	0.0089043	0.00744433	0.000979637	0	0.00899102	0.00372131	0.00630074	0.00588831	0	0.00382015	0.00631853	0.0083809	0.00784799	0.0147812	0.00290407	0.0422748	0	0
fhod1	0.000283555	0.00159248	0	0	0	0	0	0.00358964	0.00171723	0.00133379	0.0057237	0	0	0	0	0	0	0	0	0	0	0
slc9a5	0.000451579	0.000385331	0	0	0.00104197	0.00135577	0.00104805	0.0108067	0.00151278	0.00185109	0	0	0	0	0	0	0	0	0	0.00184994	0.0173771	0
plekhg4	0.023519	0.0490917	0.0818204	0.0398071	0.0271268	0.0372626	0.0213208	0.0471097	0.044199	0.0338036	0.0168174	0.0221533	0.103509	0.0383115	0.0328248	0.0742935	0.0187724	0.104055	0.0250445	0.0627794	0.0488048	0.00599701
si:dkey-148a17.6	0	0.000623619	0.000873108	0	0	0	0	0	0	0	0	0	0	0	0	0	0.0432037	0	0	0	0	0
esrp2	0.00225703	0.0546351	0	0.000664735	0.000928399	0.00919333	0.00154743	0.0712818	0.00210116	0.00536927	0.00373256	0.00319163	0	0	0.0524578	0	0	0.0139177	0.0590692	0.00136184	0.0160761	0.0121508
nfatc3a	0.0431118	0.108803	0.0167236	0.0275162	0.0241533	0.0281601	0.0189021	0.178997	0.0104281	0.0169111	0.0305355	0.0207559	0.0182087	0.025608	0.0354535	0.0924025	0.0370844	0.0203254	0.0873893	0.130344	0.046444	0.0121597
ddx28	0.00382236	0.0072543	0.0116015	0.0052859	0.00498527	0.00771862	0.00342132	0.015411	0.00621752	0.0147622	0.00390222	0.0112134	0.014648	0.00293132	0.00528082	0.00737648	0.00456961	0.0180912	0	0.0142486	0	0.00781022
galr1b	0	0.000904045	0.000304062	0	0	0	0.00279205	0.00462985	0	0.00189219	0	0	0	0	0	0	0	0	0	0	0	0
agrp	0.00299718	0.00965586	0.00247614	0.00338222	0.00123906	0	0.00168959	0.256573	0.00512666	0	0.00386203	0	0.00759193	0	0.00593807	0.0244795	0	0.00386826	0.0118889	0.00270616	0.0218493	0
atp6v0d1	0.0177934	0.0529512	0.0433711	0.0466091	0.0217377	0.044903	0.0317698	0.27594	0.113477	0.202292	0.0752214	0.121566	0.0756352	0.0610223	0.040615	0.0554953	0.101092	0.0378236	0.0643799	0.0284128	0.163056	0.0574766
hsd11b2	0	0.000939372	0	0	0	0.00121382	0.00706664	0	0	0.00397459	0	0	0	0.00667594	0.00480221	0.0122441	0	0	0	0	0	0
zdhhc1	0.00160912	0.00255246	0.0116256	0.00884202	0.0072748	0.00234279	0.00726535	0.00195265	0.0312297	0.00918359	0.00817213	0.00192403	0.0299071	0	0.00720199	0.0122857	0	0	0	0.00170078	0.0140012	0.0392327
tppp3	0.00496136	0.00344853	0.0106706	0.00433586	0.00440773	0.0156172	0.0546724	0.0212492	0.0274498	0.00999031	0.00693741	0.00478993	0.384848	0.00611528	0.00680694	0.514508	0.037005	0.0194484	0.0170464	0.00394497	0.0105931	0
amfrb	0	0	0	0	0	0	0.00294373	0	0	0.00113284	0	0	0	0	0	0	0	0	0	0	0	0
dpep2	0	0	0	0	0	0	0	0	0	0	0	0	0	0	0	0	0	0	0	0	0	0
slc12a4	0.00364557	0.0193511	0.0306171	0.00746405	0.00601179	0.00826938	0.0128663	0.0173512	0.0130508	0.00240484	0.00899235	0.00863741	0.0176262	0	0.00750615	0.0262349	0	0.0071202	0	0.00494523	0	0
slc6a2	0	0	0	0	0	0	0.00122661	0	0.00322245	0	0	0	0	0	0	0	0	0	0	0	0	0
lpcat2	0	0.00570934	0	0	0	0	0.00199609	0.00563167	0	0	0	0	0	0	0.00306658	0	0	0	0	0	0	0
mmp2	0.0118591	0.21225	0.0215273	0.239346	0.0167686	0.0811523	0.142608	0.184558	0.0149006	0.0306191	0.103483	0.0221606	0.0323773	0.0262478	0.0724612	0.0908749	0.037313	0.00612834	0.0218097	0.0126694	0.051669	0
BX294178.2	0.00108285	0.00604442	0.00132531	0.00224247	0.000902658	0	0.00288467	0.00660297	0.004848	0.000817623	0	0	0	0	0	0	0.00869744	0	0	0.00153039	0	0
irx6a	0	0	0	0	0	0.00115798	0.00187858	0	0.00172262	0	0	0	0	0	0	0	0	0	0	0	0.00719181	0
BX255967.1	0	0.000654091	0.00117905	0	0.00117229	0	0.00192215	0	0.00297346	0	0	0	0	0	0	0	0.005531	0	0	0	0	0
irx5a	0.00521639	0.0217141	0.0869471	0.0097111	0.0212925	0.00999587	0.0159137	0.0240162	0.104846	0.00690455	0.0104257	0.0119792	0.0127331	0.00722562	0.0126299	0.116605	0.0154062	0.00818297	0.00705943	0	0.0563721	0
irx3a	0.0126846	0.129726	0.18368	0.011105	0.0521309	0.0188498	0.0364893	0.0579084	0.147367	0.0234484	0.0217582	0.00847126	0.0406381	0.0153471	0.0465741	0.105899	0.0306745	0.0223367	0.213646	0.00820015	0.0294794	0.0102357
fto	0.00351223	0.00223526	0.0163155	0.00608835	0.00515689	0.0027967	0.00573544	0.00286369	0.0224161	0.00302393	0	0.00211492	0.0160408	0.00475233	0	0.00368028	0	0.00621038	0	0.00248605	0	0
aktip	0.116127	0.130951	0.0658165	0.10933	0.110873	0.0926902	0.115884	0.147905	0.163824	0.16347	0.140175	0.118255	0.146995	0.0992698	0.124024	0.122685	0.0746842	0.0805841	0.169729	0.326898	0.119895	0.1141
chd9	0.0123821	0.0276831	0.0373363	0.0284516	0.0204393	0.021939	0.0585996	0.0696462	0.0674224	0.0333695	0.022989	0.017085	0.0631622	0.0196298	0.0345509	0.0864127	0.0216628	0.0570164	0.0722925	0.0252182	0.0790242	0.116078
CU464124.1	0.00122577	0.0022939	0.00913524	0.00455557	0	0.00256118	0.00233843	0.000921061	0.0151393	0	0	0.00668318	0.00233281	0	0	0	0	0.0220058	0.00598115	0	0.0065931	0.00833534
zgc:195356	0.00137076	0.00350854	0	0.00716864	0.00110692	0.00251861	0.00302875	0.0117602	0.00411026	0.00284009	0.00450106	0	0.00632048	0.00555639	0.0467076	0.00629677	0	0.0231812	0	0	0	0
tox3	0.00921648	0.00647548	0.085277	0.00841272	0.0180308	0.0132722	0.0142754	0.0100946	0.0756962	0.0216039	0.021396	0.0144956	0.0699984	0.0176698	0.0140973	0.0126908	0.00867935	0.0218868	0.0133816	0.0155444	0.0413494	0
AL929307.1	0.00162019	0	0	0.000980668	0	0.00115404	0	0	0	0	0	0	0	0	0	0	0	0	0	0	0	0
sall1a	0.00971365	0.0164759	0.0858752	0.011783	0.0294935	0.0184973	0.0196653	0.0192996	0.126831	0.013245	0.0180392	0.0234785	0.103352	0.0207273	0.0388997	0.0253304	0.00805115	0	0.0187378	0.0172959	0.0187174	0.0531362
CT030153.1	0	0	0	0	0	0	0	0	0	0	0	0	0	0	0	0	0	0	0	0.00173442	0	0
cylda	0.00718145	0.00609097	0.00634726	0.00746146	0.00189626	0.0130672	0.00529084	0.00231205	0.0262814	0.00647882	0.0198321	0.0100867	0.00685862	0.00581544	0.0253633	0.00567746	0.0151717	0.00356273	0	0.0313725	0.0177242	0.0221126
nod2	0.00511153	0.00804003	0.00341452	0.00958542	0.00196226	0.0044775	0.0144677	0.00372293	0.00734192	0.0010253	0.0137039	0	0.0185724	0.00457257	0	0.00212437	0	0.00925387	0	0.0177215	0	0.0205869
nkd1	0.108298	0.0695274	0.200129	0.236316	0.103438	0.132097	0.238246	0.0734438	0.094587	0.0732512	0.0871673	0.0421501	0.161599	0.0796116	0.132004	0.125304	0.0762205	0.0932506	0.0783488	0.231962	0.155616	0.0242322
brd7	0.0642571	0.124732	0.344088	0.167401	0.141472	0.105748	0.208342	0.114682	0.270196	0.143455	0.188704	0.114569	0.214132	0.0659766	0.14034	0.150672	0.131113	0.175702	0.12437	0.0514235	0.18907	0.126727
adcy7	0.0168113	0.0334732	0.0281879	0.0306721	0.0187543	0.0273927	0.00949036	0.0324962	0.0128419	0.0198229	0.107295	0.0463673	0.0438116	0.0168296	0.0218545	0.0535047	0.0416736	0.0127128	0.00750167	0.078149	0.0351831	0.0337074
BX663605.1	0.00027618	0	0	0	0	0	0	0	0	0	0	0	0	0	0	0	0	0	0	0	0	0
papd5	0.0474922	0.0906498	0.0546199	0.0298822	0.0344235	0.0660675	0.0348416	0.0890815	0.0586802	0.0331375	0.0489072	0.0415566	0.0776527	0.0299601	0.0822095	0.0332682	0.036742	0.0572088	0.0316611	0.142193	0.0500284	0.124587
heatr3	0.0127186	0.00538211	0.00583145	0.0064927	0.0181015	0.00806806	0.0109218	0.00856904	0.00455475	0.0064612	0.0182781	0	0.00863999	0.0114229	0.00520273	0.0140436	0	0	0	0.028876	0.0284245	0
BX323060.3	0.000585148	0	0	0	0	0.000848173	0	0	0	0	0	0	0.00415637	0	0	0	0	0	0	0	0	0
cebpa	0.00514648	0.0666737	0.0039599	0.00613518	0.00416911	0.00745246	0.00594267	0.0301062	0.00733246	0.0105421	0.0440278	0.0157659	0.00485165	0.0194978	0.0296514	0.00846704	0.213832	0.854084	0.151784	0.0049616	0	0.525166
cebpg	0.0892304	0.102243	0.0828083	0.076949	0.0713385	0.0609468	0.0780823	0.100658	0.0818249	0.0459185	0.0568812	0.0526639	0.106857	0.0675355	0.0720368	0.147845	0.0352407	0.0652586	0.111531	0.217064	0.0453304	0.144446
abcc12	0	0	0	0	0	0	0	0.000803536	0	0.00100195	0.0136759	0	0	0	0	0	0.0039489	0	0	0	0	0
si:dkey-78a14.4	0	0.00102202	0	0.00169906	0	0	0.00214769	0.000817963	0	0.00321321	0.0063441	0	0	0	0	0	0	0	0	0	0	0.0102357
cnep1r1	0.0862898	0.111087	0.113768	0.156601	0.0658563	0.0717503	0.162657	0.121271	0.180566	0.103018	0.102187	0.0693873	0.138713	0.0784431	0.0868225	0.115781	0.108212	0.0684409	0.104079	0.160694	0.18363	0.0657619
gpatch1	0.00632189	0.0104812	0.0367621	0.0205979	0.0111471	0.0830833	0.0302378	0.0331681	0.016131	0.023333	0.0457207	0.019211	0.0150357	0.0106768	0.0332307	0.0234289	0.0320118	0.0201917	0.00725628	0.0179199	0.0223048	0.0205531
lrp3	0	0.0011034	0.00175037	0.00164629	0.00107513	0	0	0	0.00288056	0.00321709	0	0	0	0	0	0	0	0	0	0	0	0
slc7a10a	0.000938386	0.00219611	0	0.00158505	0	0.00105571	0	0.00172052	0.00174116	0	0	0	0.00426979	0	0.0044342	0	0	0.00724974	0.00441152	0	0	0
rhpn2	0.00367088	0.0124463	0.00604825	0.00452432	0.00428064	0.0144942	0.0107555	0.0414205	0.0184205	0.0023488	0.00454909	0.00691761	0.0384262	0	0.0747442	0	0	0.0199461	0.0133178	0.0181913	0.0086137	0
cep89	0.000440836	0.00221093	0.00129511	0	0.000463697	0.000714958	0	0.000643225	0.000866957	0.00104674	0	0	0	0	0	0	0.00495801	0	0	0	0	0
zgc:165481	0.000569339	0.00083934	0	0	0	0	0.00168918	0	0	0	0	0	0	0	0	0	0	0	0	0	0	0
slc7a9	0.00157858	0	0.0015053	0	0	0	0	0	0	0.00949183	0	0	0	0	0.00588675	0	0	0	0	0	0	0
nudt19	0.000939822	0	0.00157792	0.000945178	0.001843	0.00270062	0.00219553	0.00078191	0	0.00541966	0	0.00319163	0	0	0	0	0	0	0	0	0	0
celf1	0.117372	0.103793	0.140551	0.0847369	0.0957852	0.112541	0.0946079	0.104113	0.0880109	0.121993	0.110011	0.113982	0.128877	0.0771533	0.0852466	0.109374	0.0679899	0.135592	0.0934406	0.504704	0.216933	0.0916322
BX571680.1	0.00702951	0.00165156	0.00118872	0.00192835	0.00488321	0.00529017	0.00243085	0.000650296	0.00765555	0.00994124	0.00430561	0.00790593	0.00694359	0.00416	0	0	0.00789401	0	0	0.0161683	0.016952	0
CR318601.1	0.000252507	0.000584032	0.00135686	0.00107121	0	0.00248899	0.000727066	0.00232601	0.00813548	0.00827692	0	0.00679996	0	0.00205327	0	0	0	0	0.00808049	0.00318912	0	0
ptpmt1	0.131299	0.0845916	0.0715342	0.0938529	0.0836399	0.116565	0.0676262	0.107365	0.0749409	0.125745	0.0519587	0.124218	0.10172	0.108054	0.118681	0.101714	0.0708308	0.100134	0.0637995	0.252414	0.0473918	0.125207
ndufs3	0.731048	0.328536	0.272242	0.292294	0.491925	0.633724	0.293004	0.496797	0.446309	0.427851	0.323294	0.44372	0.306719	0.44823	0.432514	0.336223	0.437975	0.331194	0.465867	0.721753	0.349588	0.324216
c1qtnf4	0	0	0	0	0.00109167	0	0	0	0.0144542	0.00225262	0	0	0	0	0	0	0	0	0	0	0.0310878	0
c6ast3	0	0.00153728	0.000655058	0	0	0	0	0.000678794	0	0	0	0	0	0	0	0	0	0	0	0	0	0
BX957297.3	0	0	0.000552667	0.00175521	0	0	0.000559034	0	0	0	0.00200949	0	0	0	0	0	0.00613051	0	0	0	0	0
BX957297.2	0.00148169	0.0010236	0.000373056	0.00217335	0	0.00221294	0.0120627	0.00212583	0.00221974	0	0.00365919	0.00190882	0.00293034	0	0	0.00623776	0.0039489	0.0199802	0	0.00379135	0.011348	0
npsn	0.00127038	0.0134556	0.0026569	0.0270074	0.00207848	0.017212	0.00359758	0.00896046	0.0216088	0.00998303	0.00703346	0	0	0.00244667	0.0116139	0	0.035586	0.00245464	0	0	0.0180643	0.023128
c6ast1	0.000375849	0.000922831	0	0.000525721	0	0.000766403	0	0	0	0	0	0	0	0	0	0	0	0	0	0	0	0
mtch2	0.127072	0.105913	0.0922411	0.0930864	0.0946684	0.107905	0.104335	0.145691	0.161586	0.173828	0.104934	0.150622	0.0896253	0.103351	0.171674	0.0753976	0.152112	0.155558	0.131787	0.252961	0.10212	0.220521
psmc3	0.159608	0.144842	0.215244	0.136653	0.15956	0.13326	0.172565	0.121379	0.20737	0.196449	0.150478	0.212019	0.109787	0.166805	0.157636	0.166715	0.171255	0.171066	0.192645	0.255735	0.176669	0.187626
aplnr2	0.00835786	0.0129278	0.00832507	0.27695	0.0142842	0.0249847	0.00703728	0.0218737	0.0167751	0.0163341	0.0171744	0.0193012	0.443362	0.00520347	0.0138627	0	0.0235272	0	0.0280016	0.00230612	0	0.0143209
syt13	0.00120596	0.00167285	0.000737421	0.00129206	0.000925472	0.00225613	0.00185015	0	0.00128776	0	0	0.00417836	0	0	0	0.00765001	0	0	0	0.00611648	0.0609881	0
BX957297.1	0.000429689	0	0	0.000743742	0.00109519	0.0013233	0	0.00168645	0.0023055	0	0.00477779	0	0	0.00440428	0	0.00289664	0	0	0	0	0	0.0238212
cd59	0.00648666	0.00863676	0.00781482	0.0249715	0.0105744	0.0113562	0.019074	0.0124995	0.0129285	0.00444388	0.0172531	0.0148218	0.741973	0.0481528	0	0.00860194	0.262937	0.00386826	0.0204715	0.0120858	0	0.977215
fbxo3	0.0056496	0.00724216	0.0146553	0.0116715	0.0093405	0.0106719	0.00928383	0.0122238	0.012163	0.00789247	0.00959923	0.00192403	0	0.0234664	0.00796328	0.0193836	0	0.0209238	0.0183947	0.0223043	0.0129749	0
znf408	0.00322429	0.0060556	0.00932344	0.0104666	0.00264663	0.0045242	0.0176008	0.00567449	0.00852007	0	0.0096146	0.0031639	0.00414691	0	0	0.0041011	0	0	0	0.00677204	0	0
f2	0.000657063	0	0.000852937	0.000559568	0.000814284	0.00127935	0	0	0	0	0	0	0	0	0	0	0	0	0	0	0	0
arhgap1	0.00525312	0.0196872	0.0273727	0.0142552	0.0124342	0.014486	0.0203978	0.0239171	0.0198536	0.0316315	0.0277416	0.0507722	0.0325606	0.00940947	0.0286203	0.00330226	0.00547124	0.022952	0.0198738	0.0263348	0.027109	0.00781022
atg13	0.0503385	0.0720969	0.0877903	0.080987	0.0514106	0.05274	0.0914105	0.0735678	0.129715	0.0954455	0.0762025	0.0795842	0.13622	0.0598259	0.0921991	0.121466	0.0916389	0.0791261	0.106362	0.0806878	0.1292	0.0451914
harbi1	0.0120425	0.0300929	0.068668	0.0463795	0.0282136	0.0198434	0.0434895	0.0227016	0.0481747	0.0397703	0.0274525	0.018198	0.0317325	0.0219232	0.0368355	0.0330281	0.023913	0.0216419	0.0109803	0.0142241	0.0500646	0.0961409
zgc:110699	0.000524078	0.00289664	0.00301007	0.00432244	0	0	0.00607176	0.00425613	0	0	0	0.00350496	0	0	0	0	0	0	0.00736623	0	0.0183787	0
phf21aa	0.00678216	0.0100779	0.104929	0.00683462	0.0303843	0.0176697	0.018701	0.0169647	0.0814384	0.0117296	0.0125929	0.0096727	0.0444803	0.00619181	0.0168777	0.00780984	0	0.0144598	0.010899	0.0013903	0.0624428	0
creb3l1	0.00505515	0.0565279	0.004029	0.0398713	0.00822202	0.0195639	0.00537787	0.0620095	0.00563035	0	0.00201979	0.00482826	0.0109123	0.00117705	0.0454207	0.142379	0.00972512	0.0142211	0.0747489	0.00744816	0.00344011	0
dgkza	0.00644888	0.00897042	0.00252846	0.0155816	0.00751982	0.0116072	0.00949907	0.0175312	0	0.040867	0.0533512	0.0443467	0.00415321	0.00293132	0.00306822	0	0.0247086	0.00856151	0.00284476	0.0117806	0.0184537	0.0609233
CR382325.1	0.000583664	0	0	0.000382753	0	0	0	0	0	0	0	0	0	0	0	0	0	0.00455444	0	0	0	0
mdka	0.750972	2.01758	3.71146	1.96687	2.09026	1.801	2.00889	1.94206	1.72321	1.3087	1.24601	1.20254	1.48414	1.3193	1.40256	1.46802	1.36787	0.834321	1.18411	0.494568	2.54451	0.905027
ambra1a	0.00100793	0.00580529	0.00429928	0.00224485	0.00092381	0.00219048	0.00298801	0.00287364	0.00301453	0.00181958	0.00230769	0	0.00984009	0	0.00548317	0.0180938	0	0.00838329	0	0.0138789	0	0
acp2	0.000171215	0.000408511	0.000294805	0.0011438	0	0	0	0.00798529	0	0	0	0	0.0041939	0.0013953	0.00306822	0	0	0	0	0	0	0
tnni2b.2	0.00465946	0.00229021	0.000451311	0	0.00248827	0.00107592	0	0.00210759	0	0	0	0	0	0.00306848	0	0	0	0	0	0.0101018	0.00566295	0
tnni2b.1	3.61767	1.39299	0.576497	1.13703	2.91655	2.53829	0.919539	1.54877	1.31826	1.42274	1.46907	1.86106	1.30398	2.12611	2.05039	1.63077	1.79581	1.30407	1.93047	3.61776	1.39835	1.585
CT030188.1	0.020651	0.0651968	0.0358128	0.140218	0.0291397	0.0480453	0.0949552	0.0759341	0.0380358	0.0593785	0.302418	0.0116791	0.0118537	0.0265636	0.0298711	0.0126904	0.132135	0.0192466	0.0413231	0.0588582	0.0283966	0.0285326
tnnt3b	3.77985	1.38627	0.635997	1.14505	2.71862	1.61441	0.977878	1.45835	1.414	1.37669	1.59459	1.89119	1.45089	2.26771	2.15048	1.38214	1.7806	1.13267	2.03936	2.97405	1.54931	1.5188
otog	0.00160965	0	0	0.00111525	0.00213351	0	0.00573837	0.00216508	0	0	0	0	0	0	0	0	0	0	0	0.00465883	0	0
slc22a18	0.00269551	0.0273022	0.00689953	0.023613	0.00621529	0.00460595	0.0167691	0.0236543	0.00768018	0	0.0172517	0.00744896	0.00381394	0.00506737	0.00827602	0.0323203	0.0128142	0.0325893	0.0142488	0.00322584	0	0.00970385
ptprja	0	0	0	0	0	0	0	0	0	0	0.00365919	0	0	0	0	0	0.00929153	0	0	0	0	0.0102357
ptpn5	0.000880882	0.00156839	0.00352434	0.00300094	0.00239315	0.00347882	0.00607808	0.00479886	0.0701404	0.0016792	0.0033159	0.00672	0.0207652	0	0.0026514	0	0	0	0	0.00237156	0.105342	0
zgc:158564	0.108309	0.107341	0.119018	0.0942146	0.0703868	0.0921637	0.106052	0.136874	0.137459	0.167743	0.120072	0.117581	0.144457	0.0863728	0.100419	0.0812677	0.147428	0.112845	0.0808566	0.297693	0.180446	0.0767408
tbc1d14	0.000266622	0.00374452	0.0015074	0.000944514	0	0.00203004	0.00437642	0.00674812	0.00210116	0	0.00869771	0.00446105	0.00429867	0	0	0	0.00254233	0.0344028	0.0100116	0.00417008	0.0344468	0.0188994
ccdc96	0.00320087	0.00112882	0.00894286	0.00313362	0.00237671	0.00157263	0.000658182	0.00556303	0.00192174	0.002011	0	0	0.0195066	0.00187287	0.0135651	0.00427747	0.00273472	0.00966981	0	0.00184994	0.0125032	0
tada2b	0.00954477	0.0124636	0.0260755	0.0211603	0.00904902	0.0110591	0.0256491	0.0142508	0.0186612	0.0132307	0.0121372	0.0015153	0.0133255	0.0150449	0.0211096	0.0255517	0.0135565	0.0242115	0.0142046	0.0191657	0.0071946	0.00910806
grpel1	0.0151062	0.0108877	0.00973147	0.00716607	0.00821092	0.0222163	0.0157218	0.0161832	0.00782248	0.00610673	0.0229459	0.00795965	0.0119839	0.0256773	0.0151141	0.0101998	0.0103035	0.00535163	0	0.0731828	0.0360295	0
sorcs2	0.0170626	0.00389759	0.00174366	0.00380614	0.00457338	0.006209	0.00459596	0.0012113	0.00565522	0	0	0.00518554	0.00859024	0	0.0152579	0	0.00408087	0.00390444	0	0.0589356	0	0
shrprbck1r	0.0100912	0.0101372	0.0124386	0.00685903	0.00374261	0.0091022	0.00913547	0.00833752	0.00588287	0.0113329	0.0295164	0.00728434	0.0147763	0.00530643	0.00990742	0.0237004	0.0131265	0.0271376	0.0150328	0.0362259	0	0
zgc:112356	0.0636287	0.159665	0.233927	0.1663	0.110763	0.140076	0.191538	0.160521	0.314617	0.154118	0.100831	0.0743061	0.187266	0.105286	0.116046	0.101303	0.183395	0.113179	0.160653	0.0728412	0.120412	0.198772
si:ch73-174h16.4	0.00423656	0.00180428	0.0133039	0.00936262	0.00342125	0.00752983	0.0117044	0.00375816	0.00570183	0.00119353	0.00465512	0	0.00311042	0	0	0	0.00255047	0	0	0	0.00540686	0
wdr60	0.00348173	0.0166559	0.0315874	0.0406201	0.0188869	0.0115466	0.0333844	0.0220644	0.0229245	0.00337224	0.0189156	0.0152858	0.070312	0.0154095	0.0133122	0.0130617	0	0.0313849	0.0158233	0.00178522	0.057718	0.0195686
esyt2b	0.0376393	0.0179186	0.000734379	0.00524898	0.0157995	0.0308733	0.0176336	0.00910997	0.000888599	0.00629188	0.00900295	0	0.00954019	0.00900547	0.0110672	0.00755053	0.0226013	0.00876291	0.0336339	0.114903	0.0280159	0.0219155
ncapg2	0.00130795	0.0145545	0.0349271	0.0319951	0.0097618	0.0126237	0.0173863	0.0128177	0.00927223	0.00788613	0.00830621	0.00228601	0.0304108	0.0169675	0.0183736	0.0132973	0.0147552	0.0378753	0.0175089	0	0	0
ptprn2	0.00245112	0.00161144	0.030584	0.0046931	0.00580565	0.00988612	0.000658231	0.00215042	0.0585378	0.0027358	0.00186765	0.00333278	0.0331349	0	0.00785232	0.00792939	0	0.00416562	0.00386443	0	0.0132808	0
dnajb6b	0.00414191	0.0230203	0.00902548	0.00579035	0.0113481	0.0177762	0.0119572	0.0112164	0.0219814	0.0226629	0.0220211	0.00700583	0.0530293	0.0229215	0.0250613	0.0128226	0	0.0216679	0.0189583	0.00669235	0.00315299	0
ube3c	0.00716824	0.0164235	0.032561	0.0147036	0.00961563	0.0126429	0.016678	0.0171841	0.0288054	0.0297536	0.0414064	0.0232861	0.0288759	0.0239406	0.0179793	0.0195154	0.00962309	0.0118863	0.0081671	0.0481229	0.0142762	0.00683141
mnx1	0.00162387	0.00293917	0.0051077	0.0014184	0	0.00101828	0.00180704	0.00455752	0.0813647	0	0.00275963	0.00532956	0.0522011	0.00368811	0	0.0773991	0	0.00393559	0.00826032	0	0	0
nom1	0.0223913	0.0113641	0.0283788	0.0120818	0.0228917	0.0194918	0.024827	0.0156553	0.0277388	0.0114558	0.0161632	0.0273897	0.0181084	0.00452802	0.0193357	0.0351442	0.0265248	0.0199954	0.00855961	0.0475366	0	0
lmbr1	0	0	0.000538234	0	0	0.000913364	0	0	0	0	0	0	0.00496091	0.00130952	0	0	0	0	0	0	0	0
rnf32	0.00210819	0.000254657	0.0115179	0.00195892	0.00300016	0.00132094	0.00116261	0.00155089	0.00550834	0.00258933	0	0.00491009	0.118447	0	0.0237523	0.00418996	0	0.00454553	0	0.00708955	0.00809587	0
shha	0.00169625	0.00414322	0.00823412	0.00543977	0.00301883	0.00750932	0.00910013	0.0036526	0.00603548	0.00815442	0.00728086	0	0.741365	0	0.00508346	0.418587	0	0.0773662	0.00707653	0.00199709	0	0.0214636
rbm33a	0.00855107	0.0113227	0.0312405	0.0105097	0.00835392	0.0157415	0.0110053	0.018955	0.0393658	0.0159073	0.010858	0.0141465	0.00791784	0.0130739	0.024873	0	0.0324401	0.0129439	0.0105454	0.0263564	0.0149612	0.0205531
CU041319.1	0.00143417	0	0.00351546	0.00274778	0.000461667	0	0.000476951	0.00134359	0.00544104	0.00312821	0	0	0.00650115	0	0	0.00504374	0	0.00416562	0	0.00639831	0	0
en2a	0.00482545	0.00101934	0.0011996	0.000640864	0.00612136	0.0147929	0	0.00292877	0	0.00323866	0.00328801	0.00202355	0.00299074	0	0.00270393	0.0069832	0.00702177	0.00860908	0	0.0184297	0	0
insig1	0.0490386	0.0485237	0.0492008	0.0230088	0.0315978	0.0166837	0.02622	0.0461374	0.0329174	0.143176	0.0194339	0.0352009	0.0494	0.0448036	0.0319566	0.0420674	0.0321234	0.0405	0.0503454	0.095157	0.0715955	0.0320297
htr5ab	0.000132269	0	0	0	0	0.00203603	0.00164659	0	0	0	0	0	0	0	0	0.00246449	0	0	0	0	0	0
puf60b	0.0713351	0.107056	0.251732	0.146768	0.10043	0.108461	0.140507	0.0992493	0.209893	0.11045	0.118578	0.111294	0.0995354	0.110652	0.0862211	0.153289	0.118024	0.10644	0.0891109	0.100099	0.177175	0.149499
scrib	0.205143	0.0599673	0.0662856	0.0556904	0.106449	0.170311	0.0456509	0.0986764	0.0551414	0.0896952	0.0937679	0.083268	0.10231	0.0760794	0.160499	0.083301	0.105539	0.0647176	0.130284	0.79067	0.0721337	0.0647782
AL772146.2	0.0161422	0.0028918	0.000621002	0.000876644	0.00936042	0.0256699	0.00379742	0.00547468	0	0	0	0.0034874	0.00228184	0.00650044	0	0	0	0.0108316	0.00938419	0.0621047	0	0.0110235
kif9	0	0	0	0	0	0	0	0	0	0	0	0	0	0	0	0	0	0	0	0	0	0
si:dkey-86l18.10	0	0.000702476	0	0.00130712	0.000695253	0	0	0.000883048	0	0.00943547	0	0	0	0	0	0	0	0.0097507	0	0	0	0
rgs9bp	0	0.000822534	0	0.000636128	0	0	0	0	0	0.00281103	0	0	0	0	0	0	0	0	0	0	0	0
zgc:165532	0.00830483	0.0214138	0.0160683	0.0221423	0.0138439	0.0139788	0.0234636	0.0670405	0.00433053	0.0633349	0.0259862	0.0315845	0.0327101	0.0211502	0.0409907	0.00925386	0.0254826	0.0146849	0.0229542	0.0109	0	0.0463857
dph2	0.0159523	0.0128031	0.0131771	0.0137344	0.0113265	0.0183701	0.0227235	0.00995976	0.00549795	0.0327994	0.0407395	0.00970637	0.00706077	0	0.00321658	0.024491	0.0502652	0.0377776	0.0173097	0.0372167	0.0217841	0.0918901
ncf2	0	0.00132292	0	0.00171381	0	0	0	0.000891224	0	0	0	0.00421001	0.00564826	0	0	0	0.10655	0	0.00617457	0	0.00371239	0.11245
garem	0.00438328	0.00683709	0.0128919	0.0183228	0.00454393	0.00618426	0.0116748	0.00653199	0.00618522	0.0104553	0.0047774	0.00347811	0.00748771	0.00891295	0.0101982	0.0122486	0.010412	0.00211086	0	0.0159472	0.00377314	0
prkdc	0.00153595	0.00680707	0.00932249	0.00909192	0.00890537	0.0065756	0.0194582	0.000799033	0.00590875	0.0108041	0.0138902	0.014025	0.00320569	0.0013953	0.0186919	0.00299308	0.0179679	0.0354301	0	0	0	0.0435845
BX322787.1	0.00126522	0	0	0	0	0	0	0	0.00167217	0	0	0	0	0	0	0	0	0	0	0.00397973	0	0
abcf2b	0.0120233	0.00300504	0.00337759	0.00267992	0.00978025	0.00510542	0.00176314	0.00732304	0.00231636	0	0.00336858	0.00453975	0.00996262	0.0203153	0	0	0	0.00988096	0	0.0231438	0.0163816	0
chpf2	0.00253202	0.013813	0.0180168	0.0251388	0.00527119	0.0164786	0.0303416	0.0107293	0.0220992	0.0218348	0.0390255	0.0192855	0.0237951	0	0.0219095	0.0336293	0.00710156	0.0215219	0	0.0195114	0.0225414	0.0296713
smarcd3b	0.0192144	0.00955597	0.0344162	0.0114378	0.022403	0.0240704	0.0243069	0.0103574	0.0224638	0.0144923	0.0139822	0.00364615	0.0446324	0.0202957	0.0256789	0.0129065	0	0.0187721	0.0157831	0.0399762	0	0.0230504
si:dkey-10f23.2	0.01087	0.0212368	0.0414777	0.034658	0.0143129	0.0179565	0.033755	0.0215246	0.0214515	0.0225534	0.0319451	0.0349276	0.021268	0.0211107	0.0163813	0.0380248	0.0158452	0.0314493	0.0123845	0.0246894	0.00922515	0.032507
plxdc2	0.0126576	0.0175833	0.0921242	0.0303472	0.0227343	0.0244741	0.0305342	0.0218953	0.0161968	0.0577657	0.0132258	0.106559	0.0244104	0.0158792	0.026233	0.00340827	0.0198429	0	0.0334276	0.0388612	0.0508543	0.0289667
arl8	0.0300561	0.031245	0.170113	0.058738	0.0674898	0.0560112	0.0618583	0.0267936	0.152385	0.0437443	0.0688675	0.0268826	0.100213	0.0370786	0.051255	0.080136	0.0349902	0.0414471	0.0338799	0.0329564	0.0812316	0.00910806
hrh3	0.000545398	0.000587616	0	0	0	0	0.00218807	0.00173989	0	0	0	0	0	0	0	0.00330226	0	0.0656113	0	0	0	0
vps35	0.0331037	0.0511076	0.0538345	0.0545761	0.036949	0.050126	0.0583877	0.0720502	0.0683852	0.120882	0.0667114	0.0685098	0.0685403	0.0452933	0.0130309	0.0677663	0.060691	0.0442044	0.0277662	0.0834476	0.0619325	0.0792781
orc6	0.0163822	0.113597	0.172055	0.11444	0.0623576	0.0510336	0.108085	0.0479002	0.0645661	0.0746076	0.0601464	0.115511	0.0743124	0.0739803	0.055561	0.0794738	0.0487961	0.105849	0.0259144	0.00867596	0.0594823	0.0720694
mylk3	0.00420352	0.00199549	0	0	0.000981987	0.0589515	0.000471398	0.00266142	0.0068769	0.00717286	0.00401297	0.00417836	0	0.00194605	0.00999205	0.00868339	0.0036565	0.0121136	0.0217107	0.00727337	0	0
zgc:92818	0.168764	0.259587	0.381322	0.121679	0.203022	0.211335	0.173638	0.200552	0.225621	0.197278	0.252024	0.243802	0.277372	0.103881	0.248811	0.470173	0.129022	0.14204	0.179258	0.201041	0.327801	0.213925
gpt2	0.0226188	0.030884	0.0153512	0.00801273	0.0194342	0.0105482	0.0121216	0.0165972	0.0104831	0.0153644	0.00743043	0.0151348	0.00656772	0.0252125	0.0187205	0.0207875	0	0.00709653	0	0.0805634	0.0219418	0.0395745
dnaja2	0.155208	0.198863	0.37297	0.252236	0.185991	0.189598	0.28993	0.222951	0.298685	0.38377	0.262166	0.310252	0.346945	0.260409	0.153659	0.251283	0.211035	0.272771	0.273667	0.312891	0.404226	0.270497
itfg1	0.00110174	0.00215217	0.00209662	0	0.000868135	0.00585533	0.0037085	0	0.00154328	0.00119353	0.00193564	0	0.00189533	0	0	0	0	0.00773019	0	0.00170078	0.00812241	0.0218125
phkb	0.011831	0.00601938	0.00277046	0.00399093	0.00384991	0.0112298	0.00144139	0.003083	0.00664665	0.000948792	0.0091296	0.00499283	0.00400518	0.00879225	0.0085993	0	0	0	0.00804296	0.0384621	0	0
adamts18	0.000625559	0.0319708	0	0.00480124	0.001175	0.00376667	0.00313099	0.0293545	0	0	0	0	0	0	0.00916065	0.0136063	0	0.0124025	0	0.00491506	0.00905567	0
BX284620.1	0.000184725	0	0	0	0.000903638	0	0	0	0	0	0	0	0	0	0	0	0	0	0	0.00868	0	0
BX284696.1	0.0284575	0.0251681	0.0773644	0.0436062	0.0258253	0.0297075	0.0439793	0.0340561	0.0406014	0.0299518	0.0559876	0.0370441	0.059365	0.0266071	0.0330911	0.0595799	0.0134799	0.0454716	0.0685004	0.0711118	0.0643785	0.0841937
BX005003.1	0.00075732	0.0031433	0.00416606	0.00690476	0.00191852	0.0066419	0.0366678	0	0.0209382	0.00960414	0.00541358	0.00471072	0.00236816	0.0104524	0	0	0.00507012	0	0	0.00147685	0.0555411	0
BX005396.2	0.011249	0.0165123	0.0203969	0.00844161	0.0106319	0.0109774	0.0245548	0.00580652	0.00915716	0.00417268	0.016736	0.0132671	0.0305261	0.00964174	0.0138602	0.00850763	0.0108822	0.0301097	0	0.0247951	0.0184346	0.0109289
cdh11	0.0262901	0.0600617	0.0541423	0.352338	0.0539515	0.110929	0.21914	0.0363604	0.068911	0.101451	0.0321051	0.0508186	0.132654	0.0333448	0.0901979	0.0626756	0.0532094	0.0353582	0.0432731	0.0121868	0.104494	0.123912
CT025913.1	0.00202027	0	0	0	0.000697265	0	0.00194132	0	0	0	0	0	0	0	0	0	0	0	0.00758187	0.0143344	0	0
cdh5	0.00698498	0.0158211	0.00504958	0.00684434	0.0117913	0.0131717	0.0182952	0.00328361	0.00717218	0.0181783	0.860929	0.0115387	0.0127459	0.0130116	0.0230955	0.0191706	0.0169986	0.00756087	0.0296645	0.00178954	0	0.0447837
bean1	0.00454229	0.00180779	0.000641522	0.000754865	0.00192206	0.00448891	0	0.00392578	0.00430119	0.00515109	0.0227974	0	0	0	0.0086773	0.00670094	0.00769454	0	0.00757342	0.00624234	0	0
si:ch211-189a15.5	0	0	0	0	0	0	0	0	0	0	0	0	0	0	0.00553108	0	0.00483026	0	0	0	0	0
tk2	0.0131068	0.0236414	0.0578722	0.0346798	0.0220696	0.0218776	0.0367963	0.0231332	0.0468196	0.03102	0.0437542	0.0105928	0.040244	0.0322006	0.0174873	0.0117866	0.0343513	0.0299223	0.010047	0.0195962	0.0561357	0.0396317
CT027744.2	0	0.00120367	0.000502771	0.00191584	0	0.00212086	0.00244662	0.000678632	0	0.00133816	0.00889095	0	0.00256416	0	0	0	0.179665	0	0	0.00156282	0	0.00910806
cmtm3	0.0177469	0.0358055	0.031656	0.126155	0.0271028	0.030852	0.109283	0.0353549	0.0507332	0.270147	0.288323	0.757216	0.0527496	0.0569091	0.0464743	0.0147004	0.0463556	0.0407359	0.0259776	0.00716876	0.0133626	0.0346937
cmtm4	0.00166449	0.00649804	0.0140246	0.0257564	0.00200505	0.00928997	0.0118743	0.00955473	0.0253637	0.0592381	0.0076168	0.00183311	0.0208858	0.00564756	0.0150775	0.00635818	0.00716744	0.0225952	0.00826032	0.00178522	0.0138823	0
BX511128.1	0.0015919	0.00309998	0.00188022	0.00333641	0.00597277	0.00237568	0.00822529	0.00742499	0.00606548	0.0165456	0.0082672	0.00333278	0.00983957	0.00853517	0	0	0	0	0	0	0	0
dync1li2	0.011143	0.0376307	0.0445182	0.0513087	0.018215	0.0271925	0.0343199	0.0412279	0.0672712	0.262308	0.0831982	0.0939211	0.0495886	0.0148766	0.0526917	0.0411637	0.0322293	0.0128884	0.0379146	0.0295907	0.0842322	0.0464237
BX511128.2	0	0	0.0034552	0.00209108	0.0019093	0	0.00336361	0	0	0.00557423	0	0	0.00517361	0.00540164	0	0.0060198	0.00255047	0	0	0	0	0
si:dkey-56m19.5	0.0343636	0.0610705	0.348875	0.153459	0.0927504	0.0965216	0.196412	0.0864222	0.563975	0.193993	0.124223	0.44463	0.334009	0.0694978	0.130559	0.0918774	0.138383	0.0769896	0.0582368	0.0224682	0.294693	0.0735746
nae1	0.0130507	0.0199786	0.0405992	0.0209575	0.019328	0.00822351	0.0370725	0.0103449	0.0436466	0.0316412	0.0149875	0.0733859	0.0239414	0.0099304	0.0270452	0.0141841	0.0334173	0.0271313	0.00909087	0.0251259	0.0263166	0
cdh16	0.00122095	0	0	0	0	0	0	0.00212284	0	0	0	0	0	0	0.00161269	0	0	0	0	0	0	0
BX511136.1	0.00353255	0.00570796	0.0163047	0.00765757	0.00434301	0.00612885	0.0061823	0.00441558	0.00441291	0.00505568	0	0.0107723	0.00606822	0.00432926	0.00981354	0	0.0087926	0	0.0109886	0.00331357	0	0.016533
rrad	0.00256448	0.00222431	0.00186028	0.000948961	0.000838288	0.00254275	0.00193905	0	0	0.0020682	0.00789922	0.00284548	0	0.00471577	0	0	0	0	0	0.00621701	0	0.0110235
fam96b	0.0581022	0.096449	0.158203	0.139084	0.0827087	0.0847442	0.115058	0.0754572	0.142428	0.147523	0.148575	0.191297	0.173012	0.106869	0.0771253	0.120651	0.0908208	0.0921974	0.0634426	0.126771	0.143371	0.112328
zgc:194678	0	0	0	0	0	0	0	0	0.00363949	0	0	0	0	0	0	0	0	0	0	0	0	0
uqcrfs1	1.29398	0.67736	0.604883	0.681202	0.946204	1.24096	0.616176	1.06803	0.767601	0.981727	0.712215	0.824542	0.668656	0.813969	0.842976	0.746205	0.915025	0.72915	0.791392	1.32871	0.854444	0.724234
shcbp1	0.00191856	0.0160141	0.02798	0.0163215	0.00531291	0.00760603	0.0100183	0.013676	0.00941552	0.00517446	0.016742	0.0335999	0.0290797	0.0346806	0.00937188	0.0110583	0.00254233	0.00245464	0.0270593	0.00521359	0.0339301	0.0125803
FO704745.1	0	0	0.000641522	0.00133587	0	0	0.000846284	0	0.00294495	0	0	0	0	0	0	0	0	0	0	0	0	0
pop4	0.0350432	0.0420197	0.0779538	0.0538389	0.0403411	0.0315218	0.0591258	0.057125	0.0679335	0.0819266	0.0786888	0.0666828	0.0425048	0.0282852	0.035467	0.0325261	0.0761264	0.0747032	0.036964	0.0540198	0.0364342	0.0746702
plekhf1	0.000435667	0.0011379	0.000616202	0.000569111	0	0	0	0.00821229	0.00196251	0	0	0.00174958	0	0	0.0187159	0.0033052	0.00703376	0	0	0.00333515	0	0
si:ch211-260e23.7	0	0.000867164	0.00112172	0	0	0	0	0	0	0	0	0	0	0.00539645	0.00537489	0	0	0	0	0	0	0
zgc:101715	0	0.00266372	0	0.000589094	0.000925472	0.00123137	0.00437126	0.00411159	0	0.0027675	0.00181164	0.00192577	0	0	0.00581042	0.00859135	0.0193176	0.0187796	0.00788405	0	0	0.0344405
si:ch211-260e23.8	0.000432803	0	0	0	0	0	0.003845	0	0	0	0	0	0	0	0	0	0	0	0	0	0	0
si:ch211-260e23.9	0.0130822	0.0416498	0.0820742	0.038731	0.0242787	0.028283	0.0788259	0.0336865	0.135474	0.0258288	0.0688622	0.0147845	0.0715959	0.0298849	0.0159462	0.0240668	0.0584978	0.048493	0.112391	0.00820741	0.0481492	0.0857582
zgc:162297	0.000631979	0	0	0	0	0	0	0	0	0	0	0	0	0	0	0	0	0.00569874	0	0.00238676	0.00779981	0
ccne1	0.0117731	0.0500585	0.0904658	0.0547931	0.0381853	0.0310053	0.0667859	0.0609469	0.0306146	0.0266536	0.0303524	0.0392133	0.0559334	0.0365117	0.0297726	0.0936003	0.0631631	0.0825894	0.0218066	0.00311014	0.014461	0.021881
CR847947.1	0.000601176	0	0.000323815	0	0.000499352	0	0	0	0	0	0	0	0	0	0	0	0	0	0	0	0	0
znf536	0.00315251	0.0012918	0.0377756	0.00589788	0.00835674	0.00439291	0.00910467	0	0.0295965	0	0.00442526	0.00583788	0.00953376	0	0.0155747	0.00679748	0	0.00438274	0	0.00205469	0.0223987	0
tshz3b	0.0036447	0.00674033	0.044926	0.0202493	0.0139894	0.0125318	0.014737	0.00773461	0.0384204	0.0261602	0.0236929	0.0208646	0.05049	0.0107607	0.00451521	0.0200208	0	0.0216923	0.0225302	0	0.0162425	0.0187
CT476811.1	0	0	0	0.000524409	0.00101872	0	0	0	0	0	0	0	0	0	0	0	0	0	0	0	0	0
BX005073.3	0.00143188	0.00415638	0.00107032	0.00308073	0.000801119	0	0.00314839	0	0	0.00382018	0	0.00774084	0	0	0	0	0	0.00933928	0	0.00153039	0	0
BX005073.1	0	0.000386297	0	0	0	0	0	0	0.00176779	0	0	0	0	0	0	0.00743039	0	0	0	0	0	0
BX005073.2	0	0	0.00196024	0.0010754	0	0	0	0	0	0	0	0	0	0	0	0	0	0	0	0	0	0
BX323051.1	0.00105054	0.00134587	0.00237793	0.00395428	0.000793287	0	0	0	0.00157473	0	0.00308983	0	0	0	0	0.00299308	0	0	0.00700731	0	0.00416401	0
znf507	0.00147784	0.00260074	0.00697939	0.00597657	0.00437995	0.00273677	0.00482939	0.00207144	0.00371542	0	0.0131226	0.00429036	0.0130513	0.00633414	0.0116167	0.0147174	0	0.00966681	0	0.0143025	0	0
si:ch211-186j3.3	0	0	0.000820799	0	0.00064432	0	0	0	0	0	0	0	0.0021261	0	0.00329276	0	0	0	0	0	0	0
dpy19l3	0.00157532	0.0201604	0.0523025	0.0242594	0.00782149	0.00862879	0.0153021	0.0190884	0.0468224	0.0253892	0.0285346	0.0296078	0.061327	0.0151438	0.00186366	0.00531623	0.0142197	0.0143012	0	0.00719975	0.041914	0
AL935126.2	0.000331583	0	0	0	0.00125843	0	0	0.000702997	0	0	0	0	0	0	0	0	0	0	0	0	0	0
mtss1lb	0.0035974	0.00290493	0.00164954	0.00320092	0.000916217	0.00190667	0.00192215	0	0.016286	0.00656997	0.0177134	0	0.0176326	0	0	0.0261214	0.00324678	0	0	0.0233877	0	0
cpeb1b	0	0.000669739	0.000847666	0	0.00203483	0	0.00124701	0	0.00195192	0	0	0	0	0	0	0	0	0	0	0	0.0112677	0
rbpms2b	0.00849515	0.022366	0.0150597	0.0129136	0.0113244	0.0220085	0.282808	0.0190092	0.00324101	0.00661436	0.265574	0.0102068	0.00883039	0.0228493	0.00555157	0.00784197	0.03902	0.0378591	0.0156577	0.017743	0.031637	0.00957886
oaz2b	0.00124848	0.0106003	0.00185319	0.00469605	0.0025485	0.00168748	0.00469725	0.00643764	0.00173442	0.00322684	0.120181	0	0	0.00368811	0.0268176	0	0	0	0.00820613	0	0.0219483	0.0463161
slc25a44b	0.0349443	0.0300678	0.0566775	0.0364367	0.0308531	0.0418055	0.0381005	0.0408897	0.0571245	0.0460295	0.0318358	0.0410582	0.0335822	0.00594365	0.0502474	0.0371302	0.0516535	0.0785605	0.0490668	0.0709352	0.0347191	0.0434728
crabp1b	0.029864	0.0568153	0.0998684	0.0906683	0.0587302	0.108925	0.841044	0.05185	0.299094	0.101667	0.0613621	0.0587948	0.0549338	0.0550917	0.114047	0.0550044	0.0958255	0.0526167	0.0496893	0.010263	0.134599	0.0696566
sin3ab	0.0116419	0.0299934	0.0432216	0.0237552	0.0155375	0.018413	0.0387678	0.017518	0.0249284	0.0203274	0.0300016	0.0213861	0.045513	0.00425572	0.0178677	0.0429875	0.0062686	0.0218356	0.0283892	0.0280848	0.0566028	0.051296
lingo1b	0.00056467	0.00064112	0	0	0	0.00127163	0	0	0	0	0.00286821	0	0	0	0	0	0.00546495	0	0	0	0.0133626	0
kcnq1	0.000842444	0.000678431	0.0013993	0.000525721	0.000880812	0.00117206	0	0.00197754	0	0	0	0	0.0223237	0	0	0.00601599	0	0	0	0	0	0
cdkn1ca	0.165265	0.189839	0.868741	0.217434	0.366077	0.31794	0.232058	0.153945	0.805561	0.463406	0.141189	0.222598	0.710638	0.265477	0.271968	0.636352	0.139845	0.330734	0.234467	0.282357	0.341597	0.21494
trpm5	0	0	0	0	0	0	0	0	0	0	0	0	0	0	0	0	0.0177258	0	0	0	0	0.0273416
AL929208.1	0	0	0.000663689	0	0	0	0	0.00688395	0	0	0	0	0	0	0	0	0	0	0	0	0	0
traf6	0.00635849	0.0182991	0.0144675	0.0156146	0.00780745	0.0105234	0.0200495	0.0187186	0.0071716	0.0530258	0.0235057	0.00228601	0.0152738	0.0181554	0.0072555	0.03642	0.0134322	0.0213558	0.0114481	0.0123089	0	0.0102357
acana	0.000226059	0	0	0	0	0	0	0	0	0	0	0	0	0	0	0.0424019	0	0	0	0	0	0
mfge8a	0.00345098	0.000686592	0.0105662	0.0131309	0.00543538	0.00485546	0.00776222	0.00124269	0.00528772	0.00364429	0.0101151	0	0.00678802	0.00215629	0.0067583	0.0580275	0	0.0199567	0.0125463	0.0139994	0.0118403	0.021881
cpt1aa	0.00494584	0.0177515	0.0183789	0.0189915	0.00731066	0.00906088	0.0160618	0.0146036	0.0210801	0.0279811	0.039746	0.0196711	0.0294509	0.00668964	0.0110081	0.0236141	0	0.0220627	0.0270953	0.00338388	0.0448796	0.0243025
igf2a	0.00645108	0.22023	0.00836039	0.0182481	0.0113097	0.0351475	0.0205237	0.172098	0.00643927	0.0172694	0.00897283	0.0191554	0.0148996	0.00870481	0.0681607	0.0376159	0.0303587	0.110633	0.0407572	0.0146835	0.0251058	0
si:ch211-288d18.1	0.00145986	0.00213797	0.00190372	0.00402991	0.00542886	0.00660755	0.00220814	0.00314953	0.0186136	0.00791756	0.0123943	0	0.00447873	0	0	0.0372514	0	0.00704305	0.00534049	0.0188041	0.0455008	0
b4galnt4b	0	0	0.000896241	0	0	0	0	0	0.00178751	0	0	0	0	0	0	0	0	0	0	0	0	0
abtb2a	0.0105329	0.013298	0	0.0053431	0.00773116	0.00552827	0.00388678	0.00248705	0.00511812	0.00185363	0.00327539	0.00625555	0	0	0.0132464	0.0521827	0.00357933	0	0.00725026	0.0249358	0.0245929	0
brsk2b	0.000373686	0.00141482	0.0101982	0.000939028	0.00432339	0.00351434	0	0	0.0582678	0.00433858	0.00184937	0	0.0282672	0.00901049	0	0	0	0	0	0	0.0171452	0
tsg101b	0.00397271	0.0213262	0.00685788	0.0153874	0.00269069	0.00932076	0.0147047	0.0324642	0.00383796	0.00890998	0.0512051	0.00756885	0.0116771	0.0144223	0.042999	0	0.0139932	0.0130583	0.0211754	0.00230761	0.0127937	0.00910806
hrasb	0.0127206	0.0452824	0.0584558	0.0461374	0.0341277	0.0346586	0.0751241	0.0382005	0.218438	0.0400507	0.0475084	0.0395175	0.0785235	0.017968	0.00975012	0.0456475	0.0537882	0.0367991	0.0514621	0.0208119	0.0932536	0.0444606
rassf7b	0.00388928	0.0545621	0.0146849	0.00358568	0.00710716	0.00398391	0.0103124	0.0774678	0.0209475	0.00835123	0.00369489	0.00491009	0.0717602	0.00424194	0.0300254	0.0773204	0.00464008	0.0495063	0.0362864	0	0.0189909	0
ascl1b	0	0.000770517	0	0	0	0	0.00165904	0	0	0	0	0	0	0	0	0	0	0	0	0	0	0
ascl1b.1	0.0133998	0.0379122	0.278565	0.0254004	0.0849117	0.0348046	0.0285728	0.0358562	0.142094	0.0209327	0.0145333	0.0160228	0.0597493	0.0148508	0.0175752	0.103809	0.0313656	0.0106596	0.0609123	0.00576335	0.0359687	0.058823
fjx1	0.00268701	0.00295892	0.00228123	0.00604869	0.00384989	0.00936893	0.0114299	0.00125928	0.00822689	0.0617064	0.011597	0.013716	0.00883083	0.00493766	0.00306822	0.00451078	0	0.0232886	0	0.0039783	0.0134946	0
PAMR1 (1 of many)	0.00293667	0.00249415	0	0.0015694	0.000762237	0.00374737	0	0	0.00151792	0.00474982	0	0.00396966	0.0019373	0	0	0	0	0	0	0.00396462	0.0132405	0.00970385
cd44a	0	0.00045231	0	0	0	0	0	0.00161997	0	0.00126815	0	0	0	0	0	0	0	0.00611843	0	0	0	0
apip	0.114456	0.115333	0.105978	0.104718	0.108417	0.101105	0.138689	0.107466	0.0597079	0.149619	0.149899	0.148477	0.123642	0.0782121	0.100764	0.120687	0.160386	0.212595	0.132763	0.155279	0.100677	0.103401
LRRC4C (1 of many)	0	0.00109053	0.00108798	0	0.00109359	0	0.00206846	0	0.0134875	0.00323866	0	0.00494001	0	0	0.00431741	0	0	0	0	0	0	0
hsd17b12b	0.00363322	0.0077088	0.0107347	0.00524005	0.00345211	0.00408113	0.0124473	0.0128069	0.0120358	0.0430876	0.00195854	0.0160109	0.00701449	0	0.00629353	0.0102072	0.00613051	0.00820994	0.0200795	0.0141848	0.0108068	0
ttc17	0.000545663	0.0016923	0.00181134	0.00160892	0.00198605	0.00070132	0.00324325	0	0.00357115	0.00397731	0	0	0	0.00226922	0	0	0.00486987	0.00729535	0	0.00633724	0	0
prc1b	0.00474682	0.017389	0.039202	0.0589626	0.0123911	0.0107506	0.0295183	0.0178015	0.0190622	0.00594775	0.0299279	0.00789917	0.0240714	0.0164226	0.0242532	0.00762889	0.019135	0.0171775	0.0286637	0	0.0327987	0.00910806
vps33b	0.00344494	0.00572407	0.00211985	0.00526183	0.00122792	0.00370993	0.00202971	0.00789039	0.00561713	0.00777774	0.00158692	0.00730395	0.00346786	0.00385457	0.00469242	0.0171914	0	0.00911094	0.0147859	0	0.0361371	0
hddc3	0.0714063	0.0653328	0.110442	0.0878599	0.0671105	0.0671647	0.105683	0.124349	0.0950111	0.133578	0.0575628	0.0968912	0.118861	0.0718197	0.113146	0.0693292	0.0832137	0.101663	0.102078	0.100211	0.0799691	0.090536
mfap1	0.0479777	0.0599283	0.122238	0.094895	0.0527922	0.0488197	0.0774901	0.0758692	0.1191	0.0726452	0.0505534	0.0652642	0.073983	0.0517111	0.0615175	0.0880453	0.102692	0.0581791	0.0654626	0.0670099	0.0368447	0.0672197
hypk	1.1335	0.710361	0.785267	0.72785	0.863575	0.76235	0.905761	0.713943	0.715934	1.04175	0.717811	1.03558	0.767087	0.785842	0.76179	0.873836	0.818545	0.977758	0.710123	1.41205	0.715857	1.05254
serinc4	0.000324413	0	0.00445894	0	0.000995267	0.00108668	0.00176437	0	0.0123266	0	0	0	0	0	0	0.0198999	0	0	0.00983976	0	0.00917411	0
adamtsl5	0.00126765	0.00275096	0.0175908	0.0234981	0.0019147	0.00670746	0.00377837	0.00508113	0	0.0018117	0	0	0	0	0	0.0266397	0	0.00280564	0	0.00369138	0.0225812	0.00683141
crtc3	0	0	0.000955393	0	0.00054074	0	0	0	0	0	0	0	0	0	0	0	0	0.0061967	0	0	0	0
iqgap1	0.0114024	0.19794	0.0137691	0.141445	0.0204801	0.0378015	0.0697506	0.22653	0.0228884	0.0587209	0.0951529	0.0762183	0.0383187	0.0375059	0.115718	0.090993	0.0659387	0.0763653	0.0480746	0.0128863	0.0320236	0.19944
si:ch73-380l10.2	0.00966579	0.0127772	0.0215899	0.0146326	0.0128988	0.0200367	0.0218025	0.0228712	0.0547922	0.0632631	0.0347042	0.0137588	0.0263415	0.0116658	0.0379759	0.00423377	0.0338555	0	0.0308275	0.0132478	2.36283	0
dthd1	0	0.000704057	0.00332695	0	0	0	0	0	0	0.00518455	0	0	0.0418005	0	0	0	0	0	0	0	0.012088	0
per1b	0.00261848	0.00379354	0.00545461	0.00453678	0.00261314	0.00806901	0.00847149	0.0124487	0.00712112	0.00813272	0.0141866	0.00443954	0.00406706	0	0.0104415	0.0218897	0	0.00241874	0	0.0262322	0	0
PAQR9	0.00278105	0.000944864	0	0	0.00106967	0	0.00153403	0.00483501	0.00316841	0.00429948	0.0120171	0	0	0.00251628	0	0	0.00877395	0	0	0.0146159	0.00886065	0.054094
ankrd46b	0.00584461	0.00422928	0.0292911	0.0110799	0.00814647	0.00668869	0.0152468	0.00434154	0.0626638	0.0140111	0	0.00397838	0.0128532	0.00323133	0.00330083	0.00513756	0.0260365	0.004183	0	0.0139215	0.0449517	0
col4a6	0.032671	0.566868	0.204223	0.0662319	0.0535944	0.0759373	0.0879827	0.514546	0.0757013	0.0767765	0.0368413	0.0489049	0.429257	0.0585725	0.18244	0.222936	0.0461126	0.130303	0.146439	0.0330338	0.165376	0.00833534
col4a5	0.00994666	0.219592	0.0562733	0.0225101	0.0157573	0.0279577	0.0214928	0.216245	0.0258105	0.0195985	0.00746838	0.0317705	0.122338	0.0101969	0.0563332	0.086253	0.0176656	0.0354429	0.0472764	0.0107121	0.0222052	0
CR354588.1	0.0235035	0.0242512	0.0179407	0.0196184	0.0212107	0.0264945	0.0181758	0.0297341	0.0341433	0.0175649	0.0166757	0.0246235	0.0192256	0.0254217	0.0206772	0.0256664	0.0581513	0.0438341	0.0249757	0.100339	0.0280902	0.0261986
rasl11a	0.00551756	0.105995	0.00820589	0.237982	0.0203333	0.0508896	0.0343615	0.0628513	0.0110856	0.0236812	0.0207562	0.0194509	0.0228392	0.0345983	0.0133066	0.00508504	0.0287794	0.0280606	0.00778165	0.0263476	0.0351555	0.0291967
usp12b	0.00453656	0.00980368	0.00927762	0.0143419	0.00556749	0.00919556	0.0113965	0.0184609	0.0046714	0.00995212	0.0234661	0.00491685	0.0166157	0.00959479	0.0172248	0.0107716	0.0191682	0.00330063	0.0117319	0.029596	0.0250619	0
arhgap36	0.000762279	0.00486401	0.00178446	0.0251091	0.00247371	0.00425348	0.0111109	0.00335498	0.00581512	0.00366786	0.00823995	0	0	0	0.00228077	0	0.0086914	0	0	0	0	0
nhsl2	0.00155094	0.0047187	0.021753	0.00153896	0.00483713	0.00305838	0.00867526	0	0.00729745	0.00979043	0.0264424	0	0.0136092	0	0.00674115	0.0221683	0	0.0061967	0	0	0.00344011	0
rps4x	3.42099	3.55102	3.69903	3.73745	3.56561	3.53056	3.82104	3.55321	3.54569	3.59409	3.67809	3.44858	3.50377	3.39998	3.45743	3.50033	3.53221	3.87535	3.54391	3.36998	3.58604	3.83507
cited1	0.00751788	0.0231568	0.0357018	0.0267616	0.0274884	0.0242822	0.0602221	0.0411639	0.117142	0.264636	0.0325514	0.259226	0.0033788	0.0559507	0.0314542	0.027606	0.0461736	0.00681747	0.0254985	0.00465534	0.00879919	0.01332
hdac8	0.010866	0.028655	0.101136	0.0568094	0.0252251	0.0301912	0.0497782	0.0271972	0.0709334	0.046354	0.059266	0.0588251	0.0419096	0.0213891	0.0417855	0.0302792	0.0304259	0.0498896	0.0377329	0.0313634	0.0260284	0
hdac8.1	0.0849276	0.0185529	0.0071951	0.0153054	0.0350689	0.0433534	0.00936101	0.02176	0.0258639	0.0266292	0.0254424	0.0208008	0.0316314	0.032505	0.0136829	0.00999159	0.00657341	0.0260569	0.0240452	0.296026	0.0329762	0.0304418
leap2	0	0	0	0	0	0	0.00100379	0	0	0	0	0	0	0	0	0	0	0	0	0	0	0
bmp15	0.00044271	0	0	0.000556313	0.000919481	0	0.00169564	0	0	0.0070469	0	0	0	0	0	0	0	0	0	0	0	0
got2b	0.484792	0.148347	0.109479	0.129443	0.278858	0.377697	0.170682	0.285271	0.222901	0.357509	0.198643	0.337749	0.111158	0.188678	0.279667	0.199879	0.26199	0.312775	0.213704	0.592491	0.193243	0.128106
slc38a7	0.00194086	0.0117698	0.0158027	0.0236963	0.00602094	0.0103592	0.0181034	0.00862368	0.0305922	0.110929	0.0751841	0.00984355	0.0198805	0.00555639	0.00530482	0.0198032	0.0672207	0.00902275	0.00830264	0.0062302	0.0316257	0.016533
si:ch211-122f10.4	0.00106778	0.0157627	0.0110993	0.0137019	0.0043049	0.0112379	0.0168084	0.0169965	0	0.0920208	0.0316308	0.0772131	0.00209444	0.00997386	0.00588675	0.00537748	0.031688	0.0345487	0.00284476	0.00202204	0	0.0110235
BX957362.1	0.0037945	0.00726153	0.0155066	0.00401754	0.0142736	0.00430511	0.00692783	0.0101573	0.00516808	0.0140891	0.0236244	0.00862336	0.0128278	0	0.00322791	0	0	0.0156991	0	0.00238713	0.0156393	0
CT737190.1	0	0	0	0.000706078	0	0	0	0	0	0	0.00362915	0	0	0	0	0	0	0	0	0	0	0
TMEM208	0.0645842	0.0869648	0.0877099	0.119009	0.0695144	0.0605135	0.108926	0.0778924	0.0961663	0.181674	0.0976659	0.11184	0.117037	0.0778113	0.0497668	0.0695692	0.0830009	0.0471713	0.142249	0.108378	0.0974055	0.118305
katnb1	0.0113572	0.0267027	0.098944	0.046338	0.0338261	0.0215814	0.0726277	0.0318161	0.0496318	0.0569553	0.0372967	0.055143	0.0841455	0.0425307	0.0133816	0.0406954	0.0100851	0.0901319	0.02747	0.00399777	0	0
CT737190.2	0	0	0	0	0	0	0	0	0	0	0	0	0	0.0087425	0	0	0	0	0	0	0	0
CR938716.1	0.000340394	0	0	0.0011207	0	0.00127121	0	0	0.0130752	0	0	0	0	0	0	0	0	0	0	0	0.0306183	0
wdr93	0.00040859	0.000898903	0.002832	0	0.000883403	0.00215766	0	0	0.00127989	0	0	0	0.0488827	0	0.00161269	0	0	0	0	0	0.00938042	0
myzap	0.000460049	0.00288345	0.00246771	0.00274994	0.00208046	0.00547761	0.00169047	0.0122631	0.00132761	0.00283868	0.00560565	0.00586185	0.0152987	0	0.0452102	0.0203172	0	0.0234035	0.00580384	0	0	0.0195761
cgnl1	0.0170324	0.0394597	0.0621672	0.0921759	0.0601848	0.0750186	0.166077	0.109456	0.054586	0.0374543	0.341363	0.0312114	0.153623	0.0810682	0.156725	0.0892716	0.0306497	0.66986	0.131692	0.00711353	0.0764542	0.0810911
tcf12	0.0474004	0.0584543	0.289062	0.246789	0.106598	0.165038	0.3821	0.0631491	0.157341	0.0924328	0.136847	0.0613881	0.101287	0.0642556	0.0797394	0.104433	0.106578	0.0645053	0.0703601	0.132574	0.0813291	0.055831
znf280d	0.00948155	0.0162248	0.0686666	0.0244785	0.0139915	0.00992071	0.0387931	0.0236654	0.0412786	0.0160417	0.0614083	0.0153478	0.0459672	0.0125023	0.0475786	0.0186258	0.00464008	0.0267162	0.00621628	0.0170898	0.0102105	0
mtfmt	0.0146638	0.0138825	0.0237699	0.0213782	0.0221219	0.0264673	0.0257755	0.0304853	0.0162455	0.0358694	0.00798622	0.0118466	0.0165507	0.0081943	0.0138316	0.021813	0.017433	0.0195792	0.0167413	0.0341068	0.00315299	0.00970385
ppip5k1a	0.0595303	0.014052	0.00591647	0.00526603	0.0243267	0.0259379	0.0148241	0.030475	0.022769	0.013673	0.0177142	0.0276763	0.0194642	0.0283528	0.0244361	0.0113756	0.0175475	0.0297376	0.016581	0.240859	0.0159714	0.00683141
map1aa	0.00434005	0.00807963	0.0121834	0.00595699	0.0107096	0.010595	0.0130156	0.00911167	0.236197	0.00630507	0.017033	0	0.0148854	0	0.011323	0.00628826	0.0141626	0	0	0.0155189	0.221426	0
tp53bp1	0.0023354	0.012725	0.0254	0.0195317	0.00938063	0.00792673	0.0289322	0.0112602	0.0125378	0.0056787	0.0126857	0.0107956	0.0159131	0.0131697	0.0147006	0.0188561	0.0332221	0.0271569	0.00725026	0.00251275	0.0193176	0.00833534
tubgcp4	0.011697	0.0150459	0.0303293	0.0280952	0.0176357	0.00759216	0.0178257	0.0140124	0.0148978	0.0100764	0.0123565	0.0221768	0.0186744	0.0108902	0.0361113	0.0116516	0.00291044	0	0.0167462	0.0319538	0.0491972	0.0238212
cdkn2aip	0.01814	0.0161307	0.0221499	0.0160615	0.0146857	0.02267	0.033712	0.0158439	0.0159295	0.0183534	0.02114	0.0143079	0.0105496	0.016417	0.031536	0.0254156	0.0155755	0.0135579	0.0164021	0.029922	0.0304859	0.0273416
cart3	0.0117827	0.00775876	0.0148812	0.0270023	0.00996587	0.00934532	0.018169	0.0184769	0.00347328	0.0193401	0.00330906	0.0412862	0.0150894	0.0139213	0	0.015742	0.00910695	0.0184111	0.00787659	0.0231155	0.802816	0.016533
CABZ01070527.1	0	0.00095771	0	0.00205595	0	0.0019033	0.00088084	0	0	0	0	0	0	0	0	0	0	0.00723553	0	0	0	0
cdh30	0.0169376	0.520256	0.0152413	0.0236932	0.0225215	0.043725	0.0502276	0.470245	0.0192435	0.15335	0.0287858	0.312074	0.0471893	0.0306178	0.19945	0.101561	0.0392824	0.58434	0.203176	0.00649015	0.246655	0
cdh29	0.000513084	0.00100941	0.000446698	0	0	0	0	0	0	0.00152419	0	0	0	0	0	0	0	0	0	0	0	0
trip4	0.0115983	0.00454778	0.00431733	0.00960973	0.00516504	0.00693213	0.00796653	0.00290958	0.00946378	0.0211246	0.00269389	0.0248607	0.0109686	0.0139202	0.00558436	0.00277364	0.00357933	0	0.0149074	0.0142012	0.0448336	0.0109289
znf609b	0.0667833	0.0752119	0.324494	0.12718	0.0923068	0.0945922	0.130422	0.0766774	0.273151	0.0574509	0.131688	0.0969371	0.199712	0.0385052	0.130051	0.116694	0.0671304	0.163026	0.0458506	0.0998392	0.226356	0.0651125
gramd2aa	0.000505105	0.00366235	0.00191074	0.00157834	0.0010238	0	0.00341713	0.00516261	0.00368131	0.144456	0.0534141	0.0656789	0	0.00453753	0	0.00679748	0.00716924	0	0.0104177	0.00219449	0.0451817	0
neo1a	0.038979	0.0864269	0.119587	0.146849	0.0520664	0.0667008	0.13724	0.072645	0.0436064	0.0589781	0.0245501	0.025149	0.122474	0.0362559	0.0986941	0.10201	0.049814	0.0975208	0.0746405	0.142757	0.135402	0
rps17	2.55328	2.48514	2.38351	2.53631	2.48319	2.43215	2.49625	2.44612	2.23733	2.48891	2.61032	2.43208	2.23768	2.35057	2.53124	2.47289	2.58602	2.63613	2.41763	2.71875	2.44375	2.73287
csnk1g1	0.00615373	0.0224385	0.0228041	0.0183736	0.0149287	0.00933881	0.0201834	0.0268143	0.0583712	0.0180007	0.032244	0.0145966	0.0384435	0.00182837	0.0406286	0.00591764	0.0281496	0.0279719	0.0305651	0.0160872	0.0576776	0.0232029
pacsin3	0.037797	0.115853	0.0141293	0.0493337	0.0141665	0.02814	0.0526383	0.0499865	0.0267977	0.0350446	0.0292402	0.00471046	0.0371153	0.0354012	0.0463045	0.0363411	0.0144718	0.0838591	0.0533345	0.0405189	0.0372869	0
fadd	0	0.00304192	0	0.00140755	0.00065602	0.00144025	0	0.000823114	0	0	0	0	0	0	0	0	0.00291044	0	0	0	0	0
ano1	0	0.000769259	0	0	0	0.00236287	0	0	0	0	0	0	0	0	0.00696217	0	0	0.00809335	0	0	0	0
zgc:153993	0.0241543	0.152587	0.0443209	0.0976806	0.0315623	0.0323663	0.0706649	0.154653	0.0235438	0.132886	0.069729	0.122879	0.0694362	0.017272	0.073421	0.0808064	0.0994699	0.0623145	0.0999787	0.0333065	0	0.0793505
fgf3	0	0	0.00169603	0.000556313	0.00226414	0	0	0.00114197	0.00266748	0	0	0.00242537	0	0	0	0	0	0	0	0	0	0
fgf4	0.0393419	0.00575111	0.00180517	0.00333838	0.0144152	0.017634	0.00809504	0.00792828	0.0108763	0.00704146	0.0089483	0.00371414	0.00443874	0.00323486	0.0125381	0.0133771	0.0158673	0.0056012	0	0.0700961	0	0
fgf19	0.0010046	0	0	0	0.00105253	0.0024264	0.00180314	0.00196334	0.00176652	0	0	0	0	0	0	0	0	0.0353825	0	0.00661997	0	0
oraov1	0.0200225	0.0278003	0.0728996	0.0433789	0.0380408	0.0269254	0.0337026	0.0332653	0.0393283	0.0521892	0.0291891	0.0486176	0.0711319	0.0273246	0.0490353	0.008705	0.0348257	0.0345474	0.0201997	0.0370884	0.0247086	0.0616057
ccnd1	0.0958643	0.242704	0.868624	0.707448	0.286057	0.286646	0.679434	0.270662	0.223964	0.239291	0.233883	0.326576	0.547709	0.413597	0.331091	0.490145	0.324365	0.390526	0.547758	0.130774	0.486273	0.23932
nadsyn1	0.00603335	0.00305606	0.00591919	0.00379997	0.00682579	0.00740778	0.0035262	0.00654914	0.00294616	0.00588261	0.00456627	0.0115974	0	0.00787132	0.00716668	0.0130789	0	0.00574325	0.00480576	0.032243	0.00483526	0
snai3	0.0252865	0.00375951	0	0.00205657	0.00869113	0.0124717	0.00238054	0.00438708	0	0	0.00319486	0.017588	0.0119363	0.021161	0.00900965	0.00523101	0	0.00376215	0.0142686	0.0827396	0	0
cdh31	0	0	0	0	0.000846895	0	0	0	0.0034501	0	0	0	0	0	0	0	0	0	0	0	0	0
ctu2	0.00654456	0.0058023	0.00808386	0.00979399	0.00107209	0.0025075	0.0106921	0.00716666	0.00159377	0.00540642	0.00752895	0.00367023	0	0	0.00804687	0.0196717	0.00555311	0.00786701	0	0.00186708	0	0
piezo1	0.00117435	0.00963497	0	0.00131474	0.00213058	0.000383606	0.00722379	0.00689208	0	0.00101601	0.0126257	0	0	0.00390099	0.0149147	0.00537748	0	0	0	0.00747769	0	0.016533
cdt1	0.00499688	0.0200522	0.0462696	0.0295057	0.00723819	0.0169979	0.0463491	0.0156117	0.0028783	0.013882	0.014908	0.0145674	0.00343556	0.0301342	0.00848689	0.0225815	0.0202032	0.0131061	0.018842	0	0.0108068	0
aprt	0.0121648	0.0437566	0.0502935	0.0281652	0.0244148	0.0209652	0.0828256	0.0308646	0.0145933	0.0896778	0.0304333	0.0570276	0.0269054	0.046248	0.00989001	0.0492194	0.0880035	0.158546	0.00762793	0.0415131	0.0646868	0.149301
galns	0.00105675	0.00727392	0.00172564	0.00615582	0.00123546	0.00266051	0.0123499	0.00998772	0.00157376	0.0233147	0.0230944	0.0190425	0	0.0206539	0.00551204	0	0.0226929	0.00623581	0.011021	0.00661646	0	0
trappc2l	0.105728	0.164677	0.119207	0.148335	0.106896	0.118936	0.158318	0.189769	0.217396	0.307429	0.143572	0.251198	0.131663	0.162445	0.116309	0.139213	0.209722	0.103621	0.18041	0.176608	0.227378	0.131962
pabpn1l	0	0.0017599	0	0	0.000853322	0.00098423	0.00329877	0	0	0	0	0.00485427	0.00343556	0	0	0	0	0	0.00711684	0	0.0221885	0
cbfa2t3	0.0110183	0.00127608	0.00155226	0.00432417	0.00502733	0.00960548	0.00336658	0.00411286	0.0433672	0.00373744	0	0	0	0.00577326	0	0	0	0	0	0.0220534	0	0.0208314
ACSF3	0.00685055	0.00310496	0.00411566	0.00953988	0.003409	0.00951169	0.0498897	0.00577004	0.00962418	0.0045115	0.0226439	0.00425345	0	0	0.0152139	0.0154736	0	0	0	0.00850069	0.032594	0.01332
cdh15	0.00245294	0	0	0.0013033	0.00180249	0.00558103	0	0	0	0	0	0	0	0	0	0	0	0	0	0.0137304	0	0
spg7	0.02345	0.0323137	0.0432638	0.0274283	0.0276465	0.0300079	0.0384589	0.0293527	0.0514489	0.0262693	0.0268023	0.0304913	0.0356067	0.0428966	0.0188283	0.026942	0.0175615	0.0623655	0.0166609	0.0518256	0.0238648	0.136017
ankrd11	0.047204	0.0953934	0.351248	0.151223	0.102588	0.114373	0.154295	0.105017	0.26066	0.118557	0.150705	0.104636	0.333397	0.0600293	0.0918506	0.117085	0.158685	0.1047	0.10109	0.0988825	0.170124	0.0533978
slc22a31	0.00710879	0.0148697	0.028515	0.0248012	0.0173995	0.0161289	0.0156707	0.0271225	0.0103561	0.0596233	0.0388435	0.0409826	0.0525131	0.00986517	0.0156776	0	0.0281298	0.0227149	0.0216348	0.0366852	0.0157407	0
ist1	0.0246799	0.102726	0.080417	0.0615726	0.0368992	0.028785	0.074973	0.113387	0.0817556	0.171445	0.092675	0.140781	0.082422	0.0501874	0.0899223	0.0715768	0.0660378	0.0714611	0.129337	0.0507226	0.0522185	0.0774311
dhodh	0.0110754	0.00930764	0.0276043	0.0130793	0.0178167	0.00993057	0.0135621	0.0042332	0.00678539	0.0180232	0.00439757	0.00627493	0.0123192	0.0105259	0	0.00810058	0.0187736	0.0331831	0.018281	0.00928497	0.0117909	0.0121597
hp	0.00113482	0.000831691	0.00874419	0	0.000846278	0.00169174	0	0.00520513	0.00532709	0.00568095	0	0	0.0184012	0	0.00514118	0.00531623	0.00930984	0	0	0	0	0
zgc:194679	0.000307896	0.0106542	0	0.00444879	0.00316448	0.00204908	0.00368705	0.0339392	0	0	0.00190056	0.00903478	0	0	0.15365	0	0	0	0.0509656	0.00172864	0	0
nqo1	0.00246831	0.0175123	0.00543742	0.0229035	0.0129883	0.0120224	0.0145131	0.311961	0.00737207	0.0266044	0.0147252	0.0116461	0	0.00733634	0.160978	0.0283147	0	0.00901163	0.131752	0.00557436	0	0.0282508
KIAA0895L	0.000489491	0	0.00134073	0.000797955	0	0	0	0.00110825	0.00191014	0	0.00288437	0	0	0	0	0	0	0	0	0.00261869	0	0
csnk2a2a	0.0420965	0.0334526	0.0520604	0.0554729	0.0350596	0.0499944	0.0492535	0.0294678	0.0578697	0.0441879	0.0632523	0.0445795	0.040234	0.0245975	0.0478339	0.0545071	0.0594945	0.052416	0.0180031	0.0674419	0.054626	0.0238212
si:ch211-146m13.3	0.000443617	0	0	0	0.00111024	0.000868004	0	0.000853669	0.0172213	0	0	0	0	0	0	0	0	0	0	0	0.0528144	0
senp8	0.00067049	0.000677905	0.00547497	0.00189276	0.000689087	0.000896696	0.00161424	0.000612521	0	0	0.0124163	0	0	0.00244667	0	0	0	0.00230582	0	0	0	0
myo9aa	0.00286716	0.0017442	0.00369564	0.00458313	0.00106042	0.00247013	0.00164196	0.000632716	0	0.00109614	0	0.00491279	0	0	0	0	0	0.0187797	0	0.00491127	0	0
scamp2l	0.000512549	0.00408613	0.00280628	0.000908311	0.00203331	0.000781502	0.00145832	0.0204721	0	0.00403261	0	0	0.00209444	0.00385457	0.0629802	0.00629677	0	0.0145949	0.0125797	0	0	0
enosf1	0.00379849	0.00432281	0.000931589	0.002597	0.00176698	0.00408913	0.00225713	0.0344839	0.00348109	0.0141712	0.0110533	0	0.0080011	0.0012696	0.0103677	0	0.0310444	0	0.0104841	0.00143831	0	0
BX470176.1	0.000589658	0	0	0.00144614	0	0	0	0	0	0	0	0	0	0	0	0	0	0	0	0	0	0
drd4b	0	0	0	0.000639013	0	0	0	0	0	0	0	0	0	0	0	0	0	0	0	0	0	0
sirt3	0.00644621	0.0017185	0.00997414	0.00304762	0.00242748	0.00615263	0.0109144	0.0076089	0.0190118	0.00813515	0.00188779	0	0.00609367	0.0085709	0	0.0129451	0	0.0094484	0	0.011647	0	0
pde5ab	0	0.00146307	0.000490913	0	0	0	0.000562153	0	0.00374284	0	0	0	0	0	0	0	0	0	0	0	0	0
mad2l1	0.0366058	0.123559	0.338273	0.298787	0.106225	0.103065	0.25997	0.123023	0.121541	0.0875805	0.121313	0.163005	0.17135	0.127328	0.136558	0.16808	0.200204	0.0927547	0.256692	0.0171908	0.145158	0.113376
arsj	0.00178404	0.0260813	0.00806496	0.0287191	0.00449168	0.0105243	0.013866	0.0146758	0	0	0.00286821	0	0.00611444	0	0.0086091	0.0207026	0.00723122	0.0112384	0.00386443	0.0038325	0	0
camk2d1	0.00486538	0.144296	0.00147037	0.0103486	0.00487996	0.0168594	0.00753449	0.121568	0.00883785	0	0	0	0.00722949	0.0193837	0.142479	0.0355074	0.0039489	0.0372309	0.0344944	0.00514654	0	0
ank2b	0.0802315	0.0335533	0.0896732	0.0378272	0.0601134	0.0733532	0.0355811	0.0188608	0.171221	0.167359	0.0511103	0.10673	0.069114	0.0216835	0.0502692	0.0621279	0.0556027	0.0402626	0.0574381	0.245244	0.0861414	0.0687271
nsmaf	0.00386302	0.0204298	0.0211318	0.0115396	0.00264809	0.0132367	0.0253421	0.0116369	0.0198708	0.0437723	0.0152784	0.0213	0.0339165	0.0225986	0	0.0274667	0.0119615	0.0546702	0.00771156	0.0102147	0.0368104	0.0205078
ggh	0.00200389	0.0235455	0.00146416	0.013151	0.00308439	0.00558698	0.00395933	0.0281804	0.00132994	0.0636252	0.0119901	0.0413267	0.00570567	0.0117609	0.00908058	0	0.0179398	0	0.0357351	0.00482022	0	0.0101115
unm-hu7910	0.0932182	0.0199943	0.0112474	0.0145994	0.0327435	0.0583541	0.016461	0.0221662	0.0175541	0.030636	0.0280795	0.0213831	0.00840995	0.0307435	0.0112985	0.0110702	0.00886947	0.00914214	0.0266698	0.134854	0.0187094	0.0393707
sdcbp	0	0.000504706	0.000955393	0	0	0.00266888	0.0030761	0	0.00442704	0	0	0	0	0	0	0	0	0	0	0	0	0
CR354540.1	0	0.000748969	0	0	0	0	0	0	0	0	0	0	0	0	0	0	0	0	0	0	0	0.00910806
CR354540.2	0.00158118	0.00271437	0.00938539	0.00672219	0.00217838	0.00133001	0.00784175	0	0.00731642	0	0.0061232	0.00141842	0.00614696	0.0120496	0	0	0	0	0.00284476	0	0	0.0254755
penkb	0.000309544	0.00314871	0	0.00235794	0.00255263	0.00380766	0.00331804	0.00445597	0.0327686	0	0	0.00494001	0.0452556	0	0.0130195	0	0.00990361	0.00224943	0.042806	0.00191691	0.149144	0.0427125
sdr16c5b	0.010128	0.0857639	0.034558	0.124289	0.0284486	0.030793	0.10608	0.0584144	0.0320121	0.0704306	0.11001	0.0620876	0.0643458	0.0511563	0.0538615	0.0520311	0.167096	0.0823875	0.246471	0.00161188	0.145822	0.0658839
chchd7	0.260109	0.0953389	0.110486	0.0836122	0.169242	0.277153	0.0966624	0.279019	0.123582	0.168279	0.119074	0.167907	0.115387	0.108313	0.125035	0.133706	0.173094	0.113369	0.103769	0.547195	0.146861	0.114505
plag1	0.00377644	0.00871586	0.0179923	0.0189068	0.00648287	0.0114798	0.0204182	0.00880434	0.00477199	0	0.0102571	0	0.0123159	0.0044544	0.0148968	0.00960871	0	0.0199841	0.0150214	0.0048311	0.0210733	0
rps20	5.06019	4.84058	4.85626	5.03824	5.0065	4.85629	4.98318	4.73333	4.79082	4.89354	5.01399	4.83962	4.77167	4.85332	4.79515	4.84821	4.86647	4.98652	4.78151	5.25176	4.73126	5.07944
zgc:56231	0	0	0	0	0	0	0	0	0	0	0	0.00353529	0.00273691	0	0	0	0	0	0	0	0	0
sox17	0.000646069	0	0	0	0	0	0	0	0	0	0.0095188	0	0	0	0	0	0	0	0	0	0	0.0219155
sox32	0.000404505	0	0	0	0	0	0	0	0	0	0	0	0	0	0	0	0	0	0	0.00203088	0	0
mrpl15	0.151305	0.0737765	0.0942825	0.078732	0.100885	0.127773	0.0962487	0.0893856	0.102855	0.112117	0.0915629	0.129996	0.120119	0.12855	0.076913	0.0969743	0.158119	0.13057	0.070209	0.178291	0.0628158	0.1246
lypla1	0.00875461	0.0061433	0.00392746	0.00367257	0.00444414	0.00436926	0.0036014	0.0136558	0.0221441	0.0138542	0.00145726	0.0150127	0.0141275	0.00291811	0.00386907	0.00371401	0.00797869	0.00831438	0	0.00405632	0.00600613	0
mrc1a	0	0.000602196	0.00278045	0	0	0	0	0	0	0	0.0394172	0	0	0	0	0	0	0	0	0	0	0
hacd1	1.2247	0.249628	0.0546213	0.208707	0.62389	0.524228	0.12893	0.299811	0.274171	0.304866	0.26519	0.341759	0.241249	0.550875	0.349873	0.290429	0.384797	0.295708	0.386397	1.49967	0.240006	0.299056
fastkd3	0.000957704	0.00123754	0.00537929	0.00285099	0.00361311	0.00104394	0.00272549	0.00109642	0.00483712	0.00221669	0.00478539	0	0	0	0.00161269	0.0114053	0	0.00454553	0	0.0101123	0	0
chmp5b	0.0822295	0.28125	0.167462	0.19843	0.0784808	0.111409	0.222313	0.343613	0.172064	0.439089	0.24957	0.321653	0.197924	0.187129	0.269501	0.149525	0.218215	0.220524	0.325083	0.0781449	0.191627	0.161617
dennd4c	0.0129638	0.0153347	0.0133026	0.0141022	0.00689221	0.00929978	0.0136176	0.041034	0.00699907	0.0160063	0.0142576	0.0162938	0.0354144	0.00823115	0.033113	0.0327965	0.0106508	0.0254148	0.0362387	0.0297258	0.0136361	0.00683141
haus6	0.00426881	0.0104327	0.0481048	0.0269411	0.00915503	0.0108178	0.030137	0.013529	0.0063055	0.00441587	0.0193352	0.00984991	0.0306049	0.0108631	0.01097	0.0114962	0.0118922	0.00880992	0.0171445	0.00490958	0.0306709	0.0312418
ostc	0.32463	0.760418	0.491046	1.12031	0.366528	0.402606	0.647582	0.635883	0.397325	0.763757	0.545858	0.713574	0.650979	0.350936	0.49998	0.821597	0.576288	0.482192	1.0119	0.394781	0.314283	0.517547
nagk	0.00499165	0.0210585	0.0175671	0.0246022	0.00869079	0.0109415	0.0218791	0.0171743	0.0140751	0.042847	0.0296567	0.0405985	0.0073497	0.0110755	0.00929029	0.00349327	0.0184604	0.00950909	0.00539077	0.00949985	0.0578355	0.0109289
dok1b	0.00484762	0.00146551	0.0022622	0.00554097	0.0053172	0.00364787	0.0042632	0.00699481	0.00352879	0.00949599	0.0135122	0.0100353	0	0.00935889	0.00317601	0.00526029	0.00456961	0	0	0.0116511	0.0128093	0
m1ap	0	0.000613042	0	0	0	0	0	0	0	0.00270127	0	0	0	0	0	0	0	0	0	0	0	0
SEMA4F	0	0	0	0	0	0	0	0.00123736	0	0	0	0	0	0	0	0	0	0	0	0	0.0101785	0
slx1b	0.00435031	0.00495331	0.00874675	0.00653524	0.00621385	0.00776141	0.0131011	0.00879724	0.00692955	0.0111131	0.00236083	0.00749222	0.00431502	0.00957281	0	0.00865052	0	0.00659144	0	0.0104738	0.00483526	0
zgc:112271	0.130086	0.143901	0.104631	0.155347	0.11024	0.106028	0.150131	0.124249	0.0664704	0.161353	0.172564	0.179793	0.0861383	0.155209	0.0977327	0.16689	0.203112	0.13538	0.129451	0.144562	0.0818319	0.181483
larp7	0.0146164	0.0307504	0.0758757	0.0510825	0.0329954	0.0169936	0.0509835	0.0221885	0.0788754	0.0310786	0.0591056	0.028873	0.0511608	0.0221336	0.0189046	0.00875275	0.0297296	0.0552695	0.0320803	0.02888	0.105407	0.0180392
rpl34	3.52732	3.53125	3.42881	3.58242	3.52536	3.50417	3.65139	3.51635	3.35046	3.54981	3.58559	3.44848	3.32489	3.46159	3.48181	3.47134	3.51437	3.87928	3.52877	3.67316	3.42636	3.80632
trmt44	0.00423359	0.00459295	0.020416	0.0146174	0.00531958	0.00700832	0.0179738	0.00426172	0.0148305	0.00675663	0.00962376	0.0176954	0.00644902	0.00948178	0	0	0	0.00429995	0.0188236	0.00247896	0.0181867	0.0398647
CR384075.1	0.0135504	0.00436497	0.00428168	0.00491062	0.0180859	0.0201428	0.0144199	0.012655	0.00454485	0.00590506	0.00259621	0	0.00372117	0.00366882	0	0	0	0.00621038	0	0.0348712	0	0
etnppl	0.00477003	0.000885646	0	0.000424848	0.00105689	0	0.000755531	0.00168645	0	0	0.00455194	0	0	0	0	0.00713339	0	0.00245464	0.0106456	0.0164623	0	0.031457
hspa12b	0.000485917	0.000731378	0.00105875	0.0027836	0.00104367	0	0.000671352	0.00447538	0	0.00106632	0.043942	0	0.00717796	0.00520132	0	0	0.0205874	0	0	0	0.00668636	0
cct7	0.674204	0.352722	0.487495	0.368846	0.483245	0.374027	0.498224	0.349494	0.574108	0.652615	0.426077	0.516148	0.399255	0.533435	0.430726	0.424854	0.517143	0.686178	0.460889	0.967147	0.496835	0.700305
slc8a4b	0.00110154	0.00100045	0.00045479	0	0	0.000650533	0.000980329	0	0.00342817	0	0	0	0	0.00291811	0	0	0.00355951	0	0.00876158	0.00283607	0	0
plcb3	0.0803788	0.174985	0.0673863	0.064784	0.0613652	0.0928618	0.100758	0.254606	0.0331454	0.0765912	0.0707428	0.113145	0.191125	0.0477753	0.122958	0.0748555	0.18655	0.3085	0.0558727	0.0645632	0.292206	0.0324798
ppp1r14bb	0.156095	0.116933	0.141677	0.253212	0.160817	0.156885	0.180642	0.138387	0.11858	0.284579	0.211374	0.193298	0.294952	0.219605	0.145504	0.110312	0.144678	0.100783	0.135242	0.379341	0.13328	0.481482
brms1	0.0165567	0.0151599	0.0464474	0.0307844	0.0173669	0.0245633	0.0363661	0.0306727	0.0304253	0.0391192	0.0145234	0.00528966	0.0494436	0.0358838	0.0208611	0	0.0126926	0.0291714	0.0655026	0.0413005	0.0180814	0.0707902
pcxb	0.000161357	0.00108195	0	0.00129607	0	0.00579415	0.00540796	0	0	0.0020682	0	0	0.00337247	0	0	0.00622805	0	0	0	0	0	0
lrfn4b	0	0	0	0.00114563	0	0	0	0	0.0019233	0	0	0	0.00499418	0	0	0	0	0	0	0	0	0
nwd2	0.00128912	0.00324589	0.00635386	0.00360079	0.00195296	0	0.00418769	0	0.0840698	0	0.00450824	0	0.030196	0.00476277	0	0.0132522	0.00708052	0	0.00835849	0	0.0259931	0
zgc:194930	0.000441209	0.000218569	0	0	0	0	0.00104525	0.00295207	0	0	0	0	0	0.00182837	0.00517659	0	0	0.00329746	0	0	0	0
rell1	0.0100533	0.0592882	0.0263762	0.040199	0.0106979	0.0247379	0.0475406	0.0465334	0.01003	0.0381	0.0681874	0.0375373	0.0263002	0.0253506	0.0579636	0.0242326	0.0239294	0.0734122	0.0249274	0.0138012	0.0259521	0.040879
rwdd	0.0194407	0.013624	0.0186755	0.0177667	0.0204528	0.0134233	0.0216965	0.0281984	0.014331	0.0416856	0.0139295	0.0140118	0.0159513	0.0210772	0.0171365	0.03132	0.0106618	0.0284772	0.0283545	0.0368424	0.0433984	0.0662825
adam19a	0.00884422	0.0344414	0.0133487	0.0221324	0.00818131	0.0350666	0.031683	0.0358848	0.0154799	0.0781992	0.0156203	0.0562336	0.0395813	0.0127463	0.0138961	0.0212782	0.0137589	0.016153	0.00743803	0.00510684	0.0152971	0.0219699
lrch4	0	0.0117315	0.00543458	0.00871747	0.00158713	0.00187443	0.00832823	0.0142534	0.00899334	0.00915269	0.00206799	0	0	0.00483247	0.00211378	0.00537748	0.00408087	0.0078148	0.0071096	0	0.0384989	0
acox3	0.00049856	0.00057817	0	0.00270795	0.000886948	0	0.00228464	0.00575488	0.003504	0	0	0	0	0.00911129	0	0	0	0	0.00539077	0.00231466	0	0
CR382383.1	0.000702642	0.00128611	0	0	0	0.00177828	0.00225984	0.00649578	0	0	0.0605529	0	0	0.00446769	0.00679513	0	0	0.0206297	0	0.00177422	0	0
CR382383.2	0	0	0	0	0	0	0.00158708	0	0	0	0	0	0	0	0.0067995	0	0	0	0	0	0	0
[truncated: 17,855 more rows]
